# Supplementary material for: Correlation-maximizing surrogate gene space for visual mining of gene expression patterns in developing barley endosperm tissue
Source: BMC Bioinformatics. 2007 May 22;8:165. doi: 10.1186/1471-2105-8-165 (PMC1891114; doi:10.1186/1471-2105-8-165)
Supplement: Additional file 2 — List of 4824 genes with 64 centroids. The table contains gene expressions of 4824 high-quality genes covering 14 developmental stages, ODAF-26DAF, in steps of two days. Expression levels are log2-transformed quantile-normalized values. Genes are assigned to 64 centroids from neural gas clustering. [file 1471-2105-8-165-S2.xls]

## Sheet: Sheet1
Spot	Name	Func	Spec	BlastScore	Functional description	Funcat_manually curated_2006	Neurral gas Cluster number	Running-Nr	SubClust	major cluster groups	0 DAF	2 DAF	4 DAF	6 DAF	8 DAF	10 DAF	12 DAF	14 DAF	16 DAF	18 DAF	20 DAF	22 DAF	24 DAF	26 DAF
1 : 13 - F : 09	HZ49B03	0.2_HMGI_Y T01851	0	92	OLD 0.2_HMGI_Y T01851	not assigned.unknown	63	657	1.05694	cluster group 1	11.3172	11.2095	11.1219	10.9513	10.756	10.8033	10.9795	11.152	11.1895	11.1599	11.1719	11.1991	11.2881	11.4287
2 : 22 - D : 13	HF17D18	gi|21740628|emb|CAD40786.1| OSJNBb0012E08.10	Oryza sativa	372	protein Calreticulin family, putative	signalling.calcium	2	2825	1.17598	cluster group 1	9.91281	10.1803	9.83411	9.33497	9.04176	9.04517	9.19885	9.38089	9.39925	9.38764	9.33637	9.53792	9.7294	9.75768
2 : 22 - J : 19	HY04E15	S-adenosylmethionine synthetase	Hordeum vulgare	302	putative AdoMet synthase 2 [Hordeum vulgare subsp. vulgare]	amino acid metabolism.synthesis.aspartate family.methionine	1	2858	1.19535	cluster group 1	10.4026	10.4879	10.4638	10.2677	9.90246	9.76644	9.68943	9.57275	9.63618	10.1277	10.5444	10.5194	10.3549	10.3009
3 : 16 - O : 19	HB14O18	0	0	353	protein Elongation factor G, domain IV, putative	protein.synthesis.elongation	64	4216	1.24228	cluster group 1	10.289	10.409	10.4812	10.3678	10.1887	10.0941	10.0171	9.91859	9.93614	10.3189	10.6941	10.7062	10.5414	10.4626
1 : 20 - B : 01	HY10N19	EF-1 alpha	Oryza sativa	344	elongation factor 1-alpha [Hordeum vulgare subsp. vulgare];protein translation elongation factor EF-1, subunit alpha;	protein.synthesis.initiation	7	1008	1.30199	cluster group 1	13.9692	13.5332	13.402	13.1301	12.3903	11.8164	11.5991	11.4284	11.5082	11.8541	12.1128	11.913	11.5064	11.4524
1 : 23 - D : 01	HY10M05	translation elongation factor 1 alpha-subunit	Hordeum vulgare	429	elongation factor 1-alpha [Hordeum vulgare subsp. vulgare];protein translation elongation factor EF-1, subunit alpha;	protein.synthesis.initiation	8	1149	1.43533	cluster group 1	11.9496	12.1628	12.193	12.1917	11.6946	11.3211	11.209	10.9764	11.0518	11.4353	11.7101	11.6255	11.3294	11.2258
2 : 24 - I : 19	HY02A19	gi|32451281|emb|CAE01288.1| OSJNBa0020P07.5	Oryza sativa	306	protein Elongation factor G, domain IV, putative;elongation factor [Triticum aestivum];	protein.synthesis.elongation	5	3013	1.49869	cluster group 1	12.0652	11.8857	11.7157	11.4429	10.9317	10.724	10.6454	10.5135	10.5826	10.9989	11.384	11.4483	11.2712	11.137
1 : 23 - G : 09	HZ47N16	1.2_bHLH T01643 H; Species:	Drosophila virilis	129	OLD 1.2_bHLH T01643 H; Species:	not assigned.unknown	3	1162	1.68205	cluster group 1	12.5338	11.3045	10.622	10.3536	10.0357	9.94901	10.0191	9.87945	10.041	10.4446	10.6151	10.6328	10.5328	10.3406
3 : 23 - E : 09	HA20J23	protein synthesis elongation factor-1 alpha	Hordeum vulgare subsp. vulgare	361	protein translation elongation factor EF-1, subunit alpha	protein.synthesis.initiation	7	4710	1.72001	cluster group 1	14.2711	13.7222	13.2932	13.2566	12.6599	11.9956	11.6655	11.5449	11.6962	12.0947	12.3239	12.1335	11.8704	11.844
3 : 16 - K : 03	HA06I19	glycine-rich protein 2 (GRP2)/cold shock protein-1	Triticum aestivum	83.2	cold shock domain protein 3 [Triticum aestivum]	RNA.regulation of transcription	4	4185	1.7867	cluster group 1	13.8814	12.59	11.9627	11.4868	10.9517	10.6084	10.4679	10.4379	10.6824	11.1971	11.467	11.4716	11.34	11.1452
1 : 07 - I : 01	HY08G09	tubulin beta-9 chain ;supported by full-length cDNA: Ceres:36891.	Triticum aestivum	326	protein tubulin beta chain	cell.organisation	6	351	2.25931	cluster group 1	11.2911	11.0823	10.854	10.4011	10.031	9.89054	9.8431	9.91277	9.89549	9.69264	9.58935	9.7605	10.1318	10.4479
2 : 22 - K : 13	HF16H03	gi|21740628|emb|CAD40786.1| OSJNBb0012E08.10	Oryza sativa	332	protein Calreticulin family, putative	signalling.calcium	6	2863	4.07565	cluster group 1	10.0961	10.2737	9.98146	9.60685	9.44813	9.46303	9.44981	9.49632	9.46485	9.41259	9.36301	9.47688	9.65527	9.79283
1 : 18 - P : 01	HY10N19	EF-1 alpha	Oryza sativa	344	elongation factor 1-alpha [Hordeum vulgare subsp. vulgare];protein translation elongation factor EF-1, subunit alpha;	protein.synthesis.initiation	7	940	5.00213	cluster group 1	13.6601	13.0861	12.9781	12.8452	12.2908	11.7791	11.4649	11.2688	11.3522	11.7423	12.0252	11.8148	11.521	11.4602
3 : 22 - K : 13	HA31E21	0.2_HMGI_Y T01851	0	227	OLD 0.2_HMGI_Y T01851	stress.abiotic.cold	4	4669	5.04098	cluster group 1	13.4423	12.0311	11.509	11.1572	10.6852	10.3166	10.1141	10.0882	10.371	10.8393	11.0161	10.9573	10.8052	10.6667
3 : 14 - L : 17	HB12N06	S-adenosyl-L-methionine: L-methionine S-methyltransferase	Hordeum vulgare subsp. vulgare	342	S-adenosyl-L-methionine: L-methionine S-methyltransferase [Hordeum vulgare subsp. vulgare]	amino acid metabolism.synthesis.aspartate family.methionine	8	4046	8.96622	cluster group 1	11.4028	11.6555	11.8631	11.696	11.3705	11.0704	10.82	10.6146	10.6582	11.0109	11.3	11.2093	10.9496	10.8015
3 : 22 - G : 05	HA11L11	60S ribosomal protein L13	0	306	protein Ribosomal protein L13e	protein.synthesis.misc ribososomal protein	4	4644	9.06046	cluster group 1	12.5907	11.8342	11.5591	11.3241	10.8294	10.4137	10.1583	10.0276	10.2611	10.6841	10.811	10.7182	10.5097	10.3676
2 : 22 - D : 21	HY07J23	UV-damaged DNA binding protein	Oryza sativa	310	protein CPSF A subunit region, putative	protein.degradation.ubiquitin.E3.DCX	8	2829	9.07128	cluster group 1	11.472	11.6026	11.6969	11.6589	11.3369	11.062	10.8723	10.6771	10.6631	10.9532	11.2788	11.2452	11.0416	10.8324
3 : 19 - J : 05	HA12L08	polyadenylate-binding protein	Triticum aestivum	329	poly(A)-binding protein [Triticum aestivum]	RNA.processing	6	4423	9.31525	cluster group 1	10.5024	10.213	9.89966	9.45393	8.91969	8.67503	8.63865	8.64279	8.76794	8.98879	9.17204	9.23019	9.07688	8.99781
3 : 01 - N : 03	HA07M04	putative zinc finger protein	Hordeum vulgare subsp. vulgare	159	putative ribosomal protein S27 [Hordeum vulgare subsp. vulgare]	protein.synthesis.misc ribososomal protein	3	3095	9.65118	cluster group 1	10.9841	10.0767	9.66235	9.28582	8.78783	8.61747	8.7909	8.73639	8.90362	9.388	9.59281	9.34878	9.25504	9.22907
3 : 10 - B : 09	HA23I23	EF-1 alpha	Oryza sativa	159	protein translation elongation factor EF-1, subunit alpha	protein.synthesis.initiation	7	3700	10.0192	cluster group 1	12.7248	12.508	12.5833	12.4753	12.0703	11.634	11.3102	11.1014	11.1444	11.5841	11.9086	11.7493	11.4398	11.3186
1 : 23 - A : 05	HZ40G06	putative aspartic proteinase/Phytepsin precursor (Aspartic proteinase)	Hordeum vulgare	355	aspartic proteinase [Hordeum vulgare subsp. vulgare]	protein.degradation.aspartate protease	5	1139	10.0827	cluster group 1	10.6601	10.6822	10.6675	10.1912	9.66955	9.44187	9.56932	9.87498	10.0741	10.3838	10.4906	10.409	10.2547	10.3693
2 : 15 - A : 19	HY01P08	putative universal stress protein USP1	Oryza sativa	103	unknown [Arabidopsis thaliana];protein universal stress protein family;	stress.abiotic.unspecified	7	2266	12.0505	cluster group 1	12.8354	12.5027	12.5048	12.4165	11.8788	11.471	11.2698	11.0375	11.0716	11.5053	11.8046	11.5485	11.2382	11.217
1 : 13 - P : 15	HZ61F14	elongation factor 1-alpha	Hordeum vulgare subsp. vulgare	347	protein translation elongation factor EF-1, subunit alpha	protein.synthesis.initiation	7	692	12.1513	cluster group 1	12.8102	12.4125	12.4153	12.3242	11.9044	11.5068	11.2187	11.015	11.0883	11.5402	11.8792	11.6491	11.2866	11.1878
3 : 17 - J : 17	HB11L07	gi|21741327|emb|CAD40600.1| OSJNBb0066J23.4	Oryza sativa	123	protein transposon protein, putative, CACTA, En/Spm sub-class	not assigned.unknown	2	4266	12.9325	cluster group 1	9.44128	8.93839	8.58825	8.3409	8.20004	8.38055	8.80548	8.92107	8.87956	8.63977	8.30291	8.33276	8.4562	8.68559
1 : 12 - C : 05	HZ40L16	gi|31241891|ref|XP_321376.1| ENSANGP00000024007	gi|31241891|ref|XP_321376.1| ENSANGP00000024007	31.2	OLD gi|31241891|ref|XP_321376.1| ENSANGP00000024007	not assigned.unknown	1	600	13.1818	cluster group 1	9.66619	9.79551	9.73771	9.1804	8.59844	8.35951	8.53503	8.80898	9.13139	9.6081	9.74453	9.48327	9.32342	9.71069
1 : 05 - O : 01	HY08L07	probable ethylene-response protein	Oryza sativa subsp. indica	200	protein ethylene receptor, putative	hormone metabolism.ethylene.signal transduction	64	264	13.2179	cluster group 1	9.25837	9.47961	9.51251	9.13683	8.80532	8.72816	8.65259	8.55654	8.68667	9.28842	9.62353	9.40418	9.44666	9.86941
3 : 13 - A : 01	HA01B21	unknown protein	Oryza sativa	225	protein Leucine Rich Repeat, putative	protein.degradation.ubiquitin.E3.SCF.FBOX	4	3902	14.0144	cluster group 1	11.3511	11.1016	10.9049	10.7444	10.4745	10.3682	10.4841	10.3324	10.3261	10.5879	10.7301	10.6331	10.5006	10.331
1 : 05 - N : 01	HY09A21	0	0	251	elongation factor [Triticum aestivum];protein Elongation factor G, domain IV, putative;	protein.synthesis.elongation	8	262	14.0217	cluster group 1	11.3038	11.507	11.7081	11.5914	11.2262	10.919	10.6562	10.5639	10.5159	10.7804	11.1514	11.2538	11.1093	10.9994
3 : 07 - B : 09	HA22I14	poly(A)-binding protein	Triticum aestivum	349	poly(A)-binding protein [Triticum aestivum]	RNA.processing	6	3478	14.9645	cluster group 1	10.4975	10.0195	9.67307	9.23712	8.7556	8.40235	8.25564	8.33694	8.46531	8.59915	8.75539	8.78599	8.70508	8.71356
2 : 12 - J : 15	HF21J20	Tubulin beta chain (Beta tubulin) emb	Hordeum vulgare subsp. vulgare	342	beta-tubulin 1 [Hordeum vulgare subsp. vulgare]	cell.organisation	6	2086	14.9916	cluster group 1	10.7375	10.3511	9.93123	9.23165	8.55695	8.11994	7.96501	8.20128	8.53416	8.79352	8.82318	8.49569	8.41294	8.54674
2 : 14 - O : 19	HY02A10	0	0	43.9	OLD 0	RNA.regulation of transcription.bHLH,Basic Helix-Loop-Helix family	7	2261	15.9542	cluster group 1	13.1123	12.5095	12.2898	12.1174	11.6928	11.3608	11.1742	10.9747	10.9868	11.3395	11.6152	11.46	11.2843	11.1949
3 : 20 - C : 01	HA03K03	BBC1-like protein	Triticum aestivum	199	BBC1-like protein [Triticum aestivum]	protein.synthesis.misc ribososomal protein	5	4458	16.0331	cluster group 1	11.0786	10.7529	10.5603	10.2658	9.83123	9.45179	9.22068	9.19156	9.52958	10.0473	10.2064	10.165	9.98649	9.86964
3 : 14 - F : 01	HA04K15	EBNA-2 T01618 EBV; activator, requires cellular RBP-Jkappa for DNA-binding	Epstein-Barr virus	136	selT/selW/selH selenoprotein domain, putative [Oryza sativa (japonica cultivar-group)]	not assigned.unknown	3	4006	16.1045	cluster group 1	10.2367	9.66385	9.28245	8.92004	8.53312	8.40692	8.35833	8.16937	8.42084	9.029	9.20055	9.07928	8.9383	8.68707
2 : 18 - N : 21	HY07G20	gi|20804466|dbj|BAB92162.1| OSJNBa0016I09.14	Oryza sativa	188	protein Integral membrane protein DUF6, putative	development.unspecified	6	2558	17.959	cluster group 1	10.4251	10.1645	9.59192	8.93328	8.49068	8.50424	8.74299	8.59175	8.48996	8.6881	8.75481	8.47272	8.47554	8.76229
1 : 18 - P : 05	HZ42J20	endochitinase	Triticum aestivum	234	class I chitinase [Triticum aestivum]	stress. biotic	3	941	17.9935	cluster group 1	9.83972	9.60674	9.27524	8.89343	8.54033	8.35322	8.37165	8.29297	8.45572	8.95585	9.25691	9.12855	8.92842	8.86129
1 : 12 - D : 05	HZ42K12	elongation factor 1-alpha	Hordeum vulgare subsp. vulgare	361	protein translation elongation factor EF-1, subunit alpha	protein.synthesis.initiation	7	603	19.0078	cluster group 1	12.3412	12.1423	12.1784	12.0807	11.6759	11.2993	11.0626	10.8728	10.935	11.3752	11.7152	11.5879	11.32	11.2576
3 : 23 - K : 01	HA02F09	0.2_HMGI_Y T01851	0	171	OLD 0.2_HMGI_Y T01851	RNA.regulation of transcription.GRP	8	4734	19.8601	cluster group 1	11.5074	11.808	11.6994	11.4219	10.9727	10.6032	10.4702	10.4406	10.5435	10.8392	11.1005	11.1298	10.976	10.5229
1 : 02 - E : 01	HY08I23	0.2_HMGI_Y T01851	0	146	protein F-box domain, putative	not assigned.unknown	4	63	19.9933	cluster group 1	12.9923	11.4393	10.8696	10.6598	10.2562	9.90026	9.74635	9.61565	9.69571	10.0388	10.3017	10.2383	10.0159	9.73614
3 : 19 - J : 13	HB01D20	zinc finger protein	Pisum sativum	204	protein Zinc finger C-x8-C-x5-C-x3-H type (and similar), putative	RNA.regulation of transcription.C2H2 zinc finger family	2	4425	20.9834	cluster group 1	9.25287	9.07119	8.39752	7.9642	7.95226	8.26007	8.43722	8.37644	8.39773	8.52915	8.53246	8.50461	8.70902	9.16558
2 : 19 - N : 21	HY07G03	elongation factor 1-alpha	Hordeum vulgare subsp. vulgare	384	elongation factor 1-alpha [Hordeum vulgare subsp. vulgare]	protein.synthesis.initiation	7	2647	20.9942	cluster group 1	12.2833	12.1598	12.1612	11.945	11.5929	11.3477	11.1206	10.8644	10.9224	11.3243	11.6165	11.4506	11.2115	11.2132
2 : 08 - G : 21	HY05M22	0	0	184	protein Helix-turn-helix, putative;elongation factor [Triticum aestivum];	hormone metabolism.ethylene.induced-regulated-responsive-activated	7	1791	21.0009	cluster group 1	12.8404	12.7192	12.3254	11.8773	11.3843	11.1174	10.993	10.9129	10.8647	11.0583	11.3734	11.3526	11.1988	10.9352
1 : 07 - K : 13	HZ55I05	zinc-finger protein	Oryza sativa	240	protein AN1-like Zinc finger, putative	RNA.regulation of transcription.AP2/EREBP, APETALA2/Ethylene-responsive element binding protein family	63	361	21.9712	cluster group 1	9.6108	8.92094	8.65722	8.44712	8.22194	8.25157	8.47319	8.63872	8.83793	9.24527	9.49399	9.30014	9.20159	9.16473
3 : 17 - C : 13	HA30B12	putative nuclear RNA binding protein A	Oryza sativa	82.4	protein retrotransposon protein, putative, Ty3-gypsy sub-class	RNA.RNA binding	3	4235	22.0039	cluster group 1	9.85083	9.41992	9.06166	8.73727	8.4753	8.42462	8.50899	8.39901	8.50622	8.8753	9.11076	8.90315	8.68537	8.7122
3 : 02 - E : 01	HA02H10	gi|30695446|ref|NP_850923.1| expressed protein	Arabidopsis thaliana	160	putative ABI3-interacting protein 2 [Oryza sativa (japonica cultivar-group)]	not assigned.unknown	6	3114	22.991	cluster group 1	9.6547	9.47967	9.18763	8.75598	8.48403	8.45326	8.51606	8.75869	8.80086	8.68502	8.58184	8.50952	8.60633	8.81928
1 : 08 - O : 09	HZ48A01	EBNA-2 T01618 EBV; activator, requires cellular RBP-Jkappa for DNA-binding	Epstein-Barr virus	122	drought-inducible protein 1OS [Oryza sativa (indica cultivar-group)]	not assigned.no ontology.pentatricopeptide (PPR) repeat-containing protein	3	434	23.0174	cluster group 1	10.2895	9.20906	8.91796	8.72145	8.4492	8.37268	8.4078	8.32117	8.37387	8.98898	9.35477	9.19556	8.94918	8.71329
3 : 20 - H : 07	HA18D10	gi|15408887|dbj|BAB64278.1| P0005H10.15	Oryza sativa	226	protein PRA1 family protein, putative	not assigned.unknown	64	4481	23.809	cluster group 1	8.81594	8.73207	8.66239	8.52334	8.38756	8.44299	8.5478	8.41189	8.48913	8.80097	9.02511	8.94996	8.75528	8.73012
3 : 16 - L : 05	HA13D08	putative aldose reductase	Oryza sativa	316	protein oxidoreductase, aldo/keto reductase family	minor CHO metabolism.others	5	4191	23.9505	cluster group 1	10.0004	11.4765	11.5057	10.2076	9.15374	8.78704	8.88981	8.82481	9.02598	9.81272	10.0774	9.80477	9.51943	9.38497
2 : 24 - N : 19	HY04K16	coiled-coil protein	Arabidopsis thaliana	159	protein At4g30200	not assigned.unknown	6	3032	24.0145	cluster group 1	9.67406	9.51489	9.20552	8.94176	8.63699	8.39115	8.24796	8.19863	8.22027	8.23629	8.23838	8.4726	8.77251	9.10256
3 : 18 - O : 07	HA15L17	3.1_Homeodomain T01995 Clox;	Canis canis	114	protein expressed protein	not assigned.unknown	1	4367	24.0261	cluster group 1	9.76259	8.95115	8.50857	8.22803	7.95358	7.88357	8.03581	8.07817	8.3287	8.94301	9.28257	9.23614	9.24433	9.16243
2 : 04 - N : 19	HY03H21	putative 2,3-bisphosphoglycerate-independent phosphoglycerate mutase	Oryza sativa	215	protein BPG-independent PGAM N-terminus (iPGM_N);protein translational elongation factor Tu;	protein.synthesis.elongation	4	1526	24.0865	cluster group 1	11.7129	10.87	10.4916	10.187	9.79618	9.67215	9.82538	9.69898	9.7491	10.1123	10.3786	10.2343	10.083	9.87245
1 : 16 - D : 01	HY10O17	protein synthesis elongation factor-1 alpha	Hordeum vulgare subsp. vulgare	420	protein synthesis elongation factor-1 alpha [Hordeum vulgare subsp. vulgare]	protein.synthesis.initiation	7	808	25.9425	cluster group 1	12.4007	12.1736	12.0924	11.9828	11.4922	11.092	10.9095	10.7294	10.7969	11.2136	11.4517	11.2449	10.9797	11.0748
1 : 15 - I : 01	HY08H16	gi|30089756|gb|AAP20860.1| unknown protein	Oryza sativa	72.4	protein hypothetical protein	not assigned.unknown	7	775	25.9787	cluster group 1	12.1994	12.0989	12.0763	11.9716	11.6129	11.201	10.9185	10.731	10.8171	11.164	11.4671	11.3391	11.06	10.9284
3 : 15 - M : 07	HA14I09	Tubulin alpha-3	Hordeum vulgare	323	protein Tubulin/FtsZ family, GTPase domain, putative	cell.organisation	8	4131	26.9607	cluster group 1	11.1961	11.5866	11.6181	11.1972	10.6212	10.053	9.73983	9.81263	10.05	10.4961	10.7466	10.6515	10.6055	10.69
3 : 21 - K : 13	HA30D19	Shaggy kinase 4	Petunia hybrida	211	protein Protein kinase domain, putative	protein.postranslational modification	6	4581	27.0307	cluster group 1	9.36212	9.26234	9.02082	8.75043	8.48974	8.38837	8.37822	8.30615	8.31456	8.42605	8.54805	8.59811	8.55889	8.52881
2 : 14 - M : 19	HY02A10	0	0	43.9	OLD 0	RNA.regulation of transcription.bHLH,Basic Helix-Loop-Helix family	7	2250	28.076	cluster group 1	12.4235	12.2033	12.1024	11.905	11.4345	11.0799	10.8786	10.6496	10.6685	10.9996	11.2601	11.1161	10.9182	10.8494
2 : 01 - A : 11	HF11K10	pescadillo-like protein	Oryza sativa	351	protein pescadillo-like protein	development.unspecified	2	1241	29.0703	cluster group 1	8.69881	8.46893	8.30954	8.31176	8.35036	8.36562	8.46196	8.64733	8.51766	8.21713	8.14684	8.29518	8.5478	8.76356
3 : 16 - A : 11	HA26I11	0	0	241	protein K-box region, putative	RNA.regulation of transcription.MADS box transcription factor family	3	4149	30.0076	cluster group 1	10.8743	9.71006	8.94718	8.30105	7.84949	7.83836	8.11202	8.12777	8.35078	8.79564	8.89138	8.68605	8.43105	8.12312
2 : 22 - C : 21	HY06N09	0	0	140	protein Potyvirus VPg interacting protein	unclassified. Unknown	4	2822	31.0052	cluster group 1	10.5009	10.2929	10.0763	9.87876	9.61641	9.54475	9.52711	9.29056	9.2349	9.57671	9.88836	9.87906	9.73955	9.66736
3 : 05 - I : 07	HA13K23	0	0	#N/A	OLD 0	misc.protease inhibitor/seed storage/lipid transfer protein (LTP) family protein	5	3368	31.0658	cluster group 1	9.33366	10.8841	11.0679	9.6844	8.44107	7.83733	8.10988	8.391	8.7841	9.76645	10.0278	9.6276	9.21106	9.15896
2 : 24 - D : 07	HF06H12	putative AT-Hook DNA-binding protein	Oryza sativa	154	protein putative AT-Hook DNA-binding protein	RNA.regulation of transcription.putative transcription regulator	1	2991	31.9466	cluster group 1	9.08611	8.69323	8.3714	8.08232	7.86536	8.06017	8.3352	8.23605	8.25522	8.57095	8.78779	8.94322	9.09181	9.16999
1 : 08 - M : 15	HZ60K07	cellulose synthase-7	Zea mays	71.2	putative cellulose synthase catalytic subunit [Hordeum vulgare]	cell wall.cellulose synthesis	6	427	32	cluster group 1	9.05991	8.89415	8.71886	8.45793	8.20966	8.12878	8.1555	8.1751	8.26361	8.36528	8.29596	8.10797	8.12676	8.24897
2 : 02 - F : 01	HB25C14	putative tetrafunctional protein of glyoxysomal fatty acid beta-oxidation	Oryza sativa	355	protein 3-hydroxyacyl-CoA dehydrogenase, C-terminal domain, putative	lipid metabolism.lipid degradation.beta-oxidation.mutifunctional	6	1323	32.0076	cluster group 1	9.18352	9.23684	9.12772	8.69459	8.39158	8.24113	8.09015	8.17463	8.24322	8.16667	8.13375	8.20303	8.2552	8.281
1 : 23 - J : 01	HY10B06	putative gamma hydroxybutyrate dehydrogenase	Oryza sativa	162	putative gamma hydroxybutyrate dehydrogenase [Oryza sativa (japonica cultivar-group)]	OPP.oxidative PP.6-phosphogluconate dehydrogenase	64	1170	32.0865	cluster group 1	8.79277	8.38955	8.11461	7.99931	7.82425	7.85642	8.13259	8.08568	8.23586	8.80906	9.03203	8.73593	8.60458	8.78109
2 : 19 - B : 19	HY03E11	putative chloroplast outer membrane protein	Arabidopsis thaliana	190	protein chloroplast import receptor Toc90	not assigned.no ontology	4	2582	33.0387	cluster group 1	10.2663	10.0714	9.9101	9.76425	9.55125	9.49628	9.51069	9.29502	9.29015	9.62884	9.8613	9.79534	9.59677	9.51342
1 : 15 - C : 01	HY08M15	putative Serine/threonine Kinase	Oryza sativa	177	protein Protein kinase domain, putative	protein.postranslational modification	63	752	33.9852	cluster group 1	9.20373	8.92799	8.59158	8.31432	8.16351	8.14059	8.34579	8.72449	8.94791	9.02684	8.99582	9.13452	9.14586	8.96061
3 : 23 - E : 07	HA14F16	tetratricopeptide repeat protein-like	Oryza sativa	165	protein PB1 domain, putative	RNA.processing	7	4709	34.9894	cluster group 1	11.98	12.1298	11.8934	11.394	10.7369	10.3414	10.2326	10.0066	10.0681	10.3753	10.4912	10.4203	10.3171	10.135
1 : 09 - J : 15	HZ61E11	heat shock protein cognate 70	Oryza sativa	327	protein dnaK protein	protein.folding	6	469	35.9852	cluster group 1	10.1813	9.30892	9.0432	8.75999	8.15361	7.87353	8.2232	8.24214	8.22929	8.1956	8.03653	8.13411	8.41531	8.56949
3 : 08 - D : 11	HA28I12	ribosomal protein S12	Hordeum vulgare	258	protein Ribosomal protein L7Ae, putative	protein.synthesis.misc ribososomal protein	8	3569	36.0549	cluster group 1	10.3758	10.5531	10.5965	10.4009	10.0855	9.74431	9.52835	9.49939	9.57536	9.74342	10.0041	10.0404	9.8432	9.55829
2 : 21 - K : 21	HY05I14	omega-3 fatty acid desaturase	Zea mays	288	T01696 omega-3 fatty acid desaturase (EC 1.14.99.-) FAD8 - maize (fragment);protein plastid omega-3 fatty acid desaturase;	lipid metabolism.FA desaturation.omega 3 desaturase	7	2783	36.1101	cluster group 1	11.6974	11.6163	11.4519	11.2091	10.8128	10.5385	10.387	10.2409	10.2915	10.4976	10.6169	10.5426	10.432	10.4158
2 : 01 - B : 07	HF04H16	transducin / WD-40 repeat protein-related	Arabidopsis thaliana	218	AT4g07410 [Arabidopsis thaliana]	not assigned.unknown	2	1243	36.9965	cluster group 1	8.44515	8.28883	8.07818	7.99462	8.04989	8.17835	8.28597	8.45937	8.37087	8.07231	7.99728	8.05365	8.2095	8.26046
2 : 23 - M : 19	HY01B19	gi|18422270|ref|NP_568616.1| expressed protein	Arabidopsis thaliana	179	protein expressed protein	not assigned.unknown	3	2956	37.0026	cluster group 1	9.38407	9.19148	8.87006	8.52595	8.11263	7.86016	7.95412	8.08985	8.23702	8.41636	8.48012	8.3746	8.27282	8.18274
3 : 14 - H : 03	HA08D17	ribosomal protein L15	Homo sapiens	192	ribosomal protein [Bromus inermis]	protein.synthesis.misc ribososomal protein	4	4017	37.9489	cluster group 1	10.5767	10.1679	9.93836	9.74781	9.5266	9.41111	9.27377	8.92704	8.91917	9.39073	9.74585	9.72528	9.50206	9.1195
3 : 12 - M : 09	HA21H14	selectin, endothelial cell	Rattus norvegicus	32	OLD selectin, endothelial cell	not assigned.unknown	8	3889	38.946	cluster group 1	10.2507	10.4572	10.5576	10.3658	10.1484	9.89881	9.62067	9.46127	9.40592	9.51228	9.8808	10.0006	9.86738	9.53357
1 : 02 - N : 11	HZ52K24	contains EST D39982(S1682)~similar to Arabidopsis thaliana chromosome 1, At1g27440~unknown protein	Oryza sativa	324	protein Exostosin family, putative	misc.UDP glucosyl and glucoronyl transferases	3	98	39.0216	cluster group 1	9.08212	8.94453	8.72242	8.52297	8.32626	8.18551	8.15273	8.20144	8.34487	8.64399	8.71014	8.3319	8.21004	8.39389
3 : 18 - E : 03	HA06F20	gi|10140746|gb|AAG13578.1|AC037425_9 hypothetical protein	Oryza sativa	112	protein hypothetical protein	not assigned.no ontology	1	4310	39.0301	cluster group 1	9.19225	8.94511	8.631	8.16435	7.68263	7.52053	7.68144	7.81576	8.06814	8.6299	8.91148	8.84312	8.71458	8.84866
1 : 13 - E : 01	HY08I14	RNA helicase (HUA enhancer 2/HEN2)	Arabidopsis thaliana	179	protein HUA enhancer 2	RNA.processing	5	654	39.9954	cluster group 1	9.91416	9.91298	9.74325	9.43063	9.08964	8.86881	8.87644	8.87475	8.97659	9.29847	9.5037	9.30822	9.20678	9.23544
2 : 15 - B : 19	HY03J08	poly(A) polymerase	Arabidopsis thaliana	112	protein probable poly(A) polymerase [imported] - Arabidopsis thaliana	RNA.processing	7	2271	40.0002	cluster group 1	11.2917	11.1979	11.185	11.0845	10.7465	10.5947	10.701	10.5672	10.5579	10.8347	11.0108	10.7979	10.6337	10.6465
2 : 18 - C : 17	HF24A03	putative ubiquitin-specific protein	Oryza sativa	366	protein Ubiquitin carboxyl-terminal hydrolase, putative	protein.degradation.ubiquitin.ubiquitin protease	64	2499	41.0796	cluster group 1	7.93743	8.04283	7.89714	7.60713	7.3593	7.34529	7.53923	7.89347	8.12193	8.23474	8.29254	8.33837	8.24149	8.09798
2 : 24 - E : 21	HY06D11	putative gamma-lyase	Oryza sativa	203	protein putative gamma-lyase	amino acid metabolism.degradation.aspartate family.methionine	7	2998	41.9545	cluster group 1	11.3455	11.4042	11.3455	11.1372	10.6985	10.5055	10.3875	10.0453	10.0276	10.4719	10.8558	10.7749	10.5419	10.3442
1 : 13 - M : 01	HY08D15	gi|18421431|ref|NP_568526.1| expressed protein	Arabidopsis thaliana	170	protein ribosomal protein S17, putative;AT5g35180/T25C13_60 [Arabidopsis thaliana];	unclassified.unknown	7	675	42.0063	cluster group 1	11.2953	11.1468	11.1653	11.1096	10.8338	10.5679	10.3415	10.1277	10.1643	10.5509	10.9057	10.7838	10.5168	10.3369
3 : 24 - O : 05	HA11I14	nucellin	Hordeum vulgare	347	nucellin [Hordeum vulgare subsp. vulgare]	protein.degradation	6	4817	43.0406	cluster group 1	11.0695	11.9179	10.9189	9.02909	7.97531	7.60638	7.39425	7.20998	7.22693	7.56993	7.78188	7.8642	7.84711	7.78144
2 : 18 - O : 13	HF15J24	putative ABC transporter	Oryza sativa	345	protein ABC transporter, putative	transport.ABC transporters and multidrug resistance systems	3	2561	44.9604	cluster group 1	9.09167	8.66925	8.35013	8.05876	7.76831	7.64788	7.87976	8.1501	8.30483	8.41095	8.43264	8.46099	8.36708	8.36778
1 : 23 - D : 05	HZ42H02	putative CTP synthase	Oryza sativa	247	protein CTP synthase	nucleotide metabolism.synthesis.pyrimidine.CTP synthetase	4	1150	45.051	cluster group 1	10.2836	9.76233	9.43178	9.29963	9.04573	8.90301	8.8103	8.49033	8.50842	8.87663	9.06166	8.96769	8.86262	8.73097
3 : 17 - A : 03	HA05G20	gi|13174237|gb|AAK14411.1|AC087851_3 unknown protein	Oryza sativa	168	protein brix domain containing protein 1 homolog;unknown [Hyacinthus orientalis];	protein.synthesis.misc ribososomal protein.BRIX	8	4220	45.0594	cluster group 1	9.76729	10.1549	10.2515	10.0872	9.84489	9.61808	9.46735	9.34424	9.36061	9.65291	10.004	10.033	9.83886	9.63951
1 : 07 - E : 01	HY08D08	splicing factor RSZ33	Arabidopsis thaliana	221	protein Transposable element protein, putative	RNA.processing.splicing	2	338	45.0751	cluster group 1	8.64732	8.2475	7.9485	7.73901	7.69276	7.74672	7.89065	8.05202	8.0937	8.17124	8.08073	7.84718	7.93415	8.40679
2 : 24 - G : 21	HY06D11	putative gamma-lyase	Oryza sativa	203	protein putative gamma-lyase	amino acid metabolism.degradation.aspartate family.methionine	7	3007	45.1204	cluster group 1	11.3254	11.3036	11.2764	11.0546	10.5928	10.351	10.227	9.92091	9.93623	10.3253	10.6568	10.5866	10.3889	10.1895
3 : 22 - J : 11	HA29B10	protein kinase-related	Arabidopsis thaliana	233	protein probable protein kinase - Arabidopsis thaliana	signalling.receptor kinases.misc	6	4663	45.9981	cluster group 1	10.8622	11.5586	10.5202	8.72528	7.62351	7.12717	6.93709	6.72997	6.69739	6.95962	7.15683	7.23645	7.15439	7.01924
1 : 10 - G : 09	HZ48P01	ribosylation factor	Arabidopsis thaliana	279	protein ADP-ribosylation factor family	protein.postranslational modification	1	505	46.0298	cluster group 1	8.9938	8.49056	8.16382	7.82124	7.4788	7.39625	7.67254	7.80057	8.03332	8.56199	8.81771	8.61422	8.30745	8.29142
3 : 22 - L : 07	HA18C14	0	0	#N/A	OLD 0	not assigned.unknown	5	4673	46.0464	cluster group 1	9.51643	9.56348	9.44367	9.27281	9.01155	8.93043	8.88389	8.7553	8.79616	9.03232	9.19958	9.18049	9.12269	9.03349
3 : 15 - C : 09	HA20O13	ferric uptake regulation protein	Synechocystis sp. PCC 6803	31.2	OLD ferric uptake regulation protein	not assigned.no ontology	63	4079	47.0363	cluster group 1	8.94463	8.5712	8.28395	8.06853	7.88677	7.9338	8.20793	8.41633	8.51872	8.6463	8.50405	8.15748	8.15819	8.58109
2 : 12 - G : 11	HF12G15	oxidoreductase	Zea mays	353	protein cytosolic NADP-malic enzyme, putative	TCA / org. transformation.other organic acid transformaitons.malic	64	2067	47.9598	cluster group 1	7.94341	7.99815	7.76973	7.40168	7.04844	6.90034	7.12122	7.60569	7.95009	8.14899	8.04836	8.06131	8.16625	8.34804
1 : 03 - J : 07	HZ45I01	60S ribosomal protein L34	0	203	protein Ribosomal protein L34e	protein.synthesis.misc ribososomal protein	4	131	47.9874	cluster group 1	10.6757	9.8808	9.50563	9.15206	8.735	8.48137	8.43494	8.44357	8.61867	8.9072	9.07845	9.0785	9.03346	8.6325
1 : 12 - N : 09	HZ49F23	unnamed protein product	Oryza sativa	343	putative AdoMet synthase 4 [Hordeum vulgare subsp. vulgare]	amino acid metabolism.synthesis.aspartate family.methionine	5	637	49.0477	cluster group 1	9.46876	9.50198	9.35651	9.10457	8.91407	8.82814	8.73062	8.70238	8.80311	9.11733	9.31935	9.24789	9.06889	9.11899
2 : 17 - C : 19	HY01L11	sucrose:sucrose 1-fructosytransferase	Triticum aestivum	45.4	OLD sucrose:sucrose 1-fructosytransferase	major CHO metabolism.degradation.sucrose.invertases	7	2422	49.0873	cluster group 1	11.325	11.0737	10.9962	10.8294	10.4842	10.2444	10.0844	9.85489	9.84745	10.1542	10.4378	10.3761	10.2246	10.0159
3 : 18 - I : 03	HA06K20	gi|13926227|gb|AAK49589.1|AF372873_1 At2g26590/T9J22.26	Arabidopsis thaliana	228	putative adhesion regulating molecule family [Oryza sativa (japonica cultivar-group)]	not assigned.unknown	3	4335	49.9739	cluster group 1	8.73806	8.77898	8.55054	8.20241	7.99922	8.02299	8.07808	7.90725	7.87482	8.11222	8.29532	8.37166	8.27047	8.16621
3 : 07 - J : 03	HA07E09	RNase L inhibitor-like protein	Oryza sativa	145	protein ABC transporter, putative	RNA.transcription	3	3520	49.9863	cluster group 1	8.67696	8.49288	8.33005	8.1759	8.09569	8.04877	8.01275	7.99234	8.03268	8.22246	8.35571	8.2552	8.11604	8.06289
1 : 23 - D : 11	HZ52A20	putative RNA methyltransferases	Oryza sativa	80.1	protein putative RNA methyltransferases	RNA.processing	7	1152	51.054	cluster group 1	11.2811	11.184	10.9698	10.8113	10.4768	10.21	10.0935	9.81161	9.73677	9.98622	10.2533	10.2134	10.0638	9.95811
1 : 09 - O : 01	HY08H11	cycloartenol synthase	Avena strigosa	203	cycloartenol synthase [Avena clauda]	lipid metabolism.'exotics' (steroids, squalene etc)	7	482	51.073	cluster group 1	11.0918	10.9998	10.8694	10.6953	10.4259	10.1946	10.0427	9.97005	9.97155	10.0722	10.2439	10.2061	10.1807	9.93298
1 : 12 - I : 11	HZ51A15	ribosomal protein L15	Homo sapiens	281	protein Ribosomal L15	protein.synthesis.misc ribososomal protein	4	620	52.0112	cluster group 1	10.1023	9.49045	9.22598	9.10186	8.88218	8.66926	8.4251	8.13089	8.19411	8.70338	9.13201	9.17608	9.0214	8.72843
1 : 02 - C : 03	HZ36P01	translation initiation factor eIF-4A - wheat	0	273	protein eukaryotic initiation factor 4a (eif4a) (eif-4a)	protein.synthesis.initiation	1	55	52.9704	cluster group 1	8.71486	8.45202	8.34053	8.16244	7.75643	7.45194	7.68837	7.99151	8.06476	8.0916	8.25352	8.27272	8.29591	8.58009
2 : 24 - J : 21	HY08N01	Adenosylhomocysteinase (S-adenosyl-L-homocysteine hydrolase)	Triticum aestivum	419	S-adenosyl-L-homocysteine hydrolase [Hordeum vulgare subsp. vulgare];T06764 adenosylhomocysteinase (EC 3.3.1.1) - wheat;	amino acid metabolism.degradation.aspartate family.methionine	6	3017	52.9752	cluster group 1	9.01186	9.30454	9.10187	8.42161	7.67137	7.31214	7.18938	7.05525	7.20972	7.38199	7.45179	7.45419	7.63611	7.86502
2 : 05 - G : 05	HB31C17	plasma membrane P-type proton pump ATPase	Hordeum vulgare subsp. vulgare	102	plasma membrane P-type proton pump ATPase [Hordeum vulgare subsp. vulgare]	transport.p- and v-ATPases	5	1571	54.0445	cluster group 1	9.32073	9.26802	9.28407	9.11946	8.8454	8.58664	8.51847	8.69284	8.8387	9.00992	9.17301	9.15642	9.12313	9.03876
3 : 23 - A : 05	HA10F13	gi|32488069|emb|CAE03243.1| OSJNBa0018M05.18	Oryza sativa	340	protein Oligosaccharyl transferase STT3 subunit	stress.abiotic.drought/salt	8	4694	54.9331	cluster group 1	10.0475	11.2164	11.3155	10.3705	9.48452	8.95717	8.71736	8.5708	8.84105	9.46897	9.57866	9.41637	9.20002	9.19402
3 : 21 - N : 07	HA16B23	ribosomal protein S7	Secale cereale	334	ribosomal protein S7 [Secale cereale]	protein.synthesis.misc ribososomal protein	3	4592	54.9485	cluster group 1	8.95911	8.70292	8.56437	8.33333	7.91039	7.57958	7.63431	7.66705	7.82986	8.24698	8.53573	8.32076	7.95215	7.78567
1 : 24 - E : 11	HZ51K24	0.2_HMGI_Y T01851	Oryza sativa	126	protein peptidyl-prolyl cis-trans isomerase, FKBP-type, putative	cell.cycle	2	1207	54.9758	cluster group 1	9.0863	8.7063	8.34873	8.00826	7.48489	7.37338	7.73947	7.75756	7.6323	7.40886	7.34501	7.71935	8.03221	8.09055
2 : 19 - A : 15	HF18N12	putative pM5 collagenase	Oryza sativa	326	protein Cna protein B-type domain, putative	not assigned.no ontology	64	2575	55.0895	cluster group 1	7.88889	7.89349	7.85553	7.7292	7.62352	7.60329	7.61847	7.59642	7.67354	7.81405	7.92	8.07245	8.11424	8.2207
1 : 21 - O : 01	HY08O20	Putative sensor-like histidine kinase yojN	Escherichia coli CFT073	327	putative 2-component sensor protein [Shigella flexneri 2a str. 301];Putative sensor-like histidine kinase yojN [Escherichia coli CFT073];	not assigned.unknown	7	1078	55.8343	cluster group 1	10.9073	10.9219	10.8035	10.6136	10.2078	9.95244	9.78093	9.49731	9.46159	9.69342	9.91638	9.86573	9.90169	9.95961
1 : 15 - G : 01	HY08C16	very large tegument protein	Human herpesvirus 2	40.4	Haemagluttinin [Magnetococcus sp. MC-1]	not assigned.unknown	6	768	56.0142	cluster group 1	9.54035	9.23186	8.78479	8.3689	8.01472	7.82271	7.7472	7.73287	7.67065	7.57671	7.62962	7.88034	7.95003	7.89215
3 : 20 - A : 03	HA06L21	gi|12957714|gb|AAK09232.1|AC084320_19 unknown protein	Oryza sativa	237	At5g44450 [Arabidopsis thaliana]	not assigned.unknown	4	4451	56.9792	cluster group 1	10.2587	9.59983	9.32026	9.08794	8.77193	8.44786	8.17885	7.99689	8.28334	8.79155	8.89545	8.78375	8.60755	8.39652
1 : 18 - E : 07	HZ44K15	splicing factor RSZ33	Arabidopsis thaliana	221	protein Transposable element protein, putative	RNA.processing.splicing	63	910	57.8597	cluster group 1	8.63102	8.23476	7.8998	7.68006	7.53547	7.6531	7.94195	8.03891	8.0892	8.36034	8.39482	8.11217	8.06102	8.47768
2 : 22 - L : 19	HY04F15	putative GTPase	Oryza sativa	158	putative nucleostemin [Oryza sativa (japonica cultivar-group)];putative GTPase [Oryza sativa (japonica cultivar-group)];	signalling.G-proteins	6	2871	58.0363	cluster group 1	9.20148	9.04725	8.71823	8.36189	7.97067	7.7924	7.65003	7.5422	7.60878	7.84506	8.05527	8.22483	8.19057	8.06861
3 : 01 - P : 11	HA27D01	1.1_bZIP T00782 TAF(II) 135,	Homo sapiens	110	protein transposon protein, putative, unclassified	not assigned.unknown	4	3103	59.9539	cluster group 1	10.5389	9.40814	8.93942	8.72566	8.51002	8.39859	8.32797	8.16785	8.26292	8.78365	9.07084	8.84665	8.58575	8.32258
3 : 08 - G : 07	HA15P01	acidic ribosomal protein	Triticum aestivum	97.4	acidic ribosomal protein [Triticum aestivum]	protein.synthesis.misc ribososomal protein	7	3581	59.9904	cluster group 1	10.3466	10.7604	10.7846	10.2209	9.6823	9.32621	9.22659	9.37231	9.50954	9.56729	9.78878	9.92747	9.64385	9.11023
2 : 17 - L : 01	HB25O06	gi|14517362|gb|AAK62572.1| AT3g61130/T20K12_30	Arabidopsis thaliana	313	protein Glycosyl transferase family 8, putative	misc.UDP glucosyl and glucoronyl transferases	1	2464	60.0458	cluster group 1	8.16822	8.12446	8.13705	8.08143	8.09279	8.13678	7.97875	7.83329	7.93985	8.12066	8.17857	8.20943	8.10413	8.0866
3 : 19 - B : 03	HA07P19	3.1_Homeodomain T02016 En-1;	Mus musculus	102	LOC398471 protein [Xenopus laevis]	not assigned.no ontology.pumilio/Puf RNA-binding domain-containing protein	3	4384	61.0056	cluster group 1	8.28667	8.0805	7.9498	7.76934	7.58203	7.62311	7.66655	7.49898	7.50914	7.66443	7.76635	7.90537	7.85747	7.78981
2 : 03 - A : 01	HB22A14	obtusifoliol 14-alpha-demethylase	Triticum aestivum	306	obtusifoliol 14-alpha-demethylase [Triticum aestivum]	lipid metabolism.'exotics' (steroids, squalene etc)	6	1376	62.0112	cluster group 1	8.29322	8.29617	8.26562	8.16116	8.08536	8.0794	8.07881	8.09594	8.06046	8.01358	8.0139	8.09981	8.14778	8.09765
1 : 20 - G : 09	HZ48J11	gi|18414476|ref|NP_567470.1| expressed protein	Arabidopsis thaliana	89.4	unknown [Arabidopsis thaliana]	not assigned.unknown	8	1018	62.0155	cluster group 1	9.67758	10.5359	10.9117	10.2508	9.31911	8.77337	8.58587	8.43793	8.65995	9.20872	9.38956	8.99331	8.67284	8.84671
3 : 23 - I : 11	HA25P15	methionine aminopeptidase 2 -related	Arabidopsis thaliana	269	protein methionine aminopeptidase, type II, putative	protein.degradation.metalloprotease	7	4726	62.9678	cluster group 1	10.2002	10.1966	10.0137	9.94368	9.82652	9.6021	9.34745	9.23928	9.3754	9.58422	9.78048	9.7176	9.60176	9.6004
2 : 14 - F : 19	HY04O08	gi|15223059|ref|NP_172275.1| expressed protein	Arabidopsis thaliana	112	protein protein T6D22.6 [imported] - Arabidopsis thaliana	not assigned.unknown	7	2221	63.0139	cluster group 1	10.1179	9.96182	9.85279	9.8035	9.66706	9.60901	9.53353	9.27146	9.23702	9.5248	9.76675	9.68612	9.53974	9.44035
2 : 19 - E : 05	HB32F09	dihydrolipoamide S-acetyltransferase	Zea mays	322	dihydrolipoamide S-acetyltransferase [Zea mays]	TCA / org. transformation.TCA.pyruvate DH.E2	64	2595	63.018	cluster group 1	7.61619	7.56673	7.59924	7.56401	7.60962	7.67706	7.57762	7.35385	7.39092	7.62192	7.78062	7.86732	7.79674	7.54135
3 : 05 - E : 13	HA29P18	peroxidase BP-2B	Hordeum vulgare	334	JC1249 peroxidase (EC 1.11.1.7) BP-2A precursor - barley	misc.peroxidases	5	3348	63.925	cluster group 1	9.46436	10.3427	10.0481	8.76618	7.94247	7.67444	7.81359	7.96692	8.1843	8.66712	8.74743	8.39254	8.32493	8.6653
2 : 18 - H : 21	HY07O19	P-type transporting ATPase-like protein	Arabidopsis thaliana	245	protein Similar to potential phospholipid-transporting atpase 4 (ec 3.6.3.1)(aminophospholipid flippase 4); putative ATPase, aminophospholipid transporter (APLT), class I, type 8A, member 1 [Oryza sativa (japonica cultivar-group)];	transport.ABC transporters and multidrug resistance systems	2	2527	64.8614	cluster group 1	8.32127	8.10438	7.63037	7.30593	7.19196	7.2619	7.42061	7.58677	7.68103	7.60766	7.46535	7.51211	7.62879	7.67068
1 : 10 - I : 15	HZ60K09	putative Thylakoid lumenal 21.5 kDa protein, chloroplast precursor	Oryza sativa	162	protein PsbP	PS.lightreaction.photosystem II.PSII polypeptide subunits	3	515	65.0423	cluster group 1	8.30438	8.07757	7.85207	7.59955	7.27907	7.19033	7.35357	7.27828	7.33086	7.68702	7.89396	7.63238	7.51079	7.63646
3 : 24 - C : 09	HA22N03	putative transcription factor BTF3	Oryza sativa	290	protein NAC domain, putative	RNA.regulation of transcription.putative DNA-binding protein	4	4768	65.9712	cluster group 1	9.61925	9.03139	8.65075	8.70759	8.73716	8.60706	8.34168	8.01595	8.17151	8.53175	8.61477	8.63384	8.6152	8.6019
2 : 24 - C : 03	HB28I20	Acyl carrier protein I, chloroplast precursor (ACP I) pir	0	165	AYBH acyl carrier protein I precursor - barley	lipid metabolism.FA synthesis and FA elongation.ACP protein	64	2984	65.985	cluster group 1	7.40465	7.61548	7.66102	7.47501	7.3363	7.4255	7.46019	7.33501	7.42203	7.6638	7.767	7.92502	7.92429	7.84994
3 : 23 - P : 05	HA12M15	ubiquitin-conjugating enzyme OsUBC5a	Oryza sativa	308	ubiquitin-conjugating enzyme OsUBC5a [Oryza sativa (japonica cultivar-group)]	protein.degradation.ubiquitin.E2	63	4755	65.9897	cluster group 1	8.50402	8.30279	7.95312	7.53681	7.33279	7.42158	7.67597	7.84023	8.0766	8.41479	8.48329	8.17435	8.02419	8.09003
1 : 17 - H : 17	HZ65J23	gi|32487665|emb|CAE05655.1| OSJNBa0038O10.21	Oryza sativa	158	OSJNBa0038O10.19 [Oryza sativa (japonica cultivar-group)]	not assigned.unknown	6	871	66.9444	cluster group 1	8.99824	8.41313	8.19609	8.05454	7.63703	7.38358	7.53164	7.47533	7.50905	7.56564	7.52583	7.6358	7.7408	7.72069
3 : 22 - C : 05	HA11F11	gi|20160881|dbj|BAB89819.1| P0683B11.5	Oryza sativa	147	RNA polymerase sigma factor-like [Oryza sativa (japonica cultivar-group)];B1131B07.26 [Oryza sativa (japonica cultivar-group)];	not assigned.unknown	3	4621	67.9858	cluster group 1	7.94275	7.77574	7.53926	7.33771	7.25721	7.37463	7.48039	7.27058	7.20982	7.4463	7.63211	7.5762	7.44649	7.51002
1 : 09 - E : 17	HZ63E21	putative 60S ribosomal protein L37a	Oryza sativa	187	protein Ribosomal L37ae protein family	protein.synthesis.misc ribososomal protein	7	449	68.9937	cluster group 1	10.6173	10.3309	10.1547	9.9507	9.51846	8.99543	8.76579	8.84114	9.07988	9.38041	9.55816	9.63752	9.5766	9.2205
1 : 24 - I : 01	HY09O15	gi|21741066|emb|CAD41690.1| OSJNBb0015D13.10	Oryza sativa	244	protein anthocyanidin reductase	secondary metabolism.flavonoids.dihydroflavonols	7	1218	68.9992	cluster group 1	11.1413	10.8081	10.4899	10.1736	9.73606	9.38328	9.12128	9.08489	9.26742	9.49257	9.6792	9.65724	9.54765	9.43916
2 : 14 - J : 21	HY07K15	S-adenosylmethionine synthetase 1	Hordeum vulgare	377	putative AdoMet synthase 3 [Hordeum vulgare subsp. vulgare]	amino acid metabolism.synthesis.aspartate family.methionine	1	2236	69.0091	cluster group 1	8.7366	8.45192	8.17105	7.71938	7.35829	7.38983	7.60113	7.70361	7.93113	8.41558	8.56979	8.2776	8.15305	8.20266
1 : 03 - F : 17	HZ65D11	histone H2A.4	Triticum aestivum	149	protein Core histone H2A/H2B/H3/H4, putative	DNA.synthesis/chromatin structure.histone	6	120	70.0141	cluster group 1	9.08529	9.12402	8.73519	8.07574	7.53384	7.2165	7.12844	7.31845	7.47719	7.49833	7.57597	7.45448	7.35878	7.30597
1 : 04 - E : 01	HY08L24	gi|10177473|dbj|BAB10864.1| dbj|BAA95748.1	Arabidopsis thaliana	77	protein AP2 domain, putative;At5g62950 [Arabidopsis thaliana];	hormone metabolism.ethylene.signal transduction	4	162	70.0195	cluster group 1	9.71145	9.09751	8.78814	8.56962	8.36858	8.26679	8.19135	7.96604	8.03183	8.36387	8.60839	8.60626	8.50555	8.15866
3 : 14 - L : 05	HA13E06	ubiquitin family	Arabidopsis thaliana	104	protein AT5g42220/K5J14_2	protein.synthesis.initiation	7	4042	70.0412	cluster group 1	10.6413	10.5554	10.3777	10.1375	9.79028	9.41433	9.04732	8.88976	8.95428	9.18195	9.41361	9.39659	9.23216	8.88909
2 : 14 - N : 01	HB26P03	c-type lectin and low density lipoprotein-receptor, class A and CUB domain containing protein (4E751)	Caenorhabditis elegans	32.7	OLD c-type lectin and low density lipoprotein-receptor, class A and CUB domain containing protein (4E751)	not assigned.unknown	8	2252	70.064	cluster group 1	9.6007	9.74216	9.79081	9.67326	9.4745	9.30487	9.16693	9.06764	9.11349	9.33386	9.48104	9.40563	9.22463	9.1339
1 : 02 - D : 11	HZ52K23	actin	Hordeum vulgare	313	protein actin	cell.organisation	5	62	71.0349	cluster group 1	9.13133	9.26193	9.18646	8.73105	8.1522	7.75186	7.7893	7.83888	7.93327	8.37949	8.75012	8.48493	8.24005	8.25943
1 : 12 - G : 01	HY09F05	bZIP transcription factor; 1.1_bZIP T02663	Oryza sativa	58.5	bZIP transcription factor [Oryza sativa (japonica cultivar-group)]	RNA.regulation of transcription.bZIP transcription factor family	64	613	71.957	cluster group 1	7.64846	7.46333	7.38427	7.33104	7.23081	7.20325	7.28574	7.35806	7.45618	7.69275	7.84425	7.75522	7.63703	7.63059
3 : 14 - O : 07	HA15F12	gi|7486281|pir||T05426 hypothetical protein F28A23.140	Arabidopsis thaliana	97.4	protein Zinc finger, C3HC4 type (RING finger), putative	protein.degradation.ubiquitin.E3.RING	6	4059	71.9786	cluster group 1	8.31588	8.68254	8.43607	7.87816	7.491	7.4473	7.51915	7.23303	7.01132	7.26646	7.56439	7.47072	7.46534	7.51621
1 : 08 - N : 03	HZ38N21	gi|28628318|gb|AAO31610.1| hypothetical histidine-rich protein	Xenopus laevis	38.9	OLD gi|28628318|gb|AAO31610.1| hypothetical histidine-rich protein	not assigned.unknown	4	429	72.9406	cluster group 1	9.95619	9.1386	8.83023	8.7288	8.5054	8.25205	8.13179	8.02283	8.18457	8.56898	8.67565	8.42561	8.21709	7.97299
3 : 17 - K : 17	HB08C21	gi|29367585|gb|AAO72654.1| unknown	Oryza sativa	212	putative death receptor interacting protein [Oryza sativa (japonica cultivar-group)]	not assigned.unknown	2	4269	72.9475	cluster group 1	7.92127	7.68227	7.34961	7.06642	6.96033	7.03611	7.23089	7.49984	7.5933	7.36289	7.16706	7.3626	7.70883	8.14587
3 : 19 - P : 11	HA27A23	RNA recognition motif (RRM)-containing protein	Arabidopsis thaliana	140	protein RNA recognition motif. (a.k.a. RRM, RBD, or RNP domain), putative	RNA.regulation of transcription	3	4450	73.1501	cluster group 1	8.5264	7.9953	7.65898	7.39414	7.10032	6.98418	6.98693	7.02607	7.15612	7.47841	7.62723	7.39092	7.30129	7.31605
1 : 14 - A : 09	HZ48L05	AC037425_9 hypothetical protein	Oryza sativa	87.4	protein hypothetical protein	not assigned.no ontology	1	694	73.9831	cluster group 1	8.79201	8.44786	8.0921	7.66832	7.35189	7.27215	7.41527	7.64842	7.88184	8.34535	8.60839	8.57575	8.37267	8.25803
1 : 23 - P : 01	HY10F06	gi|32489067|emb|CAE03997.1| OSJNBb0089B03.11	Oryza sativa	135	OSJNBb0089B03.11 [Oryza sativa (japonica cultivar-group)]	not assigned.unknown	63	1191	75.0384	cluster group 1	9.01757	8.15338	7.70828	7.48111	7.30042	7.36294	7.53195	7.52764	7.82102	8.36373	8.49899	8.38182	8.41729	8.46261
3 : 18 - M : 09	HA21G23	putative fructose-bisphosphate aldolase	Oryza sativa	266	putative plastidic aldolase [Oryza sativa (japonica cultivar-group)]	PS.calvin cyle.aldolase	6	4357	75.9974	cluster group 1	8.56038	8.7138	8.48904	7.86566	7.22908	6.87496	6.82754	6.9256	7.07272	7.10287	7.12709	7.15744	7.04787	7.0356
3 : 20 - C : 05	HA11P09	Vacuolar ATP synthase 16 kDa/similar to vacuolar H+-pumping ATPase	Arabidopsis thaliana	233	protein V-type ATPase, C subunit;protein V-type ATPase, C subunit, putative;	transport.p- and v-ATPases	5	4459	76.0062	cluster group 1	8.89234	9.10892	9.04277	8.68984	8.28703	8.00416	7.86988	7.87492	8.0912	8.48767	8.76815	8.61917	8.47195	8.71854
1 : 08 - A : 01	HY09B03	gi|32489037|emb|CAE04834.1| OSJNBa0084K01.6	Oryza sativa	208	protein S4 domain, putative;hypersensitive-induced reaction protein 3 [Hordeum vulgare subsp. vulgare];	protein.synthesis.misc ribososomal protein	4	384	76.9037	cluster group 1	9.9762	9.32755	8.95317	8.5792	8.24305	8.01458	7.93156	7.81615	7.89745	8.24068	8.47386	8.39035	8.1887	7.81569
2 : 15 - N : 19	HY03A10	tRNA synthetase class II family	Arabidopsis thaliana	174	protein lysyl-tRNA synthetase	protein.aa activation	3	2321	76.9851	cluster group 1	9.00245	8.18067	7.71746	7.35203	7.02118	6.89005	6.88414	6.79206	6.97428	7.4296	7.56705	7.49527	7.36983	7.17442
3 : 08 - E : 11	HA25J23	gi|21554209|gb|AAM63288.1| unknown	Arabidopsis thaliana	86.7	unknown [Arabidopsis thaliana]	not assigned.unknown	7	3574	77.0031	cluster group 1	11.5087	12.3738	12.0794	10.4598	8.95392	8.01119	7.7111	7.64103	8.03063	8.68751	8.9418	8.86168	8.58106	8.05308
3 : 24 - N : 07	HA18C17	gi|4096105|gb|AAD10484.1| p34cdc2	Triticum aestivum	231	protein Protein kinase domain	cell.cycle	8	4813	77.0249	cluster group 1	9.65361	10.0879	9.99636	9.50199	9.02458	8.7099	8.62174	8.5865	8.63399	8.93001	9.18711	9.39207	9.20432	8.80325
2 : 20 - A : 09	HF08N09	polyubiquitin (UBQ3) identical to GI:928809	Nicotiana tabacum	43.9	protein polyubiquitin - maize	protein.degradation.ubiquitin.ubiquitin	5	2654	78.0766	cluster group 1	8.95872	9.11385	8.93959	8.58783	8.19027	7.84702	7.71246	7.77171	8.0599	8.5149	8.65131	8.45144	8.41386	8.55695
3 : 07 - E : 01	HA01B10	no hit	no hit	#N/A	OLD no hit	RNA.regulation of transcription	64	3490	78.9707	cluster group 1	7.34891	7.24627	7.24994	7.34161	7.10636	6.75998	6.81411	6.90522	7.16832	7.73246	8.22616	7.97769	7.69364	7.52999
2 : 04 - L : 03	HB30J07	putative aldose reductase	Oryza sativa	112	protein oxidoreductase, aldo/keto reductase family	minor CHO metabolism.others	2	1512	78.9945	cluster group 1	8.34205	7.82986	7.36831	7.13878	7.23689	7.26931	7.21901	7.47154	7.44523	7.07153	6.88198	7.17278	7.62396	7.88175
3 : 18 - H : 09	HA24L10	NAM-like protein	Arabidopsis thaliana	58.5	protein No apical meristem (NAM) protein, putative	RNA.regulation of transcription	6	4330	79.0236	cluster group 1	8.24979	8.32816	7.97509	7.28694	6.94481	6.99052	7.13727	6.97577	6.91427	7.17179	7.34126	7.39824	7.32029	7.24662
1 : 02 - C : 05	HZ40I07	putative transducin / WD-40 repeat protein	Oryza sativa	248	putative transducin / WD-40 repeat protein [Oryza sativa (japonica cultivar-group)]	not assigned.unknown	3	56	81.9585	cluster group 1	9.39974	8.2552	7.71924	7.50109	7.06258	6.67953	6.64321	6.52138	6.8679	7.90727	8.39297	8.1057	7.66765	7.27676
3 : 24 - B : 03	HA09D07	T12575 5-methyltetrahydropteroyltriglutamate-homocysteine S-methyltransferase (EC 2.1.1.14) - common ice plant gb	Mesembryanthemum crystallinum	322	methionine synthase 1 enzyme [Hordeum vulgare subsp. vulgare]	amino acid metabolism.synthesis.aspartate family.methionine	8	4761	82.9062	cluster group 1	9.11966	9.49033	9.54047	9.29685	8.94035	8.77749	8.60771	8.39973	8.55193	8.91884	9.10036	9.1835	9.20394	9.29226
2 : 06 - H : 19	HY03H22	Voltage dependent anion channel 2 (VDAC)	Triticum aestivum	270	Voltage dependent anion channel (VDAC) [Triticum aestivum]	transport.unspecified anions	4	1647	82.9101	cluster group 1	9.94388	8.93713	8.42491	8.12678	7.80314	7.56147	7.5262	7.51339	7.61061	7.92793	8.04413	7.87471	7.76903	7.6039
2 : 21 - F : 21	HY07C04	FKF1	Mesembryanthemum crystallinum	264	protein Kelch motif, putative;FKF1 [Mesembryanthemum crystallinum];	protein.degradation.ubiquitin.E3.SCF.FBOX	6	2758	82.9736	cluster group 1	8.28402	8.05675	7.75853	7.38078	7.00939	6.89565	7.04359	7.22779	7.25726	7.03313	6.77907	6.831	7.09518	7.48644
1 : 22 - H : 05	HZ42B22	small zinc finger-like protein	Oryza sativa	55.1	protein mitochondrial import inner membrane translocase subunit tim9	not assigned.no ontology	1	1108	82.9825	cluster group 1	9.00626	8.08309	7.55531	7.25796	6.94686	6.9032	7.16392	7.09569	7.32152	8.04077	8.40595	8.26136	8.05701	7.86932
2 : 11 - F : 21	HY06F21	O-succinylhomoserine (thiol)-lyase (EC 4.2.99.9) 1 - maize gb	Zea mays	298	protein putative cystathionine gamma synthase;cystathionine gamma-synthase [Zea mays];	amino acid metabolism.synthesis.aspartate family.methionine	6	1998	84.0094	cluster group 1	7.93114	7.95086	7.83171	7.53546	7.28017	7.2007	7.16613	7.25295	7.31514	7.26452	7.2469	7.14836	7.1638	7.31159
3 : 09 - B : 09	HA22P15	60S ribosomal protein L4/L1	Oryza sativa	380	protein ribosomal protein L4/L1 family, putative	protein.synthesis.misc ribososomal protein	7	3636	84.0746	cluster group 1	9.79681	9.73462	9.75709	9.6506	9.39406	9.04163	8.78943	8.78236	8.94232	9.23984	9.38516	9.27949	8.98142	8.81101
2 : 17 - H : 13	HF16E19	zinc metalloendopeptidase	Mus musculus	36.6	OLD zinc metalloendopeptidase	not assigned.unknown	2	2449	84.9544	cluster group 1	8.39862	7.94477	7.4956	7.20468	7.16962	7.28142	7.29671	7.17547	7.15543	7.21949	7.26877	7.34528	7.43669	7.54023
3 : 19 - G : 21	HB19G05	gi|6539559|dbj|BAA88176.1| unnamed protein product	Oryza sativa	349	protein Piwi domain, putative	RNA.regulation of transcription.Argonaute	63	4410	84.9899	cluster group 1	8.60188	8.08633	7.6904	7.47947	7.39227	7.52799	7.69383	7.64963	7.78959	8.00264	8.03694	7.98552	7.88819	8.01177
3 : 23 - B : 09	HA23A09	unknown protein	0	31.6	OLD unknown protein	protein.synthesis.chloroplast/mito - plastid ribosomal protein.plastid	7	4697	85.0415	cluster group 1	9.5993	9.75752	9.6513	9.43481	9.17756	8.96301	8.82147	8.72212	8.82339	9.01054	9.28009	9.38487	9.14064	8.67319
3 : 14 - M : 07	HA15D11	aminoacylase, putative	Arabidopsis thaliana	291	protein N-acyl-L-amino-acid amidohydrolase	protein.degradation	64	4050	86.014	cluster group 1	6.65188	7.30939	7.50778	7.36626	7.11469	6.90953	6.73672	6.77106	6.86003	7.20483	7.57878	7.70918	7.51911	7.39264
1 : 24 - C : 13	HZ56I21	gi|6498422|dbj|BAA87825.1| unnamed protein product	Oryza sativa	151	protein calmodulin.	signalling.calcium	5	1200	86.0777	cluster group 1	8.73865	8.80322	8.63691	8.25632	7.83473	7.66315	7.69737	7.60063	7.71068	8.00224	8.1707	8.11319	7.93696	7.87686
2 : 13 - F : 19	HY03P07	gi|32488384|emb|CAE02809.1| OSJNBa0043A12.14	Oryza sativa	315	protein Phosphatidylinositol 3- and 4-kinase, putative	signalling.phosphinositides	6	2144	87.0107	cluster group 1	7.57382	7.59268	7.55797	7.42178	7.2298	7.1971	7.22651	7.3105	7.31783	7.34954	7.27306	7.17715	7.16618	7.32034
3 : 20 - A : 09	HA21I23	gi|15217305|gb|AAK92649.1|AC079634_10 Hypothetical protein	Oryza sativa	37.7	OLD gi|15217305|gb|AAK92649.1|AC079634_10 Hypothetical protein	not assigned.unknown	3	4453	87.026	cluster group 1	9.3047	8.70222	7.82804	7.0088	6.46685	6.23349	6.17704	5.96134	6.26447	7.15421	7.45905	7.41275	7.47594	7.65184
2 : 16 - I : 21	HY06H05	0.2_HMGI_C T01860	0	89	protein pit2 protein (clone pAL141), Pi starvation induced - common tobacco	not assigned.unknown	7	2368	87.9935	cluster group 1	9.30235	9.35097	9.36749	9.278	9.04661	8.86661	8.80876	8.76178	8.76612	8.9033	9.09838	9.05324	8.86864	8.63107
3 : 20 - G : 03	HA06F22	60S ribosomal protein L10A (RPL10aC)	Arabidopsis thaliana	320	protein L1P family of ribosomal proteins	protein.synthesis.misc ribososomal protein	5	4476	88.9806	cluster group 1	8.72367	8.68511	8.51493	8.12807	7.68795	7.50223	7.54012	7.54612	7.68874	7.98824	8.1323	8.04771	7.79219	7.71068
3 : 09 - D : 03	HA07P09	Sm-related protein	Arabidopsis thaliana	172	protein Sm-like protein [imported] - Arabidopsis thaliana	RNA.processing	4	3644	89.0105	cluster group 1	8.69306	8.24552	7.984	7.84305	7.80165	7.80252	7.79889	7.76769	7.76537	7.90458	8.08149	8.14343	7.95894	7.67043
3 : 24 - I : 07	HA15E22	glycine-rich RNA-binding protein/NF-X1 T01688	Arabidopsis thaliana	97.8	protein glycine-rich RNA-binding protein, putative	RNA.RNA binding	4	4795	90.989	cluster group 1	8.65673	8.39825	8.08792	7.9765	7.89142	7.84619	7.73795	7.45181	7.35757	7.50762	7.68368	7.87637	7.89417	7.78918
3 : 03 - J : 21	HB20N12	cystathionine gamma synthase	Oryza sativa	301	putative cystathionine gamma synthase [Oryza sativa]	amino acid metabolism.synthesis.aspartate family.methionine	6	3202	91.0082	cluster group 1	7.48173	7.59776	7.57364	7.20777	6.94599	6.89183	6.98292	7.15903	7.17082	7.04337	6.95899	6.7976	6.86573	7.17914
3 : 21 - C : 07	HA14J12	WD-40 repeat protein	Arabidopsis thaliana	352	protein guanine nucleotide-binding protein beta subunit-like protein (gpb-lr) (rwd). [rice	protein.postranslational modification	7	4540	91.0088	cluster group 1	9.59812	9.75957	9.71031	9.49697	9.14056	8.80037	8.52877	8.43614	8.56138	8.77249	8.99256	8.85931	8.63183	8.52052
3 : 22 - D : 09	HA24A13	putative 60S ribosomal protein L38	Oryza sativa	137	protein Ribosomal L38e protein family	protein.synthesis.misc ribososomal protein	8	4626	91.1848	cluster group 1	8.88659	8.94772	8.938	8.7912	8.45778	8.0859	7.7561	7.49645	7.6751	8.18941	8.61217	8.50295	8.27441	8.21533
1 : 18 - P : 07	HZ46H09	putative arm repeat protein	Oryza sativa	258	putative arm repeat protein [Oryza sativa (japonica cultivar-group)]	protein.degradation.ubiquitin.E3.SCF.FBOX	1	942	91.2001	cluster group 1	8.02758	7.78575	7.58301	7.37219	7.17093	7.18018	7.3599	7.34237	7.42442	7.66935	7.82734	7.71325	7.59469	7.6963
3 : 18 - G : 11	HA26N15	RNA polymerase II	Retzia capensis	328	protein DNA-directed RNA polymerase, beta subunit, putative	RNA.transcription	6	4325	91.9706	cluster group 1	7.66221	7.55467	7.3997	7.21122	7.01993	6.95126	6.96724	6.95134	7.01575	7.09288	7.0997	7.12222	7.02815	7.08344
3 : 07 - G : 15	HB03C11	putative nicotinate-nucleotide-dimethylbenzimida zole phosphoribosyltransferase	Streptomyces avermitilis MA-4680	35.4	OLD putative nicotinate-nucleotide-dimethylbenzimida zole phosphoribosyltransferase	not assigned.unknown	2	3504	91.9941	cluster group 1	8.54331	8.17591	7.66211	7.12917	6.88931	6.82408	6.80158	7.00655	7.10868	6.97533	6.83956	7.12807	7.58048	7.8436
2 : 13 - O : 17	HF22L17	transducin / WD-40 repeat protein family	Arabidopsis thaliana	277	protein putative U3 small nucleolar ribonucleoprotein complex-associated protein	RNA.regulation of transcription	64	2186	92.0014	cluster group 1	7.19137	7.19449	7.21606	7.13895	7.08691	7.19354	7.21678	6.95951	6.9525	7.30019	7.57189	7.66228	7.56716	7.37119
2 : 18 - M : 15	HF19N09	putative RING3 protein/0.3_Pocket domain T02214	Oryza sativa	192	protein Bromodomain, putative	RNA.regulation of transcription.Global transcription factor group	63	2548	92.0585	cluster group 1	8.50278	7.89781	7.59218	7.42517	7.33294	7.39454	7.55003	7.77084	7.85656	7.83853	7.80436	7.92512	7.99321	8.03909
2 : 18 - O : 21	HY06M07	gi|32479904|emb|CAE01587.1| OSJNBa0068L06.13	Oryza sativa	282	OSJNBa0068L06.9 [Oryza sativa (japonica cultivar-group)]	not assigned.unknown	7	2563	92.9815	cluster group 1	10.0175	9.77206	9.43894	9.16981	8.95887	8.84215	8.64185	8.35838	8.34912	8.63166	8.91457	8.90484	8.80615	8.67155
2 : 18 - B : 07	HF06D06	tonneau 2 protein (TON2)	Arabidopsis thaliana	123	protein EF hand, putative	not assigned.no ontology	6	2491	94.0104	cluster group 1	7.55594	7.49227	7.29742	7.05828	6.93277	6.93532	6.90549	6.82721	6.90459	7.00234	7.0409	7.12914	7.09621	7.02636
1 : 19 - L : 09	HZ49H08	Cell division cycle protein 48 homolog	0	300	protein AAA family ATPase, CDC48 subfamily	cell.division	7	985	94.054	cluster group 1	9.8704	9.72554	9.5986	9.32414	8.93752	8.54729	8.25766	8.34717	8.55405	8.69516	8.69896	8.66109	8.56057	8.59595
1 : 19 - E : 07	HZ43F23	putative glycine-rich protein	Oryza sativa	148	putative glycine-rich protein [Oryza sativa (japonica cultivar-group)]	not assigned.no ontology.glycine rich proteins	3	963	94.0838	cluster group 1	7.86266	7.61559	7.39271	7.28342	7.08785	6.92314	6.79308	6.80138	6.989	7.30229	7.56806	7.5414	7.27027	7.12927
1 : 13 - N : 11	HZ52I12	bHLH transcription factor PTF1	Oryza sativa	155	protein bHLH transcription factor PTF1	RNA.regulation of transcription.bHLH,Basic Helix-Loop-Helix family	64	682	95.9807	cluster group 1	7.35441	7.24427	7.14852	7.07445	7.05117	6.99016	6.98839	6.91509	6.98585	7.28217	7.51891	7.49974	7.32793	7.11368
3 : 06 - L : 05	HA12A22	inorganic diphosphatase	Hordeum vulgare	346	JC1466 inorganic diphosphatase (EC 3.6.1.1) - barley	nucleotide metabolism.phosphotransfer and pyrophosphatases.misc	5	3456	95.9831	cluster group 1	8.37319	8.38947	8.36962	8.09599	7.82792	7.79898	7.75633	7.58541	7.60677	8.01988	8.29059	8.0451	7.9063	8.19321
3 : 02 - E : 05	HA10B16	gi|20160605|dbj|BAB89552.1| P0435B05.31	Oryza sativa	213	P0435B05.31 [Oryza sativa (japonica cultivar-group)]	not assigned.unknown	4	3116	96.9419	cluster group 1	9.32009	8.546	8.25749	7.85132	7.50294	7.35775	7.41947	7.39945	7.49735	7.83632	7.93743	7.61776	7.48148	7.40222
1 : 15 - E : 09	HZ47L08	putative DNA binding protein	Oryza sativa	161	protein putative DNA-binding protein	RNA.regulation of transcription.G2-like transcription factor family, GARP	8	765	96.9909	cluster group 1	8.86832	9.27699	9.31569	8.88921	8.29493	7.8027	7.5385	7.38929	7.51888	7.90486	8.24697	8.33103	8.1323	7.71254
3 : 22 - H : 01	HA04F23	Vacuolar ATP synthase 16 kDa proteolipid subunit	Oryza sativa	223	protein V-type ATPase, C subunit	transport.p- and v-ATPases	5	4650	97.9838	cluster group 1	8.31972	8.57642	8.52919	8.11963	7.69245	7.50984	7.48613	7.38031	7.61514	8.11919	8.44115	8.24413	8.07934	8.37473
1 : 20 - P : 05	HZ42I21	Putative epimerase/dehydratase	Oryza sativa	317	protein NAD dependent epimerase/dehydratase family	redox.ascorbate and glutathione.ascorbate.GME	6	1034	98.0045	cluster group 1	7.73938	7.95615	7.73024	7.15308	6.66565	6.53548	6.58829	6.5497	6.72672	6.94818	6.97146	6.92991	6.84819	6.88796
3 : 11 - G : 03	HA05A15	3.1_Homeodomain T00128 HOXA4; Species: chick.	Gallus gallus	111	OLD 3.1_Homeodomain T00128 HOXA4; Species: chick.	RNA.regulation of transcription	1	3797	98.0176	cluster group 1	7.64455	7.45838	7.33307	7.28236	7.27352	7.35709	7.38818	7.26614	7.19992	7.35673	7.58611	7.68457	7.52048	7.21077
1 : 13 - G : 01	HY08L14	Guanine nucleotide-binding protein beta subunit-like protein (GPB-LR)/group of receptor for activated C-kinase	Oryza sativa	248	protein guanine nucleotide-binding protein beta subunit-like protein (gpb-lr) (rwd). [rice	RNA.regulation of transcription.unclassified	7	658	98.0672	cluster group 1	10.0046	9.67611	9.47178	9.30755	8.98336	8.58858	8.23653	7.91846	8.0303	8.44061	8.7325	8.67496	8.44659	8.06313
1 : 19 - J : 15	HZ61G21	gi|18399737|ref|NP_566436.1| expressed protein	Arabidopsis thaliana	57.8	putative leucine zipper protein [Oryza sativa (japonica cultivar-group)]	not assigned.unknown	64	980	98.9911	cluster group 1	7.37936	7.20159	7.0372	6.93248	6.8695	6.91818	7.03124	7.04494	7.13472	7.40949	7.58375	7.49783	7.37042	7.33804
2 : 08 - M : 13	HF15L16	auxin response factor 9/0.5_AP2/B3 T02637	Arabidopsis thaliana	275	protein auxin response factor 2	hormone metabolism.auxin.signal transduction	2	1812	98.9952	cluster group 1	8.14359	7.88443	7.44649	7.04519	6.92691	6.93197	6.92771	7.08354	7.1016	6.95459	6.8321	6.89683	7.12185	7.29871
1 : 06 - C : 01	HY09G01	gi|32492311|emb|CAE03844.1| OSJNBb0089K06.2	Oryza sativa	107	protein Similar to protein phosphatase 2C	protein.postranslational modification	7	276	99.0188	cluster group 1	9.79483	9.51723	9.26845	9.09056	8.84299	8.53165	8.18563	7.9845	8.06983	8.40132	8.6836	8.59024	8.40752	8.23313
1 : 15 - L : 09	HZ49P04	0	0	32.7	protein PB1 domain, putative	not assigned.unknown	3	784	99.9715	cluster group 1	7.60561	7.24505	7.1302	6.98241	6.76842	6.64045	6.74045	6.75144	6.80499	6.9704	7.16652	7.18251	7.06111	6.79815
3 : 22 - P : 09	HA24A15	MADS box transcription factor	Triticum aestivum	359	AGAMOUS LIKE6-like protein [Hordeum vulgare subsp. vulgare]	RNA.regulation of transcription.MADS box transcription factor family	4	4688	99.9971	cluster group 1	9.58457	8.52422	7.85745	7.51627	7.32928	7.3452	7.41525	7.15323	7.15005	7.58113	7.73	7.31281	7.04414	7.01772
1 : 01 - I : 17	HZ63H12	gi|21740691|emb|CAD41094.1| OSJNBb0011N17.11	Oryza sativa	52.8	protein protein-L-isoaspartate O-methyltransferase, putative	not assigned.unknown	3	25	100.059	cluster group 1	7.94465	7.4332	7.08674	6.90888	6.73493	6.66731	6.71988	6.73511	6.76739	6.91134	7.19602	7.18348	7.12377	6.8988
3 : 13 - F : 09	HA22D20	DNA-binding protein PD2	Pisum sativum	60.8	DNA-binding protein PD2 [Pisum sativum]	not assigned.no ontology.hydroxyproline rich proteins	6	3924	100.991	cluster group 1	7.86307	7.60974	7.34619	6.97501	6.71714	6.74538	6.83986	6.66138	6.53713	6.68235	6.77968	6.76459	6.76624	6.70934
3 : 14 - L : 01	HA04F16	vesicle-associated membrane protein-associated protein - curled-leaved tobacco emb	Nicotiana plumbaginifolia	190	protein proline-rich protein, putative	not assigned.no ontology	6	4041	101.005	cluster group 1	6.98672	7.36527	7.28938	6.96426	6.74955	6.71656	6.78023	6.82244	6.79168	6.67631	6.63983	6.73903	6.96148	7.18657
2 : 17 - D : 19	HY03E10	gi|8778633|gb|AAF79641.1|AC025416_15 F5O11.22	Arabidopsis thaliana	180	protein Pep3/Vps18/deep orange family, putative	protein.degradation.ubiquitin.E3.RING	63	2429	101.057	cluster group 1	8.0362	7.90188	7.736	7.62208	7.57262	7.62672	7.72075	7.73559	7.77214	7.83357	7.78808	7.85757	7.87471	7.87167
3 : 24 - C : 01	HA03D06	esterase/lipase/thioesterase family	Arabidopsis thaliana	220	unknown [Arabidopsis thaliana]	not assigned.unknown	7	4765	102.014	cluster group 1	9.74608	9.97823	9.69187	9.10972	8.52588	8.15395	7.92147	7.65288	7.6788	8.10783	8.42787	8.46245	8.4529	8.23158
2 : 20 - K : 15	HF19G12	putative PKCq-interacting protein	Oryza sativa	363	protein putative PKCq-interacting protein	redox.thioredoxin	64	2709	103.009	cluster group 1	7.27086	7.33816	7.26556	7.07697	6.81258	6.66439	6.72434	6.97318	7.26333	7.46527	7.54042	7.51774	7.48435	7.46886
2 : 18 - E : 07	HF04D10	0.2_HMGI_Y T01851	0	297	OLD 0.2_HMGI_Y T01851	RNA.regulation of transcription	2	2510	103.018	cluster group 1	8.35256	7.62178	7.07104	6.85815	6.83387	6.8129	6.78815	7.01565	7.19773	7.0721	6.88982	6.98844	7.16575	7.39247
1 : 22 - J : 13	HZ58E16	putative cytochrome B5	Oryza sativa	251	protein Cytochrome b5-like Heme/Steroid binding domain, putative	redox.ascorbate and glutathione	8	1113	103.982	cluster group 1	8.49013	8.81062	8.85658	8.6162	8.20766	7.92914	7.99485	7.91169	7.95576	8.23555	8.4231	8.17108	7.85797	7.76959
3 : 23 - E : 03	HA06O04	NADPH-cytochrome P450 reductase	Triticum aestivum	400	NADPH-cytochrome P450 reductase [Triticum aestivum]	secondary metabolism.phenylpropanoids	5	4708	104.016	cluster group 1	8.17427	8.28941	8.25014	8.04252	7.7234	7.47141	7.30232	7.32372	7.49318	7.83397	8.00917	8.05439	7.97222	8.11709
1 : 13 - L : 11	HZ52H12	ribosylation factor-like protein 2 (ARL2)	Arabidopsis thaliana	167	protein Similar to probable adp-ribosylation factor at2g18390	protein.postranslational modification	7	673	104.997	cluster group 1	9.71515	9.42534	9.13552	8.84085	8.45615	8.07558	7.79737	7.68849	7.88614	8.19088	8.36498	8.37294	8.23971	7.74601
3 : 22 - C : 11	HA26D19	gi|15228470|ref|NP_189514.1| expressed protein	Arabidopsis thaliana	139	protein hypothetical protein	RNA.regulation of transcription.putative DNA-binding protein	4	4622	105.041	cluster group 1	8.61723	8.38552	7.8815	7.55962	7.49427	7.60049	7.55419	7.37638	7.3561	7.49878	7.59855	7.64728	7.56042	7.61515
1 : 24 - N : 05	HZ42N23	proteasome regulatory particle non-ATPase subunit10	Oryza sativa	331	protein probable 26S proteasome non-ATPase chain S5a [imported] - rice	protein.degradation.ubiquitin	1	1232	105.959	cluster group 1	7.83365	7.87619	7.72195	7.45327	7.1172	6.99306	6.86798	6.76433	6.93657	7.45374	7.81896	7.94064	7.77053	7.52792
2 : 20 - J : 03	HB31K04	gi|32488011|emb|CAE02874.1| OSJNBb0022F23.11	Oryza sativa	147	ribosomal protein L6 [Triticum aestivum]	protein.synthesis.misc ribososomal protein	6	2698	106.002	cluster group 1	7.61935	7.49792	7.30369	6.94161	6.46057	6.33434	6.50096	6.44472	6.4937	6.72719	6.79489	6.76216	6.65995	6.56072
2 : 08 - P : 05	HF02B11	Bem1p	Yarrowia lipolytica	33.1	protein expressed protein	not assigned.unknown	6	1825	106.045	cluster group 1	7.54554	7.3413	7.20863	6.91679	6.62571	6.42803	6.428	6.57372	6.60063	6.61099	6.61104	6.67253	6.70787	6.76079
1 : 23 - C : 13	HZ55C19	0	0	#N/A	polyprotein [Human coxsackievirus B3]	RNA.regulation of transcription.Argonaute	4	1147	106.991	cluster group 1	8.60268	8.11769	7.69261	7.58344	7.45	7.3918	7.35224	7.22562	7.33027	7.5659	7.54959	7.45471	7.3049	7.41522
1 : 22 - K : 01	HY09D14	gi|14719314|gb|AAK73132.1|AC079022_5 putative protein	Oryza sativa	274	P0456E05.23 [Oryza sativa (japonica cultivar-group)]	not assigned.unknown	3	1114	106.993	cluster group 1	8.03656	7.79214	7.25476	6.71596	6.31943	6.16847	6.30195	6.56236	6.82513	7.00564	6.93944	7.03333	7.0242	6.8913
2 : 06 - M : 19	HY02A01	At5g39940	Arabidopsis thaliana	100	At5g39940 [Arabidopsis thaliana]	not assigned.unknown	3	1666	107.008	cluster group 1	8.1663	7.44325	7.2092	7.03923	6.70507	6.40827	6.32327	6.20188	6.41928	7.00482	7.29392	7.18782	7.01986	6.70524
2 : 20 - J : 13	HF17L16	plasma membrane H+-ATPase	Hordeum vulgare subsp. vulgare	238	plasma membrane P-type proton pump ATPase [Hordeum vulgare subsp. vulgare]	transport.p- and v-ATPases	8	2699	108.982	cluster group 1	8.53695	8.71864	8.71597	8.53139	8.19874	7.80499	7.50743	7.53004	7.73752	8.10753	8.25822	8.16464	8.08487	8.18036
2 : 12 - M : 11	HF12M15	Villin 3	Arabidopsis thaliana	77.4	protein actin bundling protein ABP135 [imported] - trumpet lily	cell.organisation	6	2096	108.997	cluster group 1	6.9093	7.10524	6.96776	6.6502	6.5402	6.58196	6.60394	6.60534	6.58675	6.58065	6.58535	6.64301	6.70708	6.80683
1 : 14 - I : 05	HZ40L18	inorganic diphosphatase	Hordeum vulgare	291	protein V-type H(+)-translocating pyrophosphatase	nucleotide metabolism.phosphotransfer and pyrophosphatases.misc	64	718	109.914	cluster group 1	7.28207	7.19125	7.13876	6.98891	6.71467	6.66163	6.65669	6.44466	6.59107	7.25539	7.62163	7.27684	7.07873	7.39621
1 : 18 - B : 05	HZ42F18	gi|20146379|dbj|BAB89160.1| OJ1029_F04.25	Oryza sativa	201	OJ1029_F04.25 [Oryza sativa (japonica cultivar-group)]	stress.abiotic.drought/salt	7	902	109.939	cluster group 1	9.21695	9.06458	8.86719	8.68265	8.42043	8.19599	8.08982	7.99038	8.11596	8.29225	8.4109	8.21837	8.04259	8.04095
1 : 10 - E : 05	HZ40F15	calmodulin	Oryza sativa	298	protein calmodulin.	signalling.calcium	7	497	109.978	cluster group 1	9.07283	9.18713	9.06817	8.68175	8.27754	8.14514	8.18009	8.14684	8.22173	8.41744	8.47153	8.26583	8.09385	8.15616
3 : 09 - K : 13	HA29L24	ubiquitin-protein ligase 2 (UPL2), putative	Arabidopsis thaliana	325	protein retrotransposon protein, putative, unclassified	protein.degradation.ubiquitin.E3.HECT	5	3676	110.023	cluster group 1	8.12876	8.18539	8.14124	7.99738	7.79012	7.38594	7.10841	7.39412	7.60581	7.64897	7.74685	7.74701	7.65577	7.58257
2 : 14 - L : 19	HY04O09	0.2_HMGI_Y T01851	0	114	OLD 0.2_HMGI_Y T01851	not assigned.unknown	2	2246	110.966	cluster group 1	7.81928	7.62418	7.28692	7.03482	6.91145	6.98754	7.19631	7.23398	7.13133	7.03187	6.97965	7.10067	7.32887	7.60997
2 : 21 - L : 11	HF13C19	polyphosphoinositide binding protein Ssh1p	Glycine max	307	PREDICTED P0523B07.38-1 gene product [Oryza sativa (japonica cultivar-group)]	transport misc	6	2786	111.957	cluster group 1	7.24344	7.14935	7.09264	6.81007	6.42391	6.28851	6.27154	6.37185	6.47942	6.6088	6.66197	6.49554	6.46202	6.66818
3 : 15 - P : 07	HA16L15	40S ribosomal protein S2	Oryza sativa	323	protein putative 40S ribosomal protein S2	protein.synthesis.misc ribososomal protein	7	4142	112.008	cluster group 1	9.09868	9.02461	8.9127	8.73064	8.52735	8.44121	8.3982	8.21127	7.98545	8.15046	8.53102	8.38397	8.2308	8.20103
3 : 14 - I : 19	HB14D16	SF2/ASF-like splicing modulator Srp30	Arabidopsis thaliana	299	protein RNA recognition motif. (a.k.a. RRM, RBD, or RNP domain), putative	RNA.processing	4	4029	112.038	cluster group 1	8.12633	7.71056	7.51277	7.36465	7.25069	7.24679	7.21286	7.17834	7.31897	7.4362	7.3517	7.28292	7.30857	7.45571
3 : 11 - D : 17	HB11L01	similar to KIAA2024 protein	Rattus norvegicus	30	OLD similar to KIAA2024 protein	signalling.G-proteins	63	3783	112.165	cluster group 1	7.72107	7.58349	7.36782	7.15764	7.08278	7.08764	7.22578	7.48746	7.56095	7.5061	7.41156	7.5095	7.6067	7.61065
1 : 21 - M : 09	HZ47N14	3-deoxy-D-arabino-heptulosonate 7-phosphate (DAHP) synthase	Pseudomonas aeruginosa UCBPP-PA14	36.2	OLD 3-deoxy-D-arabino-heptulosonate 7-phosphate (DAHP) synthase	not assigned.unknown	1	1071	113	cluster group 1	8.22951	7.9007	7.52549	7.24545	6.91038	6.77191	6.81466	6.6965	6.76531	7.09678	7.33578	7.54166	7.86735	8.00803
3 : 21 - H : 21	HB21C07	eukaryotic translation initiation factor 3, eIF3e	Oryza sativa	253	protein PCI domain, putative	protein.synthesis.initiation	5	4568	113.028	cluster group 1	7.77286	7.98953	8.00076	7.83547	7.58036	7.40269	7.31512	7.3435	7.51898	7.70537	7.75685	7.7524	7.56168	7.5335
1 : 12 - B : 15	HZ62N14	allergen Poa p IX (clone 60) - Kentucky bluegrass	Oryza sativa	38.5	OLD allergen Poa p IX (clone 60) - Kentucky bluegrass	not assigned.unknown	3	599	113.028	cluster group 1	8.70204	7.51216	6.88547	6.5528	6.20605	6.01792	6.06938	6.12313	6.43855	7.14092	7.37652	7.15352	6.85999	6.5195
2 : 22 - O : 21	HY06K10	putative splicing factor, arginine/serine-rich 2	Oryza sativa	218	protein RNA recognition motif. (a.k.a. RRM, RBD, or RNP domain), putative	RNA.processing	8	2886	113.033	cluster group 1	8.60238	8.78205	8.74485	8.62095	8.33799	7.93889	7.60815	7.45032	7.53217	7.79382	8.00288	7.9961	7.86163	7.76944
2 : 17 - O : 21	HY05L11	gi|28071323|dbj|BAC56012.1| P0705A05.31	Oryza sativa	250	putative transcriptional regulator [Oryza sativa (japonica cultivar-group)]	not assigned.unknown	7	2480	113.998	cluster group 1	8.85173	8.85836	8.76297	8.64665	8.50001	8.39922	8.29346	8.19078	8.24202	8.40207	8.50728	8.40272	8.25981	8.12966
2 : 24 - P : 17	HF25M21	gi|15241687|ref|NP_195833.1| expressed protein	Arabidopsis thaliana	126	unknown [Arabidopsis thaliana]	cell.organisation	2	3043	114.956	cluster group 1	7.62788	7.56125	7.12463	6.88423	6.90705	7.07065	7.10627	7.07029	7.04327	7.00487	6.92481	7.06736	7.26945	7.45381
2 : 10 - D : 15	HF21F19	gi|34394510|dbj|BAC83797.1| unknown protein	Oryza sativa	103	protein Dynamin family, putative	cell. vesicle transport	6	1913	115.007	cluster group 1	7.56884	7.33553	7.02336	6.74954	6.51766	6.29848	6.17943	6.32143	6.41658	6.36876	6.34308	6.38653	6.49064	6.40327
2 : 18 - M : 07	HF04H11	ankyrin repeat-containing protein 2/possible apospory-associated protein	0	295	possible apospory-associated protein	cell.organisation	4	2545	115.016	cluster group 1	7.53286	7.28822	7.24263	7.33718	7.44815	7.44782	7.27142	7.11355	7.13554	7.3482	7.41731	7.36327	7.2912	7.38635
3 : 11 - M : 13	HA30I04	ribosomal protein L17-2	Hordeum vulgare subsp. vulgare	350	ribosomal protein L17-2 [Hordeum vulgare subsp. vulgare]	protein.synthesis.misc ribososomal protein	7	3822	115.966	cluster group 1	9.08504	8.80805	8.68118	8.585	8.52363	8.3303	8.1984	8.06334	8.02803	8.21102	8.47558	8.52312	8.28646	7.96498
3 : 18 - N : 03	HA08P23	0.2_HMGI_Y T01980	0	89	OSJNBb0053G03.14 [Oryza sativa (japonica cultivar-group)]	not assigned.unknown	6	4360	115.986	cluster group 1	7.02783	7.52508	7.30893	6.76257	6.36758	6.20475	6.20663	6.2026	6.14224	6.25816	6.43284	6.48229	6.53102	6.61331
1 : 10 - K : 09	HZ48K02	gi|32489524|emb|CAE04727.1| OSJNBa0043L24.15	Oryza sativa	103	OSJNBa0043L24.15 [Oryza sativa (japonica cultivar-group)]	not assigned.unknown	3	521	116.034	cluster group 1	8.48688	7.47761	6.9981	6.62531	6.1362	5.83814	5.85229	5.63246	5.95125	6.8563	7.31208	7.11798	6.83847	6.43805
2 : 15 - A : 21	HY05D06	putative RNA-binding protein contains Procite RNP1/SNP1 T01242	0	322	protein RNA recognition motif. (a.k.a. RRM, RBD, or RNP domain), putative	RNA.RNA binding	6	2267	117.997	cluster group 1	7.60483	7.41036	7.09559	6.82629	6.64933	6.58267	6.5069	6.25533	6.22111	6.44454	6.55874	6.53932	6.62043	6.84449
2 : 17 - O : 09	HF07J03	0	0	112	OSJNBb0006N15.14 [Oryza sativa (japonica cultivar-group)]	unclassified. Unknown	7	2476	118.041	cluster group 1	8.671	8.69373	8.58236	8.48127	8.33049	8.21259	8.1592	7.98016	7.94838	8.16565	8.38684	8.27132	8.16822	8.0299
1 : 07 - B : 15	HZ61P07	endochitinase	Triticum aestivum	153	endochitinase [Triticum aestivum]	stress. biotic	64	330	119.989	cluster group 1	7.71935	7.00065	6.40186	5.95964	5.66455	5.52614	5.62513	6.04096	6.6582	7.77896	8.55291	8.69568	8.31216	8.08984
1 : 21 - G : 07	HZ44J01	Phospholipase D alpha 1 precursor (PLD alpha 1) (Choline phosphatase 1) (Phosphatidylcholine-hydrolyzing phospholipase D 1) pir	Oryza sativa	338	protein Similar to phospholipase d alpha 1 precursor (ec 3.1.4.4) (pld alpha 1) (choline phosphatase 1) (phosphatidylcholine-hydrolyzing phospholipase d 1). [rice	lipid metabolism.lipid degradation.lysophospholipases	3	1055	120.03	cluster group 1	7.87762	7.78694	7.30711	6.63562	6.0274	5.71807	5.78603	6.0056	6.30204	6.707	6.99967	7.09913	6.95223	6.87093
3 : 15 - M : 01	HA02N03	68 kDa protein HP68	Triticum aestivum	331	68 kDa protein HP68 [Triticum aestivum];protein ABC transporter, putative;	RNA.transcription	8	4130	120.082	cluster group 1	7.95349	8.38754	8.45832	8.28782	7.99255	7.67415	7.42789	7.37647	7.42155	7.5907	7.801	7.75	7.55415	7.45875
3 : 20 - G : 13	HA31E19	0	0	#N/A	OLD 0	not assigned.unknown	7	4477	121.015	cluster group 1	9.00194	8.81033	8.64045	8.5198	8.31102	8.14133	8.0209	7.86495	7.90152	8.14021	8.33198	8.24157	7.95555	7.68773
1 : 07 - N : 03	HZ37F12	extracellular invertase; beta-fructofuranosidase	Triticum monococcum	353	extracellular invertase; beta-fructofuranosidase [Triticum monococcum]	minor CHO metabolism.others	6	371	121.02	cluster group 1	7.6841	7.62076	7.40762	7.05495	6.62446	6.28247	6.23763	6.3276	6.29235	6.38839	6.7193	6.90708	6.83971	6.61837
1 : 09 - H : 15	HZ61P10	1 methylenetetrahydrofolate reductase	Zea mays	360	protein putative methylenetetrahydrofolate reductase	C1-metabolism	5	460	121.038	cluster group 1	8.41044	8.3699	8.18284	7.6179	7.07729	6.87453	6.88744	6.94578	7.0519	7.3833	7.63958	7.69627	7.59329	7.57397
2 : 14 - O : 13	HF15N20	0.2_HMGI_Y T01851	0	149	Hypothetical protein Y39B6A.1 [Caenorhabditis elegans]	not assigned.unknown	63	2260	121.981	cluster group 1	7.81486	7.43319	7.0445	6.80005	6.80477	6.95279	7.23869	7.70141	7.83053	7.49928	7.16527	7.32015	7.45063	7.34685
2 : 12 - A : 13	HF15B18	contains similarity to unknown protein~gb|AAF50915.1~gene_id:MDC11.16	Arabidopsis thaliana	249	proteasome activator subunit 4-like [Oryza sativa (japonica cultivar-group)]	not assigned.unknown	7	2039	121.982	cluster group 1	9.04075	8.81365	8.76483	8.67051	8.4362	8.17346	7.94561	7.72004	7.74598	8.04447	8.2993	8.23303	8.07014	8.00878
2 : 19 - E : 19	HY01D13	EBNA-2 T01618 EBV, Epstein-Barr virus; activator, requires cellular RBP-Jkappa for DNA-binding	0	138	protein ribosomal protein L22, putative	protein.synthesis.misc	4	2600	121.984	cluster group 1	7.86376	7.54517	7.37234	7.32252	7.16912	7.0245	6.9143	6.69941	6.76769	7.08095	7.25684	7.23425	7.0887	6.81354
1 : 01 - F : 13	HZ56M23	myb4 transcription factor	Hordeum vulgare	66.2	myb4 transcription factor [Hordeum vulgare subsp. vulgare]	RNA.regulation of transcription.AP2/EREBP, APETALA2/Ethylene-responsive element binding protein family	4	14	121.991	cluster group 1	8.52131	7.593	7.14766	7.00761	6.92387	6.97881	7.06847	6.90306	6.8909	7.19334	7.43577	7.28529	7.19045	7.05827
2 : 04 - P : 15	HF21P15	putative ribosomal protein L18a, cytosolic	Oryza sativa	210	protein Ribosomal L18ae protein family	protein.synthesis.misc ribososomal protein	2	1538	121.999	cluster group 1	8.09793	7.33184	6.92251	6.7352	6.6412	6.76689	7.00392	6.93929	6.87422	7.04265	7.05682	6.93958	6.97207	7.19555
2 : 19 - L : 17	HF24I22	cell surface protein precursor	Lactobacillus plantarum WCFS1	34.3	OLD cell surface protein precursor	not assigned.unknown	1	2637	122.069	cluster group 1	7.56995	7.31992	7.04324	6.84528	6.6275	6.58633	6.74086	6.80731	6.91164	7.1497	7.31742	7.24172	7.12055	7.02569
1 : 07 - N : 17	HZ65K15	zinc finger domain-containing protein	Arabidopsis thaliana	193	protein DHHC zinc finger domain, putative	RNA.regulation of transcription.unclassified	6	375	122.992	cluster group 1	7.92515	7.68521	7.38503	6.9905	6.63977	6.37507	6.09829	6.07864	6.16183	6.41234	6.61847	6.67325	6.7301	6.8323
3 : 12 - B : 09	HA24P01	putative Vacuolar ATP synthase subunit d	Oryza sativa	363	protein ATP synthase (C/AC39) subunit	transport.p- and v-ATPases	8	3841	123.974	cluster group 1	8.01183	8.12698	8.17936	8.05904	7.88362	7.71981	7.51597	7.42268	7.51429	7.69131	7.7617	7.75276	7.62329	7.59375
3 : 15 - N : 01	HA03P21	gi|25366932|pir||E85184 hypothetical protein dl4315c [imported]	Arabidopsis thaliana	269	5-azacytidine resistance protein -related [Arabidopsis thaliana]	protein.postranslational modification	6	4134	125	cluster group 1	7.71537	7.78622	7.57297	7.12709	6.61486	6.33528	6.24477	6.26465	6.23471	6.21141	6.25487	6.32868	6.38478	6.49873
1 : 16 - A : 03	HZ36N13	thermostable DNA ligase	Thermus filiformis	35.4	OLD thermostable DNA ligase	not assigned.unknown	3	800	125.025	cluster group 1	7.90414	7.2823	7.03122	6.79875	6.42815	6.25213	6.22881	6.15215	6.28976	6.59602	6.77232	6.86944	6.84765	6.53591
2 : 21 - B : 21	HY07I03	gi|34393890|dbj|BAC83584.1| unknown protein	Oryza sativa	119	protein F-box domain, putative	not assigned.unknown	7	2741	126.007	cluster group 1	8.82667	8.87298	8.74745	8.51312	8.1896	7.9844	7.78828	7.47989	7.49918	7.89867	8.20768	8.18051	8.00443	7.88352
3 : 14 - K : 03	HA06F18	gi|32488325|emb|CAE02902.1| OSJNBa0015K02.19	Oryza sativa	153	OSJNBa0015K02.19 [Oryza sativa (japonica cultivar-group)]	not assigned.unknown	4	4035	126.008	cluster group 1	8.07429	7.94495	7.69995	7.42112	7.12658	7.01135	6.96312	6.76721	6.84477	7.33443	7.54924	7.35919	7.05151	6.71527
1 : 04 - E : 17	HZ64L15	ubiquitin-related protein	Oryza sativa	186	protein ubiquitin-like protein smt3. [rice	protein.degradation.ubiquitin.ubiquitin	5	165	126.923	cluster group 1	7.97191	7.95426	7.88455	7.62979	7.17754	6.94646	7.02279	6.95198	7.00778	7.40812	7.76152	7.63004	7.36981	7.01362
1 : 16 - P : 03	HZ39A06	putative cytosolic tRNA-Ala synthetase	Oryza sativa	62.4	protein alanyl-tRNA synthetase, putative	not assigned.unknown	7	846	127.003	cluster group 1	9.04043	9.1231	9.10608	8.87931	8.41446	7.93407	7.576	7.56116	7.73968	7.93002	8.06464	8.06011	7.87266	7.73717
3 : 13 - O : 03	HA05N17	RNA binding motif protein 8	Oryzias latipes	98.6	protein putative RNA binding motif protein	RNA.RNA binding	3	3970	127.972	cluster group 1	7.59783	7.37189	6.96289	6.48994	6.17333	6.15382	6.36962	6.44	6.40052	6.67156	6.95539	6.7092	6.6535	6.79969
1 : 07 - N : 15	HZ61C10	phosphate transporter 6	Hordeum vulgare	392	phosphate transporter 6 [Hordeum vulgare subsp. vulgare]	transport.phosphate	6	374	128.008	cluster group 1	8.56468	8.33779	7.59065	6.9363	6.56508	6.42065	6.35877	6.1166	6.0647	6.29234	6.58166	6.51943	6.51473	6.47201
1 : 13 - P : 17	HZ65C21	40S ribosomal protein S2	Oryza sativa	376	protein putative 40S ribosomal protein S2	protein.synthesis.misc ribososomal protein	7	693	129.004	cluster group 1	8.87599	8.92205	8.82689	8.4885	8.03376	7.75299	7.73024	7.7093	7.70175	7.88359	8.22061	8.08031	7.77282	7.54119
1 : 19 - F : 07	HZ45C15	gi|18402471|ref|NP_564539.1| expressed protein	Arabidopsis thaliana	157	protein Eukaryotic aspartyl protease, putative	protein.degradation.aspartate protease	64	967	129.981	cluster group 1	7.07067	6.98864	6.84595	6.68087	6.39624	6.30298	6.42327	6.52689	6.64983	7.02878	7.29821	7.30311	7.11298	7.20055
3 : 20 - K : 13	HA31L19	gi|32488054|emb|CAE03228.1| OSJNBa0018M05.3	Oryza sativa	185	OSJNBb0004A17.14 [Oryza sativa (japonica cultivar-group)]	DNA.synthesis/chromatin structure	1	4502	129.984	cluster group 1	7.4919	7.08239	6.74392	6.6309	6.66779	6.85404	6.89854	6.6491	6.52511	6.84377	7.18948	7.31959	7.25822	7.06229
2 : 11 - H : 07	HF05K01	gi|34761154|gb|AAQ81937.1| SCC3	Oryza sativa	231	protein sister-chromatide cohesion protein, putative	not assigned.no ontology	2	2006	129.998	cluster group 1	7.14397	7.22837	7.04979	6.8244	6.72424	6.70102	6.76175	7.03038	7.1531	6.99373	6.83264	6.90704	7.0697	7.03298
1 : 19 - P : 11	HZ52I18	arabinogalactan	Lycopersicon esculentum	33.5	protein hypothetical protein	not assigned.unknown	4	1001	131.016	cluster group 1	8.89841	7.97167	7.55563	7.29701	7.00099	6.78948	6.62061	6.47009	6.7745	7.29532	7.44449	7.36259	7.16094	6.81998
2 : 23 - F : 13	HF16F23	putative eukaryotic translation initiation factor 6	Oryza sativa	353	protein eIF-6 family	protein.synthesis.initiation	8	2926	131.043	cluster group 1	7.25425	7.86725	7.9787	7.75542	7.43936	7.27178	7.19899	7.09978	7.1785	7.45446	7.64739	7.58153	7.53741	7.627
3 : 07 - O : 03	HA05E11	gi|21740714|emb|CAD40835.1| OSJNBa0086B14.7	Oryza sativa	68.2	protein Expressed protein	not assigned.unknown	63	3547	131.895	cluster group 1	7.82062	7.25958	7.0461	6.97549	7.00126	6.98897	7.09422	7.23787	7.41244	7.74885	7.83302	7.48827	7.30017	7.20649
1 : 21 - P : 01	HY10L05	gi|18057116|gb|AAL58139.1|AC093093_12 hypothetical protein	Oryza sativa	156	At14a, putative [Arabidopsis thaliana]	not assigned.no ontology	7	1082	131.991	cluster group 1	9.31784	9.05795	8.85178	8.57027	8.06548	7.68808	7.39932	7.31751	7.44847	7.71193	7.82882	7.88526	7.84792	7.6087
3 : 16 - N : 21	HB22B01	pyrophosphate--fructose-6-phosphate1 phosphotransferase	Oryza sativa	288	protein Phosphofructokinase, putative	glycolysis.PPFK	3	4210	131.999	cluster group 1	7.55505	7.27524	7.00953	6.77368	6.5038	6.41729	6.54131	6.60397	6.6297	6.69643	6.70935	6.79632	6.72064	6.65243
1 : 17 - M : 17	HZ64A06	ALL-1 T02337 Zinc finger motif	Homo sapiens	259	protein RTNLB31	not assigned.unknown	5	885	132.036	cluster group 1	7.79252	7.87621	7.66482	7.36609	7.13657	6.94532	6.82666	6.83314	7.00822	7.25026	7.42311	7.18776	6.9908	7.04056
2 : 20 - O : 15	HF19O12	gi|20161352|dbj|BAB90276.1| P0470A12.1	Oryza sativa	290	putative lysine ketoglutarate reductase trans-splicing related 1 [Oryza sativa (japonica cultivar-group)]	not assigned.unknown	6	2725	133	cluster group 1	7.81355	7.68596	7.25899	6.77765	6.47314	6.25048	5.97416	5.99155	6.22635	6.32748	6.25086	6.24836	6.24547	6.30334
3 : 18 - D : 07	HA18P06	beta-expansin	Oryza sativa	253	protein beta-expansin (EXPB4)	cell wall.modification	6	4308	133.012	cluster group 1	8.31916	8.12057	7.5344	6.71026	6.12939	5.94148	5.81704	5.54655	5.75629	6.32527	6.60591	6.30898	6.02531	6.14715
1 : 14 - D : 09	HZ49J23	gi|13928450|dbj|BAB47154.1| Sec31p	Oryza sativa	275	PREDICTED P0047B07.120 gene product [Oryza sativa (japonica cultivar-group)]	not assigned.no ontology	7	702	133.022	cluster group 1	8.60531	8.63368	8.53607	8.3852	8.10075	7.76408	7.53558	7.57844	7.67207	7.7748	7.92353	7.88271	7.74055	7.71616
1 : 21 - O : 07	HZ44K02	membrane protein -related	Arabidopsis thaliana	294	protein At3g62580/T12C14_280	not assigned.no ontology	1	1080	133.895	cluster group 1	7.38716	7.11956	6.89097	6.67574	6.57732	6.67095	6.76043	6.56712	6.61181	7.03853	7.39145	7.42624	7.3057	7.08492
3 : 24 - M : 09	HA22P04	gi|15240548|ref|NP_200372.1| expressed protein	Arabidopsis thaliana	82	protein expressed protein	not assigned.unknown	5	4809	134.975	cluster group 1	7.44237	7.5344	7.37459	7.17659	7.0049	6.85786	6.78245	6.73444	6.90451	7.28272	7.49498	7.29859	7.09586	7.089
3 : 17 - C : 09	HA20B17	N-acetylglucosaminyltransferase I-like protein	Oryza sativa	262	N-acetylglucosaminyltransferase I-like protein [Oryza sativa (japonica cultivar-group)]	protein.glycosylation	4	4233	134.986	cluster group 1	8.79215	8.17686	7.79967	7.44364	6.97798	6.63233	6.44677	6.28186	6.59547	7.26832	7.47432	7.33594	7.073	6.71585
1 : 01 - F : 01	HY09I16	gi|20146312|dbj|BAB89094.1| OJ1014_G12.29	Oryza sativa	47	protein F-box domain, putative	not assigned.unknown	3	12	135.016	cluster group 1	7.31572	7.21626	6.96636	6.73077	6.54191	6.5067	6.68626	6.7903	6.72182	6.76823	6.91819	6.79793	6.77617	6.91645
1 : 01 - H : 15	HZ61I03	0	0	230	protein Oxidoreductase NAD-binding domain, putative	redox.dismutases and catalases	4	21	135.999	cluster group 1	8.96769	8.44292	7.96966	7.48129	7.00808	6.64346	6.41171	6.36708	6.66139	7.08213	7.23396	7.11035	6.95418	6.63249
2 : 22 - O : 07	HF04K14	protein disulfide isomerase family	Arabidopsis thaliana	272	protein protein disulfide-isomerase domain, putative	redox.thioredoxin	8	2884	136.003	cluster group 1	7.71139	8.35749	8.17761	7.70333	7.42658	7.25436	7.09354	7.10056	7.16089	7.2317	7.36229	7.52027	7.57314	7.30713
2 : 16 - N : 11	HF14H09	putative bHLH transcription factor	Arabidopsis thaliana	154	protein Helix-loop-helix DNA-binding domain, putative	RNA.regulation of transcription.bHLH,Basic Helix-Loop-Helix family	7	2393	136.005	cluster group 1	8.54829	8.49708	8.34379	8.0891	7.77464	7.58291	7.48478	7.54244	7.66779	7.85115	7.89542	7.72775	7.57898	7.61782
1 : 08 - O : 05	HZ40N14	HvPIP1;3 PIP1.5; water channel - like protein plasma membrane intrinsic protein 1c	Hordeum vulgare	123	plasma membrane intrinsic protein 3 [Triticum aestivum]	transport.Major Intrinsic Proteins.PIP	64	432	136.032	cluster group 1	6.56595	6.51956	6.47466	6.13449	5.80016	5.90577	6.27925	6.30634	6.31157	6.90926	7.48778	7.25251	6.96244	7.08817
2 : 18 - F : 21	HY07L19	gi|26451774|dbj|BAC42982.1| unknown protein	Arabidopsis thaliana	183	protein expressed protein	not assigned.unknown	3	2518	136.998	cluster group 1	7.11763	7.09134	6.9555	6.79556	6.59212	6.52629	6.54026	6.57041	6.6541	6.79112	6.88007	6.85948	6.72055	6.73874
3 : 05 - E : 07	HA13H23	gi|32490101|emb|CAE05207.1| OSJNBa0070C17.14	Oryza sativa	196	protein cinnamyl alcohol dehydrogenase	secondary metabolism.phenylpropanoids	2	3346	138.955	cluster group 1	7.35591	7.13973	6.7458	6.34438	6.30922	6.51975	6.63572	6.62272	6.58425	6.58999	6.63542	6.73488	6.74157	6.61174
1 : 12 - O : 07	HZ44H12	probable 1-aminocyclopropane-1-carboxylate oxidase (EC 1.4.3.-) - rice gb	Oryza sativa	288	protein oxidoreductase, 2OG-Fe(II) oxygenase family, putative	hormone metabolism.ethylene.synthesis-degradation	6	639	138.995	cluster group 1	7.62919	7.59148	7.03647	6.40386	5.94571	5.8056	5.79348	5.7157	5.7393	6.02477	6.38068	6.45231	6.35673	6.08974
1 : 24 - E : 09	HZ48H14	auxin response factor 9/0.5_AP2/B3 T02637	Arabidopsis thaliana	198	protein auxin response factor 2	hormone metabolism.auxin.signal transduction	6	1206	139.991	cluster group 1	7.83866	7.6032	7.02254	6.43693	6.01848	5.99219	5.98838	5.80516	5.9472	6.04171	6.04415	6.052	6.03974	6.21042
1 : 07 - O : 13	HZ55N05	ribosomal protein S16	Oryza sativa	279	protein ribosomal protein S9	protein.synthesis.misc ribososomal protein	7	377	139.994	cluster group 1	9.06614	8.7932	8.66972	8.36662	7.86374	7.43594	7.27671	7.03267	7.10739	7.59411	7.95524	7.81841	7.62838	7.31003
3 : 05 - C : 01	HA01B08	unknown protein	Oryza sativa	218	protein PX domain, putative;protein N3 like protein;	development.unspecified	63	3332	140.016	cluster group 1	7.89105	7.23369	6.82758	6.6593	6.68646	6.75168	6.84427	6.97656	7.14235	7.40114	7.70265	7.66302	7.30908	7.15143
1 : 11 - C : 17	HZ63E23	60S ribosomal protein L39	Zea mays	109	protein Ribosomal L39 protein	protein.synthesis.misc ribososomal protein	7	554	140.02	cluster group 1	9.28098	8.86837	8.53762	8.17775	7.70086	7.32008	7.26569	7.19977	7.31728	7.59787	7.7644	7.71188	7.47238	7.25141
1 : 24 - C : 17	HZ65I08	putative proteasome regulatory non-ATPase subunit	Oryza sativa	263	protein putative proteasome regulatory non-ATPase subunit	protein.degradation.ubiquitin.proteasom	8	1201	140.988	cluster group 1	7.75495	8.0524	8.03558	7.7504	7.30367	7.0406	6.86304	6.84867	7.1174	7.32009	7.38758	7.49693	7.21295	6.91215
3 : 04 - C : 03	HA06M08	subunit ribosomal protein	Oryza sativa	150	protein Ribosomal protein S21e	protein.synthesis.misc ribososomal protein	5	3249	141.023	cluster group 1	7.82157	7.99883	7.95509	7.60104	7.05071	6.59984	6.57791	6.63189	6.64226	6.9243	7.31392	7.23456	7.05081	6.88271
1 : 07 - D : 09	HZ48G21	putative vesicle transport-related protein	Oryza sativa	73.2	protein putative vesicle transport-related protein	protein.targeting	4	335	141.948	cluster group 1	8.37042	7.80371	7.50345	7.30983	6.99193	6.59154	6.23172	6.16579	6.44349	6.97382	7.22753	7.21637	6.94883	6.44601
1 : 14 - K : 17	HZ65A02	putative RNA-binding protein	Oryza sativa	346	protein RNA recognition motif. (a.k.a. RRM, RBD, or RNP domain), putative	RNA.regulation of transcription.unclassified	3	730	141.957	cluster group 1	7.03079	6.7537	6.54717	6.4661	6.42388	6.42678	6.49522	6.5542	6.59235	6.69031	6.74482	6.59925	6.44355	6.53447
1 : 20 - C : 05	HZ40G21	gi|32488374|emb|CAE02799.1| OSJNBa0043A12.4	Oryza sativa	102	protein heavy metal-associated domain, putative	not assigned.unknown	1	1009	141.98	cluster group 1	7.89206	6.87946	6.49277	6.36984	6.09747	5.99641	6.15873	6.09956	6.42168	7.25028	7.60269	7.60041	7.40836	7.1938
2 : 19 - K : 11	HF12G04	gi|21740473|emb|CAD40037.1| OSJNBa0052O21.22	Oryza sativa	107	protein UDP-glucoronosyl and UDP-glucosyl transferase	secondary metabolism.phenylpropanoids	6	2629	141.987	cluster group 1	7.52652	7.35369	6.98831	6.58429	6.15062	5.86215	5.81092	5.83623	5.98974	6.11621	6.12682	6.08716	6.0423	6.02663
1 : 18 - J : 15	HZ63B02	ESTs AU082174(S13676),AU032395(R3986) correspond to a region of the predicted gene	Oryza sativa	125	BAG domain containing protein-like [Oryza sativa (japonica cultivar-group)]	not assigned.unknown	7	925	142.993	cluster group 1	8.67256	8.51791	8.3309	8.19444	7.92207	7.65846	7.44485	7.18655	7.19105	7.51335	7.86124	7.78917	7.48358	7.08658
2 : 18 - D : 13	HF17O13	gi|31415928|gb|AAP50949.1| unknown protein	Oryza sativa	301	At1g47640/F16N3_6 [Arabidopsis thaliana]	misc.cytochrome P450	64	2506	143.01	cluster group 1	6.86327	6.77051	6.64372	6.45953	6.3907	6.41946	6.37445	6.32496	6.4665	6.75478	6.93384	6.96748	6.90915	6.84227
3 : 16 - A : 03	HA06P18	auxin binding protein (ABP44)	Pisum sativum	250	protein isovaleryl-coa dehydrogenase 2, mitochondrial precursor (ec 1.3.99.10)(ivd 2) (fragment)	amino acid metabolism.alanine-valine-leucine group.leucine.degradation	5	4146	143.989	cluster group 1	7.94156	7.88206	7.74403	7.29459	6.78161	6.40997	6.33043	6.55505	6.88273	7.10595	7.21461	7.2228	7.02985	6.64928
1 : 24 - A : 07	HZ44E20	gi|21740558|emb|CAD40929.1| OSJNBa0033G16.5	Oryza sativa	354	digalactosyldiacylglycerol synthase 1 [Glycine max]	lipid metabolism.glycolipid synthesis	6	1195	144.032	cluster group 1	7.6583	7.50611	7.05411	6.62188	6.23701	6.16393	6.17446	5.9822	5.90301	5.96251	6.03587	6.17901	6.26105	6.34409
3 : 19 - E : 09	HA20E19	8 methionine synthase protein	Sorghum bicolor	237	methionine synthase 2 enzyme [Hordeum vulgare subsp. vulgare]	amino acid metabolism.synthesis.aspartate family.methionine	8	4400	145.004	cluster group 1	7.43601	8.13787	8.36521	7.98704	7.32066	6.79939	6.5688	6.71137	7.01826	7.35046	7.4174	7.24819	7.19569	7.2476
2 : 08 - F : 03	HB30I11	SUMO activating enzyme, putative	Arabidopsis thaliana	233	protein ubiquitin activating enzyme - like protein	protein.degradation.ubiquitin.E1	2	1780	145.038	cluster group 1	7.05988	6.93936	6.71331	6.46174	6.35947	6.37881	6.42815	6.53974	6.58907	6.52938	6.48703	6.54574	6.58437	6.59387
1 : 15 - O : 01	HY08L16	ribulose-5-phosphate-3-epimerase	Oryza sativa	296	protein ribulose-5-phosphate-3-epimerase	PS.calvin cyle.RPE	7	793	145.946	cluster group 1	8.77766	8.51941	8.33628	8.0413	7.63848	7.36344	7.16757	6.99153	7.09384	7.43619	7.6069	7.47537	7.29839	7.21767
1 : 23 - H : 09	HZ49G12	gi|20161233|dbj|BAB90160.1| P0408G07.6	Oryza sativa	87.8	P0408G07.6 [Oryza sativa (japonica cultivar-group)]	not assigned.unknown	4	1167	145.973	cluster group 1	8.26777	7.8157	7.40458	7.02838	6.64568	6.54622	6.65126	6.54945	6.54385	6.84843	7.21181	7.1615	6.96702	6.7016
1 : 22 - J : 03	HZ39K09	RAB1Y	Lotus corniculatus var. japonicus	235	RAB1Y [Lotus corniculatus var. japonicus]	signalling.G-proteins	3	1112	145.992	cluster group 1	7.41115	7.28638	7.00572	6.58922	6.17473	6.01809	6.25276	6.49443	6.5961	6.64173	6.61905	6.53259	6.43704	6.41515
3 : 08 - C : 11	HA25G23	proteasome regulatory particle non-ATPase subunit1b	Oryza sativa	243	protein Proteasome/cyclosome repeat, putative	protein.degradation.ubiquitin.proteasom	7	3564	146	cluster group 1	8.63425	8.5929	8.35709	8.02563	7.6653	7.32955	7.05814	7.11073	7.2906	7.45828	7.54397	7.54014	7.37988	7.22764
1 : 22 - L : 05	HZ42F22	gi|32488079|emb|CAE03032.1| OSJNBa0084A10.7	Oryza sativa	223	protein F-box domain, putative	protein.degradation.ubiquitin.E3.SCF.FBOX	64	1119	146.026	cluster group 1	6.86952	6.74834	6.52929	6.27673	6.00396	5.96616	6.16383	6.23135	6.36143	6.73607	7.02435	7.02432	6.82324	6.6826
1 : 09 - D : 17	HZ65A16	tonneau 2 protein (TON2)	Arabidopsis thaliana	330	protein EF hand, putative	not assigned.no ontology	6	445	146.993	cluster group 1	7.24397	7.46572	7.20498	6.72847	6.35524	6.16685	6.04652	6.11439	6.24674	6.30277	6.33519	6.32813	6.22024	6.12747
2 : 20 - D : 09	HF11H04	small zinc finger-like protein	Oryza sativa	171	protein mitochondrial import inner membrane translocase subunit tim9	protein.targeting.mitochondria	4	2670	147.982	cluster group 1	8.15611	7.71855	7.28758	7.04477	6.79313	6.76369	6.90444	6.68236	6.67375	7.01261	7.27263	7.02071	6.73697	6.54772
2 : 21 - K : 15	HF18I16	1 putative aldehyde dehydrogenase BIS1	Hordeum vulgare	301	putative aldehyde dehydrogenase BIS1 [Hordeum vulgare]	amino acid metabolism.synthesis.glutamate family.proline	5	2781	148.953	cluster group 1	7.62604	7.83748	7.62157	7.10291	6.74148	6.66965	6.71497	6.74582	6.83999	6.99959	7.07925	7.1483	7.14509	7.24663
3 : 08 - H : 05	HA12N23	gi|29367481|gb|AAO72596.1| unknown	Oryza sativa	236	MADS box interactor-like [Oryza sativa (japonica cultivar-group)]	not assigned.unknown	3	3587	148.994	cluster group 1	7.62381	6.96261	6.74772	6.54973	6.3072	6.13727	6.17989	6.25225	6.38182	6.68214	6.79714	6.62021	6.41449	6.28817
3 : 09 - O : 05	HA09D23	gi|21450447|gb|AAM54151.1|AC104616_10 unknown protein	Oryza sativa	181	At3g28670 [Arabidopsis thaliana];protein hypothetical protein;	not assigned.unknown	63	3686	148.999	cluster group 1	7.36373	7.23008	6.93189	6.75197	6.78651	6.90433	7.03241	7.12397	7.18919	7.17628	7.16922	7.11657	7.17442	7.11907
2 : 23 - J : 09	HF09E09	NF-X1 T01688: required for normal development of the CNS	Drosophila melanogaster	103	protein SNF7 family, putative	RNA.regulation of transcription.SNF7	6	2941	149.02	cluster group 1	7.28835	7.21793	6.97023	6.80606	6.48388	6.17437	6.05617	6.17549	6.24367	6.02616	5.90235	6.10507	6.3464	6.62955
1 : 22 - O : 17	HZ65G08	putative bZIP DNA-binding protein	Capsicum chinense	65.9	protein Similar to bZIP transcription factor ATB2	RNA.regulation of transcription.bZIP transcription factor family	3	1133	150.013	cluster group 1	7.36024	7.05998	6.80713	6.47508	6.01009	5.881	6.16827	6.23298	6.27742	6.75866	7.0449	6.8347	6.532	6.35731
1 : 19 - G : 13	HZ55P16	gi|8468043|dbj|BAA96643.1| unnamed protein product	Oryza sativa	32.3	OLD gi|8468043|dbj|BAA96643.1| unnamed protein product	not assigned.unknown	1	970	150.027	cluster group 1	7.36559	6.62107	6.27226	6.21243	6.17555	6.19331	6.25007	6.03803	6.18052	6.79758	7.14454	7.08313	6.84732	6.68098
2 : 20 - B : 19	HY04B13	2.3_cis2 his2-zincfinger T02286 MTB-Zf;	Homo sapiens	108	protein C2 domain, putative	signalling.calcium	7	2660	150.987	cluster group 1	8.00933	8.05006	7.94609	7.78352	7.57234	7.44833	7.39169	7.32634	7.39038	7.5818	7.69971	7.61956	7.45917	7.37678
2 : 16 - F : 17	HF25P13	sucrose cleavage protein homolog T15N24.70	Arabidopsis thaliana	50.8	sucrase-like protein [Oryza sativa (japonica cultivar-group)]	major CHO metabolism.degradation.sucrose.misc	2	2358	151.971	cluster group 1	7.01614	7.09722	6.86043	6.4169	6.06626	6.09968	6.3259	6.38359	6.41002	6.378	6.22976	6.34685	6.49191	6.68306
1 : 10 - L : 15	HZ62B14	Photosystem I assembly protein ycf4 pir	0	196	ORF 185 [Aegilops crassa]	protein assembly and cofactor ligation	8	530	151.985	cluster group 1	7.38082	7.80234	7.85592	7.64987	7.3624	7.10243	6.89728	6.8635	6.93702	7.07468	7.12057	7.02174	7.16723	7.46534
1 : 22 - C : 09	HZ48I12	gi|20804580|dbj|BAB92272.1| c	Oryza sativa	170	putative cyclin Ia [Oryza sativa (japonica cultivar-group)]	cell.cycle	6	1092	151.99	cluster group 1	7.26116	7.22808	6.79984	6.39098	6.2311	6.3196	6.42166	6.17257	5.9628	6.11481	6.31647	6.43222	6.38475	6.32722
1 : 18 - M : 05	HZ40O20	gi|6721504|dbj|BAA89546.1| unnamed protein product	Oryza sativa	296	protein AT5g21070/T10F18_100	not assigned.unknown	64	932	152.989	cluster group 1	6.6402	6.33071	6.1856	6.16676	6.20729	6.22558	6.24517	6.08248	6.10574	6.41238	6.61538	6.663	6.63754	6.54947
2 : 13 - F : 07	HF05K05	auxin response factor 10	Oryza sativa	292	protein auxin response factor 10	RNA.regulation of transcription.ARF, Auxin Response Factor family	6	2140	153.007	cluster group 1	7.02141	7.27183	6.94392	6.36197	6.10176	6.10883	6.15398	6.22376	6.2187	6.05699	5.94726	6.16641	6.40558	6.57704
2 : 11 - A : 07	HF03L08	putative RNA helicase	Oryza sativa	359	protein putative RNA helicase	DNA.synthesis/chromatin structure	7	1976	153.015	cluster group 1	7.83158	7.85814	7.7636	7.60362	7.4362	7.36128	7.31505	7.24132	7.26311	7.36285	7.4388	7.43427	7.4017	7.40353
3 : 15 - O : 01	HA02O03	0	0	34.7	OLD	not assigned.unknown	4	4138	153.016	cluster group 1	8.15931	7.63039	7.20111	6.83388	6.61755	6.70251	6.75541	6.49327	6.33328	6.65074	6.91882	6.69829	6.51366	6.32222
3 : 23 - A : 13	HA30O20	NADPH dependent glutamate synthase small subunit homolog838	Rhodobacter capsulatus	33.1	protein Myb-like DNA-binding domain, putative	not assigned.unknown	5	4696	153.962	cluster group 1	7.2685	7.74483	7.62178	7.11142	6.68335	6.45901	6.33502	6.4063	6.67612	6.83497	6.74253	6.72143	6.79542	6.96023
3 : 07 - A : 03	HA05C09	Shaggy-related protein kinase NtK-1	Nicotiana tabacum	290	shaggy like protein kinase [Nicotiana tabacum]	protein.postranslational modification	8	3475	153.99	cluster group 1	7.36547	7.76131	7.81317	7.5899	7.31862	7.04254	6.88071	6.94686	7.03533	7.10631	7.1775	7.15908	7.12519	7.13452
3 : 22 - B : 03	HA09D03	0	0	283	protein Elongation factor G, domain IV, putative	protein.synthesis.elongation	6	4613	154.017	cluster group 1	7.03167	7.00928	6.79034	6.46718	6.24938	6.22998	6.16575	6.04968	6.07093	6.23025	6.32212	6.38158	6.39418	6.60108
3 : 18 - E : 05	HA11F08	gi|15239046|ref|NP_196143.1| hypothetical protein	Arabidopsis thaliana	108	At2g40630/T2P4.2 [Arabidopsis thaliana]	not assigned.unknown	4	4311	154.976	cluster group 1	7.99105	7.66595	7.27408	6.90618	6.5932	6.53567	6.60283	6.39309	6.36439	6.55731	6.66718	6.75681	6.62565	6.4728
1 : 10 - I : 13	HZ56P04	0	0	#N/A	OLD 0	not assigned.unknown	3	514	155.007	cluster group 1	7.3877	6.89904	6.53397	6.25171	5.95987	6.01398	6.30495	6.18101	6.1537	6.48074	6.70447	6.44442	6.29793	6.36831
3 : 14 - H : 09	HA24M05	putative ethylene-responsive small GTP-binding protein	Oryza sativa	301	protein Ras family, putative	signalling.G-proteins	7	4020	156.011	cluster group 1	7.94257	8.04636	7.94306	7.65892	7.3968	7.22565	7.01743	6.82115	6.98392	7.37738	7.61435	7.38688	7.139	6.98449
2 : 17 - H : 01	HB25K06	endomembrane protein 70, putative	Arabidopsis thaliana	315	protein Similar to multispanning membrane protein	not assigned.no ontology	1	2445	157.954	cluster group 1	7.23885	7.17842	6.85693	6.33696	6.08718	6.15987	6.2816	6.36076	6.55734	6.79971	6.89008	6.91271	6.89219	7.05005
3 : 19 - D : 05	HA12N07	leaf development protein Argonaute	Arabidopsis thaliana	298	protein Piwi domain, putative	RNA.regulation of transcription.Argonaute	7	4394	157.967	cluster group 1	8.09173	7.95754	7.73598	7.61657	7.46121	7.25083	6.99854	6.88063	6.99459	7.19399	7.30085	7.29675	7.17238	7.08435
3 : 15 - N : 09	HA22O22	0	0	#N/A	OLD 0	not assigned.unknown	3	4135	157.976	cluster group 1	7.25024	6.96588	6.56346	6.23111	6.00403	5.92355	6.00683	6.05535	6.07845	6.37258	6.6203	6.36361	6.13005	6.07224
3 : 02 - I : 17	HB09F08	phosphocholine cytidylyltransferase	Arabidopsis thaliana	272	protein choline-phosphate cytidylyltransferase (EC 2.7.7.15) - garden pea	lipid metabolism.Phospholipid synthesis	63	3137	158.015	cluster group 1	7.93373	7.055	6.57382	6.33702	6.39246	6.56478	6.91997	7.34108	7.35038	7.15235	7.08321	7.14883	7.24661	7.32349
3 : 10 - N : 09	HA24K01	gi|21741450|emb|CAD41394.1| OJ000223_09.7	Oryza sativa	325	protein transposon protein, putative, unclassified	protein.postranslational modification	5	3755	158.964	cluster group 1	6.99988	7.24776	7.17725	6.88253	6.75315	6.75919	6.67654	6.68911	6.69449	6.79783	6.95086	6.97597	6.91487	6.81427
2 : 12 - H : 15	HF21F20	putative glycine--tRNA ligase	Oryza sativa	62.8	protein glycyl-tRNA synthetase beta subunit, putative	protein.aa activation	2	2073	158.968	cluster group 1	6.71394	6.61284	6.48004	6.30731	6.17646	6.09513	6.14797	6.30823	6.43999	6.377	6.20142	6.24544	6.44243	6.59264
1 : 13 - E : 09	HZ47I06	putative glycine-rich protein	Oryza sativa	292	protein putative glycine-rich protein	not assigned.unknown	6	655	158.979	cluster group 1	6.83461	6.85336	6.67906	6.48983	6.2641	6.02281	5.80533	5.8308	6.00414	6.17644	6.21721	6.20611	6.1285	6.31909
3 : 10 - I : 13	HA31D09	pyruvate dehydrogenase E1 beta subunit	Arabidopsis thaliana	210	protein probable pyruvate dehydrogenase E1 beta subunit - Arabidopsis thaliana	lipid metabolism.FA synthesis and FA elongation.pyruvate DH	8	3732	158.982	cluster group 1	7.15318	7.75782	7.8578	7.54422	7.33577	7.30095	7.11174	7.03424	7.06277	7.1532	7.30549	7.31871	7.2285	6.95957
3 : 21 - G : 05	HA10I12	gi|30682547|ref|NP_849375.1| expressed protein	Arabidopsis thaliana	38.9	protein DEAD/DEAH box helicase, putative	not assigned.unknown	7	4559	158.983	cluster group 1	7.70581	7.82234	7.73054	7.40168	7.05022	7.03141	7.111	6.89921	6.86847	7.06997	7.1785	7.17268	7.03522	7.02697
2 : 11 - L : 11	HF13F11	gi|6539559|dbj|BAA88176.1| unnamed protein product	Oryza sativa	356	protein Piwi domain, putative	RNA.regulation of transcription.Argonaute	4	2020	159.023	cluster group 1	7.54962	7.19051	6.80779	6.699	6.74069	6.64504	6.517	6.54803	6.69882	6.79089	6.69263	6.58023	6.6448	6.86798
1 : 17 - K : 09	HZ47N10	GAD1	Hordeum vulgare	330	putative glutamate decarboxylase [Hordeum vulgare]	amino acid metabolism.synthesis.central amino acid metabolism.GABA	64	878	159.063	cluster group 1	6.19931	6.23613	6.30189	6.11747	5.83008	5.75459	5.88859	6.08229	6.4181	6.61545	6.73641	6.75317	6.52389	6.31477
1 : 06 - G : 01	HY09M01	gi|15528749|dbj|BAB64791.1| P0701D05.5	Oryza sativa	222	B1189A09.36 [Oryza sativa (japonica cultivar-group)]	not assigned.unknown	3	288	160.03	cluster group 1	7.02589	6.80321	6.49062	6.21397	6.00925	5.95555	6.02142	6.06412	6.11607	6.30506	6.5026	6.48983	6.38282	6.14559
3 : 06 - I : 11	HA25O21	gene_id:MVI11.10~unknown protein	Arabidopsis thaliana	90.9	protein expressed protein	not assigned.unknown	6	3443	161	cluster group 1	6.71585	6.9318	6.76179	6.29941	5.92116	5.75187	5.8411	6.24402	6.41711	6.25128	6.06996	6.10536	6.1459	6.13625
1 : 05 - M : 01	HY08O06	gi|10934098|dbj|BAB16876.1| P0001B06.29	Oryza sativa	154	protein density-regulated protein DRP1	protein.synthesis.misc	7	258	161.027	cluster group 1	8.01026	7.949	7.78845	7.54452	7.30021	7.05528	6.87781	6.83755	6.8723	6.99736	7.11908	7.0626	6.93523	6.67235
2 : 22 - G : 15	HF19O13	auxin response factor 6b	Oryza sativa	260	protein auxin response factor 6b	RNA.regulation of transcription.ARF, Auxin Response Factor family	6	2841	161.997	cluster group 1	6.84757	6.72642	6.44942	6.19682	6.04421	6.04269	5.95217	5.83251	5.8589	5.95825	5.96931	6.07563	6.25573	6.45667
2 : 07 - E : 19	HY01G03	subunit of TOC complex -related	Arabidopsis thaliana	245	protein TPR Domain, putative	protein.targeting.chloroplast	6	1701	162.004	cluster group 1	6.72625	6.78725	6.58276	6.31229	6.14372	6.04172	5.9575	5.92348	5.94108	5.93489	6.0109	6.15992	6.2201	6.11385
3 : 14 - C : 21	HB19D20	putative serine/threonine kinase	Oryza sativa	133	protein Protein kinase domain, putative	protein.postranslational modification	8	3997	162.013	cluster group 1	7.34748	7.51718	7.72526	7.53324	7.25487	7.13761	7.11489	7.04858	7.14396	7.26226	7.24258	7.34206	7.31373	7.37085
2 : 24 - C : 13	HF16B04	aminopropyl transferase	Oryza sativa	363	protein spermidine synthase, putative	polyamine metabolism	1	2986	162.923	cluster group 1	7.12868	7.06945	6.80589	6.5885	6.33051	6.25732	6.31493	6.33726	6.42216	6.54532	6.72447	6.88835	6.92785	6.82923
1 : 19 - N : 05	HZ41H23	gi|15229328|ref|NP_187119.1| expressed protein	Arabidopsis thaliana	94	protein Pre-mRNA cleavage complex II protein Clp1	RNA.processing	3	993	162.997	cluster group 1	7.00284	6.67148	6.49694	6.37572	6.27071	6.16313	6.00487	5.87184	5.93105	6.14641	6.28291	6.46246	6.53352	6.54593
1 : 03 - D : 03	HZ37D03	gi|30682651|ref|NP_566456.3| expressed protein	Arabidopsis thaliana	141	unknown [Arabidopsis thaliana]	not assigned.unknown	5	114	164.023	cluster group 1	7.01424	7.27571	7.22441	6.82479	6.48416	6.307	6.29172	6.33993	6.48982	6.72623	6.94184	6.84658	6.67831	6.5437
2 : 24 - A : 01	HB24L10	gi|32489112|emb|CAE03944.1| OSJNBa0093F12.18	Oryza sativa	87.8	protein Protein kinase domain, putative	not assigned.unknown	2	2969	164.98	cluster group 1	7.03775	6.64779	6.3484	6.13149	5.9533	6.15757	6.47837	6.35859	6.3158	6.30988	6.23711	6.28796	6.36187	6.34647
2 : 02 - J : 17	HF25E03	putative fatty acid hydroxylase	Oryza sativa	325	protein putative fatty acid hydroxylase	lipid metabolism.FA desaturation.a hydroxylase	6	1340	165.018	cluster group 1	6.4016	6.65096	6.64428	6.30933	5.98646	5.8592	6.06259	6.18533	6.13524	6.09352	6.14157	6.05925	6.11061	6.13475
3 : 19 - A : 07	HA14L10	putative mitochondrial import receptor subunit TOM20 (translocase of outer membrane 20 KDA subunit)	Oryza sativa	232	putative TOM20 [Oryza sativa (japonica cultivar-group)]	protein.targeting.mitochondria	7	4377	165.039	cluster group 1	8.66738	8.33727	8.06694	7.76581	7.43078	7.15624	6.88461	6.71283	6.93155	7.33523	7.42146	7.26774	7.00484	6.73477
1 : 23 - C : 03	HZ01H24	syntaxin of plants 51 (SYP51)	Arabidopsis thaliana	247	protein syntaxin 52 (atsyp52)	cell. vesicle transport	64	1144	165.973	cluster group 1	6.30506	6.32074	6.16043	5.97534	5.70936	5.60607	5.83142	5.82924	5.91295	6.28098	6.4841	6.47908	6.31811	6.40183
2 : 07 - G : 13	HF14H19	AtHVA22a	Arabidopsis thaliana	231	protein TB2/DP1, HVA22 family, putative	hormone metabolism.abscisic acid.induced-regulated-responsive-activated	63	1711	165.987	cluster group 1	7.51649	6.88402	6.5285	6.41408	6.36812	6.36786	6.55988	6.94751	7.19246	7.18494	7.14655	7.22454	7.31668	7.16258
1 : 22 - F : 03	HZ39B09	putative GMP synthase	Oryza sativa	176	protein GMP synthase, C-terminal domain, putative	nucleotide metabolism.synthesis.purine.GMP synthetase	7	1101	165.999	cluster group 1	8.61225	8.21594	7.94384	7.79096	7.3862	7.03062	6.74468	6.44058	6.6513	7.19069	7.45191	7.38261	7.16085	6.92544
3 : 22 - F : 07	HA18L12	C-8,7 sterol isomerase (3-beta-hydroxysteroid-delta(8),delta(7)-isomerase)	Oryza sativa	239	putative phenylalkylamine binding protein [Oryza sativa (japonica cultivar-group)]	lipid metabolism.'exotics' (steroids, squalene etc)	8	4638	166.906	cluster group 1	7.38419	7.47178	7.42378	7.32394	7.20632	7.19741	7.19069	6.947	6.89562	7.19777	7.43538	7.40884	7.21115	7.18821
2 : 04 - H : 15	HF21I15	ethylene-responsive protein/0.2_HMGI_Y T01851	Arabidopsis thaliana	111	protein putative stress-related protein	not assigned.unknown	5	1495	166.97	cluster group 1	7.25115	7.25589	7.08113	6.87312	6.60797	6.36893	6.20264	6.31889	6.45071	6.52461	6.64473	6.73922	6.82128	6.54704
2 : 04 - E : 21	HY05F19	cyclin	Oryza sativa	62	protein Cyclin, N-terminal domain, putative	cell.cycle	4	1479	166.985	cluster group 1	8.02243	7.4051	7.02776	6.75532	6.44285	6.20401	6.07568	5.92186	6.07276	6.71439	6.94879	6.52276	6.27352	6.11785
3 : 17 - M : 03	HA05O22	ribonucleoside-diphosphate reductase large subunit	Oryza sativa	449	protein ribonucleotide reductase large subunit A	nucleotide metabolism.deoxynucleotide metabolism	3	4274	167.005	cluster group 1	7.30695	7.17903	6.65615	6.17883	5.89649	5.9627	6.061	5.96638	5.96329	6.19942	6.52574	6.58174	6.45928	6.14685
3 : 14 - M : 01	HA02M22	gi|22831077|dbj|BAC15939.1| unknown protein	Oryza sativa	194	protein putative ML domain protein	not assigned.unknown	4	4049	167.008	cluster group 1	7.92609	7.66045	7.09606	6.59032	6.31406	6.31219	6.28886	6.0195	5.97373	6.372	6.66385	6.45797	6.28758	6.33462
1 : 07 - L : 11	HZ52G07	polymerase II fifth largest subunit - soybean	0	225	protein dna-directed rna polymerase ii 19 kda polypeptide (ec 2.7.7.6)(rna polymerase ii subunit 5)	RNA.transcription	1	364	167.96	cluster group 1	6.88645	6.7756	6.68227	6.52859	6.40392	6.34942	6.24532	6.14564	6.28362	6.64194	6.88408	6.86627	6.76618	6.60093
2 : 05 - N : 11	HF13G06	MutT/nudix family protein	Arabidopsis thaliana	238	protein hydrolase, NUDIX family, putative	not assigned.unknown	6	1597	169.024	cluster group 1	6.32372	6.3012	6.25318	6.08195	5.97215	5.91639	5.94404	6.03358	6.06747	6.02527	6.02514	6.06276	6.13144	6.11251
1 : 01 - G : 17	HZ63P11	gi|15238053|ref|NP_196569.1| expressed protein	Arabidopsis thaliana	130	RNase L inhibitor protein-related [Arabidopsis thaliana]	RNA.transcription	7	17	169.028	cluster group 1	8.8433	8.47233	8.18289	7.86612	7.42162	6.99943	6.56263	6.41906	6.5437	6.83416	7.00551	6.93652	6.81772	6.41209
3 : 03 - K : 05	HA09K15	ACC synthase	Stellaria longipes	32.3	OLD ACC synthase	not assigned.no ontology	6	3205	169.091	cluster group 1	6.38547	6.46597	6.33543	6.05916	5.9369	5.88895	5.96605	6.04604	5.98978	5.88778	5.87038	5.86128	5.96355	6.12092
2 : 14 - J : 17	HF25K12	beta-expansin (EXPB4)	Oryza sativa	147	protein beta-expansin (EXPB4)	cell wall.modification	3	2234	169.988	cluster group 1	7.36442	7.26105	6.7754	6.07614	5.72397	5.72856	5.86193	5.84348	5.90432	6.21819	6.42673	6.33201	6.35743	6.50479
3 : 23 - F : 21	HB21H08	gi|18400843|ref|NP_566521.1| expressed protein	Arabidopsis thaliana	49.7	protein AT3g15630/MSJ11_3	not assigned.unknown	2	4718	170.018	cluster group 1	7.042	6.37221	6.01915	5.99321	6.07422	6.29288	6.49838	6.31519	6.26567	6.28942	6.28103	6.3227	6.35653	6.54862
2 : 16 - A : 15	HF19P05	zeta1-COP	Oryza sativa	232	protein Clathrin adaptor complex small chain	protein.targeting.secretory pathway.unspecified	64	2334	170.963	cluster group 1	6.24259	6.20279	6.07529	5.94336	5.81934	5.79103	5.82838	5.87606	6.04361	6.29498	6.39321	6.30753	6.15297	6.15732
1 : 05 - E : 17	HZ63P16	0	0	#N/A	protein Transposable element protein, putative	not assigned.no ontology	4	233	171.017	cluster group 1	8.04806	7.19952	6.73534	6.5036	6.34376	6.32599	6.35882	6.10629	6.05788	6.38754	6.63008	6.56519	6.39393	6.01097
2 : 13 - N : 07	HF05G07	beta 6 subunit of 20S proteasome	Oryza sativa	299	protein proteasome subunit beta type 1 (ec 3.4.25.1) (20s proteasome alphasubunit f) (20s proteasome subunit beta-6)	protein.degradation.ubiquitin.proteasom	8	2180	172.801	cluster group 1	6.97987	7.24031	7.28249	7.14711	6.99757	6.96658	6.96896	6.9188	6.87051	6.90247	6.97765	7.02005	7.04088	7.04222
2 : 22 - G : 09	HF08G12	similar to RIKEN cDNA 5730453I16	Rattus norvegicus	35.4	OLD similar to RIKEN cDNA 5730453I16	not assigned.unknown	63	2840	172.944	cluster group 1	7.6592	6.90539	6.39725	6.26108	6.32555	6.5009	6.64058	6.71999	6.95172	7.28962	7.33423	7.15032	7.08807	7.28738
1 : 24 - D : 05	HZ42M22	putative DNA-binding protein	Oryza sativa	208	protein Homeobox domain, putative	RNA.regulation of transcription.HB,Homeobox transcription factor family	7	1203	172.971	cluster group 1	8.59949	8.3111	7.77238	7.28612	6.81575	6.54638	6.32342	6.03208	6.18864	6.79436	7.05366	6.89038	6.65503	6.48859
2 : 24 - N : 09	HF11H10	hypothetical protein XP_296207	Homo sapiens	31.6	OLD hypothetical protein XP_296207	not assigned.unknown	1	3030	172.987	cluster group 1	6.76508	6.76352	6.56553	6.37753	6.19389	6.19636	6.32956	6.44419	6.5271	6.53621	6.59004	6.61683	6.56575	6.5379
2 : 24 - O : 07	HF04D16	gi|20160961|dbj|BAB89896.1| P0699H05.18	Oryza sativa	84.7	protein Similar to ribosomal protein L11 methyltransferase-like protein	not assigned.unknown	6	3034	172.99	cluster group 1	6.19894	6.4317	6.17855	6.00049	5.88598	5.84399	5.81032	5.80993	5.84475	5.85748	5.87492	5.99606	5.95599	5.82811
3 : 15 - P : 01	HA03A22	like zinc finger-containing protein (ZiGA4)	Arabidopsis thaliana	275	protein Putative GTP-ase activating protein for Arf	RNA.regulation of transcription.unclassified	64	4141	174.027	cluster group 1	6.12397	6.17322	6.05861	5.91273	5.73001	5.70159	5.91304	6.01132	5.92689	6.10279	6.30626	6.15239	6.0969	6.26437
1 : 01 - F : 05	HZ41C03	Phospholipase D alpha 1 (PLD alpha 1) (Choline phosphatase 1) (Phosphatidylcholine-hydrolyzing phospholipase D 1) pir|	Zea mays	187	PLDA1_MAIZE Phospholipase D alpha 1 (PLD alpha 1) (Choline phosphatase 1) (Phosphatidylcholine-hydrolyzing phospholipase D 1)	lipid metabolism.lipid degradation.lysophospholipases	5	13	174.979	cluster group 1	8.06156	8.07706	7.66081	6.92984	6.19994	5.68861	5.56037	5.98681	6.33504	6.52276	6.74615	6.69705	6.62795	6.57353
1 : 16 - H : 07	HZ46G07	gi|27260989|dbj|BAC45106.1| OJ1705_C03.30	Oryza sativa	149	protein hypothetical protein	not assigned.unknown	3	821	175.003	cluster group 1	7.02056	6.80956	6.26148	5.75002	5.458	5.59911	5.89066	5.73267	5.77558	6.25656	6.46713	6.16602	6.07343	6.23459
3 : 21 - F : 11	HA27I23	putative RNase	Oryza sativa	202	putative RNase [Oryza sativa (japonica cultivar-group)]	not assigned.no ontology	4	4555	175.965	cluster group 1	7.65113	7.27564	6.87088	6.59612	6.26789	6.09172	6.01494	5.99619	6.06878	6.21088	6.28689	6.2953	6.20303	6.14335
2 : 17 - M : 07	HF03L13	putative vacuolar protein sorting protein	Oryza sativa	132	putative vacuolar protein sorting protein [Oryza sativa (japonica cultivar-group)]	protein.targeting.secretory pathway.vacuole	6	2469	176.014	cluster group 1	6.02318	6.06064	5.97566	5.83858	5.79743	5.80208	5.69192	5.70967	5.76428	5.80811	5.77768	5.8039	5.83447	5.9557
3 : 12 - F : 03	HA08A15	beta-glucuronosyltransferase	Hordeum vulgare	273	3-beta-glucuronosyltransferase [Hordeum vulgare]	protein.glycosylation	2	3859	176.024	cluster group 1	6.83837	6.58357	6.24536	6.0698	6.05699	6.29864	6.37446	6.13108	5.9649	6.12228	6.22797	6.33902	6.351	6.4093
1 : 24 - K : 03	HZ36O23	gi|29467563|dbj|BAC66733.1| P0672D01.18	Oryza sativa	95.1	protein myb-like DNA-binding domain, SHAQKYF class, putative	not assigned.unknown	7	1222	176.032	cluster group 1	7.86183	7.89234	7.67251	7.42736	7.06319	6.793	6.64617	6.36816	6.34488	6.66536	6.97401	6.88768	6.77839	6.63497
2 : 11 - J : 11	HF13B11	narrowly conserved hypothetical protein	Bifidobacterium longum NCC2705	39.7	protein Protein kinase domain, putative	not assigned.unknown	6	2013	176.991	cluster group 1	6.05576	6.13954	5.99738	5.78643	5.65953	5.63926	5.64253	5.75747	5.82141	5.70482	5.69009	5.77928	5.83471	5.74409
2 : 22 - H : 07	HF06K11	gi|29150363|gb|AAO72372.1| unknow protein	Oryza sativa	148	unknow protein [Oryza sativa (japonica cultivar-group)]	not assigned.unknown	3	2843	178.021	cluster group 1	6.83626	6.79206	6.34854	5.79247	5.49448	5.41233	5.35877	5.47695	5.76595	6.1093	6.3722	6.33802	6.19408	6.09045
1 : 24 - H : 03	HZ39H10	0	0	290	protein ribonuclease HII, putative	RNA.processing.ribonucleases	1	1216	178.03	cluster group 1	6.86738	6.80255	6.577	6.36352	6.12544	6.00267	6.06624	6.04937	6.24074	6.55357	6.71412	6.7283	6.60251	6.25961
2 : 17 - E : 13	HF15K03	pyrroline-5-carboxylate reductase	Hordeum vulgare subsp. vulgare	309	pyrroline-5-carboxylate reductase [Triticum aestivum]	amino acid metabolism.degradation.glutamate family.arginine	8	2434	178.951	cluster group 1	6.98713	6.88119	6.87937	6.87739	6.83965	6.80862	6.71222	6.47848	6.4033	6.60587	6.75944	6.8615	6.8829	6.81115
1 : 08 - I : 07	HZ44O08	coiled-coil protein	Arabidopsis thaliana	56.6	protein At4g30200	not assigned.unknown	7	408	179.023	cluster group 1	7.75687	7.68918	7.5296	7.26953	7.00182	6.76615	6.66942	6.78449	6.81047	6.78822	6.92647	6.93501	6.82655	6.65375
1 : 03 - C : 15	HZ58F20	3.1_Homeodomain T01995 Clox	Canis canis	103	unknown [Arabidopsis thaliana]	not assigned.unknown	4	111	179.065	cluster group 1	7.49586	7.08265	6.73729	6.48078	6.24971	6.09431	5.95649	5.76921	5.74076	6.00168	6.33289	6.28695	6.14765	6.0333
3 : 18 - L : 15	HB07H21	0	0	171	putative RNA-binding like protein [Oryza sativa (japonica cultivar-group)]	RNA.regulation of transcription	6	4352	179.897	cluster group 1	6.40109	6.38807	6.18168	5.96379	5.83409	5.65006	5.48611	5.65379	5.77417	5.77053	5.80016	5.95186	5.96186	5.89905
3 : 20 - A : 07	HA15M17	putative sugar transporter protein	Oryza sativa	109	protein putative sugar transporter protein	transporter.sugars	7	4452	179.984	cluster group 1	7.49812	7.66071	7.4918	7.22826	7.05208	6.9398	6.72949	6.5968	6.66914	6.83561	6.92992	6.86857	6.78677	6.93331
3 : 19 - O : 13	HA30H17	mitochondrial carrier protein family	Arabidopsis thaliana	300	protein mitochondrial carrier protein, putative	transport.metabolite transporters at the mitochondrial membrane	5	4446	180.813	cluster group 1	7.37613	7.51897	7.11978	6.63329	6.3138	6.16931	6.02219	6.05753	6.19666	6.44174	6.65097	6.66753	6.59088	6.51278
3 : 07 - N : 09	HA22N15	hypothetical protein SCI39.24	Streptomyces coelicolor A3(2)	31.2	protein Similar to protein F26G16.9 [imported] - Arabidopsis thaliana	not assigned.unknown	63	3544	181.87	cluster group 1	7.13385	6.77633	6.57495	6.50734	6.58196	6.65155	6.81827	6.92918	6.9324	7.0374	7.16461	6.90869	6.81103	6.85667
1 : 18 - O : 09	HZ48E10	gi|32487378|emb|CAE03131.1| OJ000114_01.12	Oryza sativa	201	protein Similar to chloroplast protein translocon component Tic40 precursor	protein.targeting.chloroplast	7	938	181.998	cluster group 1	7.95906	7.6529	7.41636	7.21811	6.93264	6.63932	6.46529	6.28446	6.39245	6.58931	6.69662	6.6729	6.51185	6.18951
1 : 12 - E : 11	HZ51O14	gi|21742735|emb|CAD40973.1| OSJNBa0027P08.5	Oryza sativa	239	protein Similar to 26S proteasome subunits	protein.degradation.ubiquitin.proteasom	64	607	182.929	cluster group 1	6.17823	5.87378	5.65119	5.48579	5.32232	5.28133	5.37597	5.30423	5.4673	6.06644	6.44544	6.34179	6.19626	6.22096
1 : 12 - F : 05	HZ42B13	gi|15217646|ref|NP_171718.1| expressed protein	Arabidopsis thaliana	94	unknown protein [Arabidopsis thaliana]	not assigned.unknown	3	610	182.995	cluster group 1	7.066	6.73721	6.40989	6.14803	5.82962	5.50482	5.32139	5.20924	5.52526	6.00685	6.25086	6.25162	6.1483	5.68744
1 : 15 - P : 17	HZ65M22	gi|30682803|ref|NP_849379.1| expressed protein	Arabidopsis thaliana	174	splicing factor 3B subunit 5-like protein [Oryza sativa (japonica cultivar-group)]	not assigned.unknown	4	798	183.006	cluster group 1	7.93395	7.2375	6.6651	6.29731	5.95259	5.86531	5.91659	5.58421	5.5607	5.99201	6.35864	6.11608	5.82863	5.80152
2 : 05 - A : 07	HF03F03	putative enoyl-CoA-hydratase	Oryza sativa	309	protein putative enoyl-CoA-hydratase	amino acid metabolism.degradation.aspartate family.lysine	2	1542	183.034	cluster group 1	6.65198	6.57507	6.40257	6.19526	6.03834	5.92754	5.96758	6.15555	6.12771	5.92275	5.86818	6.09349	6.3738	6.50628
2 : 21 - C : 05	HB32D12	beta-ketoacyl-ACP synthetase I	Glycine max	296	protein Beta-ketoacyl synthase, N-terminal domain, putative	lipid metabolism.FA synthesis and FA elongation.ketoacyl ACP synthase	8	2743	183.953	cluster group 1	6.9498	7.22143	7.35602	7.26584	6.95921	6.61881	6.31453	6.25795	6.45986	6.59192	6.65294	6.70101	6.7261	6.83325
1 : 20 - G : 05	HZ40F22	gi|18399951|ref|NP_565534.1| expressed protein	Arabidopsis thaliana	64.3	protein expressed protein	not assigned.unknown	3	1017	184.003	cluster group 1	7.26867	6.47703	6.00295	5.81444	5.64328	5.53787	5.52829	5.42806	5.50756	5.88994	6.23996	6.21221	6.00861	5.72616
3 : 11 - I : 05	HA10B01	probable ribosomal protein S27 - barley	Hordeum vulgare subsp. vulgare	142	S53124 probable ribosomal protein S27 - barley	protein.synthesis.misc ribososomal protein	7	3805	184.983	cluster group 1	7.36565	7.23125	7.08242	6.99453	6.89048	6.81729	6.82457	6.57175	6.48771	6.72883	7.00684	7.00972	6.75449	6.34031
1 : 08 - G : 07	HZ44M08	Vacuolar ATP synthase subunit B isoform 1	Hordeum vulgare	362	vacuolar ATPase B subunit	transport.p- and v-ATPases	1	401	184.998	cluster group 1	6.42663	6.47423	6.46872	6.17714	5.85184	5.73678	5.727	5.68658	5.80579	6.23105	6.57153	6.51639	6.38822	6.4364
3 : 20 - C : 13	HA31N18	gi|15237468|ref|NP_198883.1| expressed protein	Arabidopsis thaliana	135	protein Lysosomal Cystine Transporter	not assigned.no ontology	6	4461	185.04	cluster group 1	6.82141	7.05564	6.75133	6.14235	5.74741	5.73041	5.85693	5.86418	5.94955	5.98818	5.90477	5.79365	5.74022	5.79915
3 : 04 - N : 13	HB02C07	gi|6539568|dbj|BAA88185.1| unnamed protein product	Oryza sativa	247	protein pyruvate kinase	glycolysis.PK	7	3312	186	cluster group 1	7.20677	7.41206	7.26317	6.87276	6.66372	6.56465	6.56384	6.65792	6.64292	6.69581	6.882	6.88523	6.69316	6.4955
1 : 21 - N : 15	HZ61E23	putative resistance protein	Lycopersicon esculentum	79.7	protein resistance protein, putative	lipid metabolism.'exotics' (steroids, squalene etc).sphingolipids	5	1077	186.047	cluster group 1	6.95088	7.00784	6.78783	6.52442	6.27719	6.20858	6.25678	6.09438	6.10079	6.4058	6.67411	6.70985	6.56858	6.38119
1 : 24 - L : 03	HZ39B11	RSZp22 splicing factor	Arabidopsis thaliana	147	protein Transposable element protein, putative	RNA.processing.splicing	4	1226	186.98	cluster group 1	7.29536	6.80134	6.52954	6.39201	6.19093	6.05562	5.81327	5.53942	5.5767	6.01445	6.27593	6.14287	5.95071	5.78304
2 : 16 - N : 05	HF02A18	gi|15242951|ref|NP_200619.1| expressed protein	Arabidopsis thaliana	181	protein expressed protein	not assigned.unknown	6	2391	187.007	cluster group 1	6.80411	7.11724	6.98684	6.45061	5.93608	5.61596	5.58424	5.67965	5.7837	5.74338	5.67869	5.75372	5.92742	6.04754
3 : 09 - H : 05	HA11B23	gi|15237579|ref|NP_198935.1| hypothetical protein	Arabidopsis thaliana	96.3	putative nin one binding protein [Oryza sativa (japonica cultivar-group)]	not assigned.unknown	7	3662	188.006	cluster group 1	7.57314	7.34564	7.13866	7.00087	6.782	6.52506	6.3268	6.35533	6.37415	6.48537	6.71055	6.85113	6.78121	6.46434
2 : 22 - K : 09	HF08B13	putative serine peptidase	Oryza sativa	253	protein putative serine peptidase	protein.degradation.serine protease	64	2861	188.022	cluster group 1	6.00265	6.03739	5.79423	5.3418	5.05357	5.0679	5.2432	5.3387	5.62344	5.93832	6.07226	5.99571	6.01638	6.18541
1 : 23 - L : 07	HZ45H17	putative transcription factor	Oryza sativa	154	protein putative transcription factor	RNA.regulation of transcription.ARF, Auxin Response Factor family	6	1178	188.048	cluster group 1	7.091	7.30875	6.8847	6.26693	5.80134	5.59663	5.60243	5.60348	5.67553	5.88609	5.94189	5.81837	5.83068	5.88516
1 : 13 - H : 09	HZ49C03	putative alpha-soluble NSF attachment protein	Arabidopsis thaliana	205	protein alpha-soluble nsf attachment protein 2 (alpha-snap2) (n- ethylmaleimide-sensitive factor attachment protein, alpha 2). [mouse-ear cress	not assigned.no ontology	5	663	188.997	cluster group 1	6.52532	6.76202	6.77465	6.60502	6.36031	6.20422	6.24791	6.25783	6.35105	6.56303	6.78519	6.77215	6.61652	6.46545
1 : 17 - M : 03	HZ01P17	DRE binding factor 2	Oryza sativa	122	protein AP2 domain, putative	RNA.regulation of transcription.AP2/EREBP, APETALA2/Ethylene-responsive element binding protein family	3	883	189.002	cluster group 1	7.11754	6.62255	6.19539	5.82569	5.56626	5.41093	5.35734	5.51685	5.81706	6.06971	6.14553	5.87324	5.80341	5.9394
1 : 14 - M : 11	HZ51D17	putative Ca2+/H+-exchanging protein	Oryza sativa	114	protein calcium/proton exchanger, putative	transport.calcium	3	736	189.003	cluster group 1	6.74477	6.78904	6.36654	5.81348	5.54246	5.43136	5.3835	5.36977	5.53359	5.97315	6.25262	5.98808	5.67599	5.62293
1 : 23 - K : 11	HZ51K05	8 methionine synthase protein	Sorghum bicolor	291	methionine synthase 2 enzyme [Hordeum vulgare subsp. vulgare]	amino acid metabolism.synthesis.aspartate family.methionine	8	1174	189.029	cluster group 1	6.94315	7.70322	7.87116	7.41813	6.69849	6.23912	6.04491	5.96892	6.20294	6.7625	6.96806	6.91453	6.87947	6.87473
1 : 21 - E : 15	HZ59I18	gi|8922128|ref|NP_060068.1| hypothetical protein DKFZp434C0923	Homo sapiens	35.4	OLD gi|8922128|ref|NP_060068.1| hypothetical protein DKFZp434C0923	not assigned.unknown	63	1048	189.032	cluster group 1	6.86659	6.83167	6.65995	6.57776	6.54538	6.64772	6.76166	6.65727	6.66935	6.8881	7.01605	6.85802	6.75982	6.70649
2 : 24 - C : 17	HF24H06	receptor like protein	Oryza sativa	307	protein BAH domain, putative	RNA.regulation of transcription.Chromatin Remodeling Factors	2	2988	189.952	cluster group 1	6.61918	6.64883	6.18637	5.74938	5.60105	5.78605	6.03609	5.97612	5.89031	5.82487	5.78901	5.9933	6.21756	6.30863
3 : 10 - G : 09	HA21G11	hypothetical protein F08H9.6 - Caenorhabditis elegans	0	30.8	OLD hypothetical protein F08H9.6 - Caenorhabditis elegans	not assigned.unknown	7	3718	190.016	cluster group 1	7.59741	7.46358	7.24174	7.02428	6.77493	6.44382	6.29406	6.22005	6.35492	6.52554	6.63801	6.71949	6.58832	6.08066
3 : 07 - F : 09	HA22M14	myosin -related	Arabidopsis thaliana	78.2	myosin-like protein [Oryza sativa (japonica cultivar-group)]	cell.organisation	4	3498	190.962	cluster group 1	7.27874	6.90141	6.44962	6.09347	5.88056	5.76233	5.66312	5.57608	5.63778	5.9242	6.06214	5.95463	5.79447	5.61933
3 : 13 - A : 11	HA25H05	pyruvate dehydrogenase E1 beta subunit isoform 3	Zea mays	292	protein pyruvate dehydrogenase E1 beta subunit isoform 3	TCA / org. transformation.TCA.pyruvate DH.E1	7	3904	192.007	cluster group 1	7.42823	7.64549	7.51821	7.05506	6.52695	6.14272	6.09484	6.16605	6.36565	6.62701	6.68877	6.52395	6.39278	6.23796
3 : 17 - N : 01	HA03D23	3.1_Homeodomain T00128 HOXA4;	Gallus gallus	129	protein Heavy-metal-associated domain, putative	not assigned.unknown	1	4278	192.964	cluster group 1	7.44228	6.69565	6.21703	5.8861	5.51714	5.49674	5.66181	5.4495	5.58192	6.5156	7.05804	6.73201	6.39713	6.21421
1 : 16 - L : 13	HZ58A12	gi|7248408|dbj|BAA92731.1	Oryza sativa	275	unknown protein [Oryza sativa (japonica cultivar-group)]	not assigned.unknown	4	833	193.003	cluster group 1	7.29525	6.64595	6.24268	6.01138	5.82743	5.78212	5.74562	5.70586	5.77645	5.88067	6.02116	5.90463	5.84833	5.92105
1 : 22 - G : 13	HZ56J18	protein tyrosine phosphatase-like protein	Oryza sativa	191	protein Low molecular weight phosphotyrosine protein phosphatase, putative	protein.postranslational modification	6	1106	193.987	cluster group 1	7.16319	6.9255	6.49544	6.13511	5.75504	5.52089	5.39277	5.33537	5.41015	5.57585	5.70815	5.68887	5.51888	5.5446
2 : 24 - N : 05	HF02L23	p23 {Brassica napus} -related	Arabidopsis thaliana	149	protein putative ripening regulated protein	not assigned.no ontology	3	3029	193.999	cluster group 1	7.40394	7.06618	6.36666	5.77144	5.52447	5.37825	5.3003	5.3627	5.5566	5.77403	5.84964	5.91971	5.87148	5.89958
2 : 01 - M : 13	HF14L15	AtHVA22a	Arabidopsis thaliana	220	protein AtHVA22a, 65476-64429 [imported] - Arabidopsis thaliana	hormone metabolism.abscisic acid.induced-regulated-responsive-activated	5	1288	194.956	cluster group 1	6.88337	6.94787	6.78604	6.46643	6.11932	5.82461	5.88543	6.2759	6.45444	6.33382	6.32319	6.26149	6.28297	6.35877
3 : 20 - I : 05	HA11D10	3.3_Fork head T02292 FOXG1a	homo sapiens	88	protein Similar to rer1a protein (atrer1a)	not assigned.unknown	7	4486	195.001	cluster group 1	7.20942	7.34448	7.15408	6.85776	6.58303	6.42708	6.29227	6.17744	6.28227	6.53722	6.6375	6.64344	6.48593	6.51098
2 : 22 - J : 05	HF02H21	putative protein phosphatase	Oryza sativa	36.2	OLD putative protein phosphatase	not assigned.unknown	2	2855	195.04	cluster group 1	6.52313	6.67753	6.36523	5.96968	5.79057	5.7235	5.65202	5.67642	5.71796	5.71664	5.63408	5.83746	6.19201	6.69967
1 : 02 - K : 07	HZ44I05	gi|15144508|gb|AAK84475.1| unknown	Lycopersicon esculentum	193	protein isochorismatase family protein, putative	protein.synthesis.misc	64	85	195.043	cluster group 1	5.59703	5.54838	5.63619	5.63433	5.51034	5.43374	5.53172	5.46008	5.42558	5.63933	5.89667	5.84535	5.84774	5.92044
1 : 05 - M : 11	HZ50E14	ribosomal protein L18	Oryza sativa	195	protein putative ribosomal protein L18	protein.synthesis.misc ribososomal protein	8	260	195.953	cluster group 1	7.00335	7.21544	7.315	6.96293	6.56242	6.30628	6.18862	6.18345	6.1599	6.35642	6.72976	6.75269	6.66115	6.59818
1 : 23 - H : 03	HZ38O09	EBNA-2 T01618 EBV; activator, requires cellular RBP-Jkappa for DNA-binding	Epstein-Barr virus	93	OLD EBNA-2 T01618 EBV; activator, requires cellular RBP-Jkappa for DNA-binding	signalling.G-proteins	6	1165	195.971	cluster group 1	7.1029	6.994	6.56683	5.96438	5.44218	5.32347	5.46155	5.30801	5.30157	5.58976	5.75502	5.6221	5.47227	5.51116
3 : 13 - I : 09	HA20I12	gi|22327541|ref|NP_680385.1| bHLH protein family	Arabidopsis thaliana	98.6	protein Helix-loop-helix DNA-binding domain, putative	RNA.regulation of transcription.bHLH,Basic Helix-Loop-Helix family	6	3941	195.972	cluster group 1	7.21288	6.92696	6.53328	6.11918	5.7405	5.43379	5.23202	5.23188	5.34334	5.45713	5.51077	5.5352	5.52951	5.48554
3 : 17 - A : 07	HA14N09	CCR4-associated factor -related	Arabidopsis thaliana	216	protein CAF1 family ribonuclease	not assigned.no ontology	7	4222	195.996	cluster group 1	7.13886	7.13322	7.00017	6.88977	6.68291	6.57033	6.53962	6.43504	6.38592	6.56789	6.74824	6.57711	6.35051	6.31535
1 : 05 - M : 15	HZ58D23	transcriptional coactivator-like protein	Arabidopsis thaliana	230	protein Helix-turn-helix, putative	hormone metabolism.ethylene.induced-regulated-responsive-activated	7	261	196.01	cluster group 1	7.14833	7.22048	7.20894	6.82252	6.46531	6.33766	6.29336	6.20512	6.31447	6.54284	6.59444	6.49209	6.41884	6.4068
1 : 07 - H : 11	HZ52P06	gi|14209562|dbj|BAB56058.1| P0665A11.3	Oryza sativa	174	B1143G03.11 [Oryza sativa (japonica cultivar-group)]	not assigned.unknown	63	349	196.993	cluster group 1	7.0575	6.71635	6.43305	6.26367	6.29151	6.43582	6.52143	6.54376	6.53595	6.82399	7.04847	6.94063	6.81879	6.84397
1 : 14 - K : 11	HZ51B17	sigma factor F inhibitor	Bacillus megaterium	194	P0512C01.35 [Oryza sativa (japonica cultivar-group)]	not assigned.no ontology	4	729	197.031	cluster group 1	6.98769	6.32658	6.13146	6.18165	6.17582	6.08846	5.89554	5.64237	5.66278	6.04846	6.35101	6.14851	5.84847	5.6461
3 : 10 - J : 17	HB12O01	citrate synthase	Oryza sativa	331	protein citrate (Si)-synthase, eukaryotic	TCA / org. transformation.TCA.CS	8	3737	197.996	cluster group 1	6.91982	7.18687	7.21018	6.87838	6.55098	6.35857	6.27619	6.27457	6.40134	6.53608	6.60447	6.62311	6.61506	6.56949
3 : 19 - N : 01	HA03M24	0.2_HMGI_Y T01851	0	118	protein hypothetical protein	not assigned.unknown	3	4440	198.949	cluster group 1	7.32151	7.47565	6.47318	5.53625	4.96786	4.88368	5.09575	5.15241	5.32209	5.88027	6.12543	5.75731	5.58156	5.58479
3 : 13 - K : 11	HA25J06	putative indole-3-acetic acid-regulated protein/auxin-regulated protein/0.2_HMGI_Y T01851	Oryza sativa	144	protein putative indole-3-acetic acid-regulated protein	hormone metabolism.auxin.induced-regulated-responsive-activated	6	3952	199.987	cluster group 1	6.44136	6.98477	6.45309	5.76066	5.45814	5.45887	5.457	5.38316	5.33117	5.4333	5.50138	5.57153	5.59897	5.68664
3 : 13 - A : 09	HA20A12	Probable N(2),N(2)-dimethylguanosine tRNA methyltransferase	0	75.1	protein putative N2,N2-dimethylguanosine tRNA methyltransferase	not assigned.no ontology	7	3903	199.988	cluster group 1	7.03355	7.03636	6.90189	6.75946	6.54418	6.40116	6.30408	6.19142	6.23092	6.34467	6.48234	6.57732	6.47929	6.14073
1 : 23 - M : 15	HZ59I23	gi|8467985|dbj|BAA96586.1| unnamed protein product	Oryza sativa	57.8	protein expressed protein	not assigned.unknown	7	1185	199.999	cluster group 1	7.02362	7.05516	6.87805	6.65422	6.46373	6.30904	6.20768	6.13381	6.15138	6.31822	6.47845	6.59635	6.54106	6.41506
3 : 21 - E : 07	HA14A13	avrRpt2-induced protein 2 -related	Arabidopsis thaliana	163	protein AIG2-like family, putative	stress. biotic	5	4550	200.002	cluster group 1	6.76921	7.47145	7.26756	6.43714	5.86397	5.82173	6.04434	6.0061	6.0861	6.38875	6.51479	6.37459	6.15721	6.19704
3 : 16 - A : 17	HB10H05	0	0	37	protein Nitrate-induced NOI protein, putative	protein.degradation.ubiquitin.E3.RING	4	4150	201.003	cluster group 1	6.79043	6.28419	6.02398	5.95742	5.976	5.96208	5.84464	5.72576	5.72016	5.85325	5.92161	5.93228	5.78608	5.57934
1 : 18 - O : 05	HZ40A21	gi|19571042|dbj|BAB86469.1| P0406G08.30	Oryza sativa	389	protein Eukaryotic aspartyl protease	RNA.regulation of transcription.unclassified	1	937	201.005	cluster group 1	6.8933	6.11669	5.7746	5.7102	5.80973	5.92451	5.91094	5.65665	5.7057	6.04252	6.26356	6.39319	6.29601	6.08161
3 : 21 - N : 11	HA28C01	gi|19386699|dbj|BAB86081.1| P0506A10.14	Oryza sativa	201	P0674H09.27 [Oryza sativa (japonica cultivar-group)]	not assigned.unknown	64	4594	201.096	cluster group 1	5.36642	5.59685	5.53858	5.3474	5.14771	5.09282	5.18734	5.31458	5.45445	5.64989	5.76544	5.66445	5.61163	5.77514
3 : 05 - B : 07	HA16B03	gi|28393783|gb|AAO42301.1| unknown protein	Arabidopsis thaliana	135	protein Similar to b2 protein	not assigned.unknown	7	3328	201.966	cluster group 1	7.29955	7.15956	6.94035	6.75962	6.56694	6.44988	6.32372	6.15005	6.08363	6.23432	6.42843	6.49529	6.48272	6.41644
1 : 17 - D : 05	HZ41I21	putative glutamine synthetase	Oryza sativa	168	putative glutamine synthetase [Oryza sativa (japonica cultivar-group)]	N-metabolism.ammonia metabolism.glutamine synthase	5	857	201.998	cluster group 1	7.047	7.26674	7.07746	6.46214	5.88891	5.5686	5.62694	5.81469	6.0333	6.35934	6.67761	6.59049	6.4035	6.27212
1 : 17 - N : 13	HZ57C15	ubiquitin-specific protease 12	Arabidopsis thaliana	139	putative ubiquitin-specific protease UBP12 [Arabidopsis thaliana]	protein.degradation.ubiquitin.ubiquitin protease	4	888	202.983	cluster group 1	6.56388	6.34323	6.1081	6.02749	6.01759	5.86651	5.6942	5.71785	5.87407	5.93009	6.02204	6.0105	5.87659	5.64494
3 : 19 - I : 03	HA05G24	1.1_bZIP T00782 TAF(II) 135;	Homo sapiens	137	protein KH domain, putative	RNA.transcription	6	4417	202.995	cluster group 1	6.72333	7.08229	6.77033	6.07651	5.42565	5.06707	5.04404	4.94237	5.07596	5.27845	5.26758	5.27415	5.3679	5.55766
3 : 21 - D : 09	HA23F06	gi|5922606|dbj|BAA84607.1| unnamed protein product	Oryza sativa	45.8	protein expressed protein	not assigned.no ontology	7	4545	203.009	cluster group 1	7.28517	7.32603	7.11619	6.91012	6.75203	6.61939	6.33147	6.02661	6.02452	6.28075	6.59022	6.64606	6.52929	6.37222
3 : 22 - D : 05	HA13B13	gamma-glutamyl hydrolase	Rattus norvegicus	33.9	OLD gamma-glutamyl hydrolase	not assigned.unknown	2	4625	203.043	cluster group 1	7.11733	6.85284	6.29467	5.76358	5.48619	5.53977	5.75749	5.76451	5.86976	6.0257	5.96691	5.88794	5.99392	6.24275
3 : 20 - H : 15	HB07M24	putative transporter	Oryza sativa	358	protein putative transporter	not assigned.unknown	8	4485	203.053	cluster group 1	6.81898	6.8963	6.91466	6.84832	6.62701	6.43827	6.31206	6.06378	6.12364	6.47182	6.62393	6.60528	6.51669	6.5807
3 : 18 - O : 09	HA21H23	gi|15238921|ref|NP_196661.1| expressed protein	Arabidopsis thaliana	52.8	protein expressed protein	not assigned.unknown	6	4368	205.006	cluster group 1	6.64145	6.58695	6.25669	5.84212	5.49071	5.33851	5.22118	5.09722	5.01401	5.06962	5.31666	5.41722	5.50571	5.42798
1 : 20 - K : 15	HZ60N22	AP2 domain containing protein RAP2.10	Arabidopsis thaliana	119	protein AP2 domain, putative	RNA.regulation of transcription.AP2/EREBP, APETALA2/Ethylene-responsive element binding protein family	63	1024	205.908	cluster group 1	7.49062	6.78656	6.46052	6.29596	6.08962	6.18267	6.48024	6.39544	6.49613	6.95694	7.20521	6.95628	6.67631	6.48274
1 : 16 - L : 05	HZ42M17	zinc finger-containing protein ZIGA3	Arabidopsis thaliana	248	protein Putative GTP-ase activating protein for Arf	RNA.regulation of transcription.unclassified	4	831	206.003	cluster group 1	6.66562	6.47285	6.22092	6.03744	5.84412	5.69342	5.66644	5.79796	5.99055	6.06163	6.02468	5.86908	5.76364	5.77135
1 : 06 - J : 15	HZ62O08	1.2_bHLH T01541 esc1;	fission yeast	116	senescence-associated protein-like [Oryza sativa (japonica cultivar-group)]	not assigned.unknown	7	300	206.025	cluster group 1	7.29758	7.41773	7.28664	6.98155	6.63765	6.32846	6.14747	6.06552	6.13065	6.47296	6.75867	6.47604	6.24977	6.22027
1 : 16 - P : 15	HZ63C01	1.1_bZIP T00105 C/EBPalpha;	Homo sapiens	105	OLD 1.1_bZIP T00105 C/EBPalpha;	not assigned.unknown	7	849	206.997	cluster group 1	7.72812	7.59169	7.34272	7.04284	6.60299	6.37603	6.3226	6.05145	6.04507	6.39744	6.62212	6.4857	6.34617	6.31024
3 : 22 - A : 11	HA26N18	0	0	324	protein NAD dependent epimerase/dehydratase family, putative	cell wall.precursor synthesis.RHM	5	4608	207.04	cluster group 1	6.6176	6.97338	6.92998	6.54101	6.10866	5.80627	5.77779	5.85583	6.09884	6.26694	6.30996	6.31042	6.24813	6.14035
1 : 23 - M : 07	HZ44G04	gi|18087869|gb|AAL59023.1|AC087182_6 unknown protein	Oryza sativa	257	P0005A05.27 [Oryza sativa (japonica cultivar-group)]	not assigned.unknown	3	1183	207.042	cluster group 1	5.95354	5.91592	5.7242	5.52539	5.40766	5.46374	5.40777	5.2401	5.1652	5.36493	5.50246	5.6939	5.71616	5.69264
1 : 06 - D : 13	HZ58F02	gi|21700765|gb|AAG38144.1| unknown	Glycine max	157	protein phosphoglycerate mutase family, putative	not assigned.no ontology	6	282	207.092	cluster group 1	6.55537	6.62335	6.38617	5.84872	5.36967	5.12173	5.00801	5.05659	5.15052	5.27134	5.35927	5.3764	5.33277	5.29389
1 : 16 - G : 11	HZ51J17	mitochondrial processing peptidase alpha-chain precursor	Dactylis glomerata	356	mitochondrial processing peptidase alpha-chain precursor [Dactylis glomerata]	protein.targeting.mitochondria	8	817	207.979	cluster group 1	6.66679	6.93345	7.07212	7.04096	6.7782	6.46304	6.16164	5.98936	5.98756	6.23255	6.49097	6.57729	6.37524	6.28007
1 : 23 - P : 09	HZ49N12	gi|32488227|emb|CAE02935.1| OSJNBa0014K14.7	Oryza sativa	55.8	protein Leucine Rich Repeat, putative	not assigned.unknown	64	1193	207.983	cluster group 1	5.41729	5.64712	5.37368	4.9898	4.80942	4.80161	4.85409	4.84746	5.01131	5.38941	5.66272	5.60518	5.48453	5.51846
3 : 11 - O : 13	HA30P04	gi|9049420|dbj|BAA99375.1| unnamed protein product	Oryza sativa	36.6	OLD gi|9049420|dbj|BAA99375.1| unnamed protein product	not assigned.unknown	4	3832	207.995	cluster group 1	6.73371	6.52486	6.14976	5.7333	5.7311	5.76491	5.7227	5.72354	5.82038	5.90096	5.95612	5.79877	5.70449	5.66457
1 : 18 - E : 17	HZ65A04	pyruvate dehydrogenase E1 beta subunit isoform 2	Zea mays	280	protein pyruvate dehydrogenase E1 beta subunit isoform 1	TCA / org. transformation.TCA.pyruvate DH.E1	6	912	208.028	cluster group 1	6.39472	6.58174	6.32745	5.82252	5.33892	5.02105	4.96464	5.05914	5.17994	5.37592	5.4697	5.39748	5.26183	5.25961
2 : 16 - L : 05	HF02P17	putative serine/threonine kinase	Oryza sativa	83.2	putative serine/threonine kinase [Oryza sativa (japonica cultivar-group)]	not assigned.unknown	1	2385	208.19	cluster group 1	6.31759	5.98518	5.69395	5.50424	5.50602	5.58236	5.55625	5.49668	5.52246	5.69095	5.79556	5.97055	6.0401	6.15136
1 : 23 - C : 07	HZ44D03	serine/threonine protein phosphatase PP2A-4 catalytic subunit	Oryza sativa	261	protein serine/threonine protein phosphatase PP2A-4 catalytic subunit	protein.postranslational modification	7	1145	209.041	cluster group 1	7.48001	7.28258	7.10155	6.94652	6.55474	6.3001	6.26668	5.97506	5.97177	6.26942	6.42585	6.26653	6.03189	6.1014
3 : 21 - B : 11	HA27B23	putative nucleotide sugar epimerase	Arabidopsis thaliana	277	protein nucleotide sugar epimerase, putative	cell wall.precursor synthesis.GAE	6	4534	210.032	cluster group 1	6.68454	6.60049	6.21399	5.61404	5.12433	4.92474	4.97972	5.02108	5.14642	5.32263	5.37413	5.34373	5.36641	5.49629
1 : 08 - O : 17	HZ64M20	0	0	#N/A	OLD 0	not assigned.unknown	3	436	210.965	cluster group 1	5.88241	5.76602	5.65272	5.42761	5.18777	5.14368	5.30902	5.23101	5.15676	5.36865	5.63549	5.53627	5.40593	5.39719
2 : 13 - I : 17	HF22P16	peroxisomal membrane protein ABC transporter homologue	Oryza sativa	231	protein ABC transporter	transport.ABC transporters and multidrug resistance systems	5	2159	210.987	cluster group 1	6.52035	6.74282	6.58301	6.29546	6.06634	5.89634	5.78733	5.881	6.0276	6.11771	6.12074	6.15112	6.26691	6.43707
1 : 19 - L : 15	HZ61H21	glycosyltransferase family 8	Arabidopsis thaliana	199	protein Glycosyl transferase family 8, putative	misc.UDP glucosyl and glucoronyl transferases	7	986	211.035	cluster group 1	7.38531	7.40202	7.11709	6.72883	6.39417	6.18899	6.06043	5.93925	6.03394	6.18787	6.29195	6.321	6.22047	6.0423
2 : 05 - J : 09	HF08O18	0	0	#N/A	OLD 0	not assigned.unknown	2	1584	211.097	cluster group 1	6.59918	6.35219	6.1142	5.93841	5.76331	5.52947	5.55331	5.95522	6.0953	5.94581	5.884	5.90516	6.08561	6.17674
3 : 20 - I : 11	HA26A18	gi|20160818|dbj|BAB89758.1| P0506B12.30	Oryza sativa	266	UDP-D-glucuronate decarboxylase [Hordeum vulgare]	cell wall.precursor synthesis.UXS	8	4489	212.864	cluster group 1	6.41797	6.99071	6.92622	6.71778	6.61557	6.38866	5.9507	5.81521	5.99227	6.24726	6.34706	6.39174	6.22147	6.20891
1 : 15 - J : 03	HZ38D01	DnaJ protein family	Arabidopsis thaliana	165	protein DnaJ domain, putative	stress.abiotic.heat	7	779	213.007	cluster group 1	7.63974	7.41789	7.12211	6.81565	6.43708	6.04207	5.73655	5.67734	5.94737	6.40018	6.56505	6.38904	6.07713	5.78859
1 : 09 - F : 11	HZ52I08	COG1045: Serine acetyltransferase	Azotobacter vinelandii	30.4	OLD COG1045: Serine acetyltransferase	not assigned.unknown	64	452	213.966	cluster group 1	5.85183	5.41665	5.19496	5.06682	4.87363	4.65584	4.637	4.6478	4.87926	5.58091	6.09014	5.95215	5.70309	5.47193
3 : 22 - G : 07	HA15P19	gi|21742928|emb|CAD39818.1| OSJNBa0079F16.17	Oryza sativa	45.1	protein probable phloem-specific lectin [imported] - Arabidopsis thaliana	not assigned.unknown	1	4645	214.002	cluster group 1	5.96671	5.8445	5.6192	5.46426	5.40265	5.49305	5.54056	5.36901	5.40787	5.70131	5.87377	5.81699	5.73002	5.82198
3 : 16 - C : 13	HA31J15	trihelix DNA-binding protein (GT2)	Arabidopsis thaliana	81.6	protein Similar to GT-2 factor	RNA.regulation of transcription.Trihelix, Triple-Helix transcription factor family	4	4156	214.011	cluster group 1	7.13739	6.68844	6.25795	5.95321	5.76748	5.67686	5.5324	5.26406	5.41203	5.88847	6.06415	5.95761	5.70976	5.36669
3 : 22 - A : 09	HA22H02	phragmoplastin	Nicotiana tabacum	363	protein phragmoplastin 5 - soybean	misc.dynamin	5	4607	214.044	cluster group 1	6.67598	6.83692	6.77053	6.38291	5.86326	5.4977	5.57617	5.69791	5.93553	6.26965	6.43772	6.2936	6.15999	6.29642
1 : 11 - I : 03	HZ01A10	hydrolase, alpha/beta fold family	Arabidopsis thaliana	143	protein hydrolase, alpha/beta fold family, putative	not assigned.unknown	4	575	214.988	cluster group 1	6.82143	6.71616	6.29724	5.90353	5.69966	5.51572	5.35503	5.32065	5.44405	5.75697	6.01194	6.04967	5.86411	5.59
1 : 05 - B : 05	HZ41B06	putative RNA helicase	Oryza sativa	254	protein putative RNA helicase	DNA.synthesis/chromatin structure	6	217	215.019	cluster group 1	6.62325	6.37041	5.95954	5.56469	5.19129	4.9177	4.72593	4.74093	4.81353	4.89063	5.04983	5.19614	5.12664	4.98027
1 : 17 - F : 09	HZ49K05	HMG-I and HMG-Y DNA-binding domain containing protein (1N394)	Caenorhabditis elegans	39.7	OLD HMG-I and HMG-Y DNA-binding domain containing protein (1N394)	not assigned.unknown	3	865	216.003	cluster group 1	6.23842	6.03668	5.50423	5.01153	4.78207	4.78935	5.00206	5.06092	5.18494	5.41001	5.67929	5.58244	5.405	5.29211
1 : 22 - N : 11	HZ53F22	gi|1076205|pir||S50754 hypothetical protein WP6 - Chlamydomonas eugametos gb	0	38.9	OLD gi|1076205|pir||S50754 hypothetical protein WP6 - Chlamydomonas eugametos gb	not assigned.no ontology	7	1127	216.037	cluster group 1	7.39412	7.32531	7.08386	6.73897	6.22409	5.8554	5.83685	5.76897	5.89847	6.18733	6.2996	6.05068	5.86878	5.92401
2 : 19 - J : 15	HF21O09	gi|32482927|emb|CAE02429.1| OSJNBa0058G03.4	Oryza sativa	316	putative calmodulin-binding protein [Oryza sativa (japonica cultivar-group)]	signalling.calcium	63	2624	216.829	cluster group 1	6.55209	6.45248	6.22905	6.06692	5.93989	5.97539	6.08276	6.21499	6.41592	6.48418	6.51954	6.56517	6.50524	6.4305
1 : 24 - J : 13	HZ58A18	0	0	#N/A	OLD 0	not assigned.unknown	7	1220	216.97	cluster group 1	7.38162	7.40985	7.05175	6.61499	6.17241	5.93259	5.84256	5.68684	5.72477	6.04094	6.25527	6.2226	6.07124	5.85521
3 : 23 - F : 09	HA23G09	putative disease resistance protein	Oryza sativa	72	protein putative disease resistance protein	misc.plastocyanin-like	6	4714	217.003	cluster group 1	7.08145	6.88607	5.95938	5.14977	4.84753	4.7616	4.65076	4.71456	4.98454	5.01818	4.937	4.90042	4.97112	5.34535
1 : 22 - O : 13	HZ56I20	putative protein (4N472)	Caenorhabditis elegans	34.3	super cysteine rich protein; SCRP [Homo sapiens]	not assigned.unknown	6	1132	217.999	cluster group 1	6.90235	6.31959	5.71479	5.29737	4.99975	4.93955	4.90439	4.76834	4.70275	4.75061	4.8819	4.98488	5.05131	4.96178
1 : 24 - K : 13	HZ56I22	gi|10934088|dbj|BAB16866.1| P0001B06.19	Oryza sativa	106	protein Glutaredoxin, putative	redox.glutaredoxins	64	1224	218.011	cluster group 1	5.37238	5.36109	5.18919	4.93859	4.6903	4.51199	4.4031	4.33254	4.73757	5.48839	5.95502	5.86032	5.54056	5.1718
2 : 08 - G : 11	HF12P12	89B helicase	Drosophila melanogaster	34.3	OLD 89B helicase	not assigned.unknown	2	1787	218.024	cluster group 1	6.29587	6.21805	6.03172	5.86252	5.72902	5.61744	5.72213	6.03196	6.03075	5.88513	5.88592	5.90542	5.93539	5.87462
1 : 19 - C : 03	HZ01N18	endosperm specific protein SC3	Zea mays	56.6	endosperm specific protein [Zea mays]	cell wall.cell wall proteins.AGPs	7	952	219.015	cluster group 1	7.02424	7.34202	7.29015	6.79806	6.25626	5.94161	5.73038	5.44486	5.43959	5.91975	6.26801	5.93892	5.61897	5.67016
1 : 17 - H : 13	HZ57M14	gi|21741573|emb|CAD39335.1| OSJNBa0094O15.3	Oryza sativa	69.3	OSJNBa0094O15.3 [Oryza sativa (japonica cultivar-group)]	not assigned.unknown	5	870	219.016	cluster group 1	6.58164	6.99296	6.9163	6.53084	6.03602	5.53607	5.19846	5.16461	5.5433	6.06581	6.39241	6.2503	6.1335	6.21436
2 : 19 - B : 09	HF09H05	gi|15887004|dbj|BAB69445.1| hypothetical protein	Oryza sativa	311	protein YT521-B-like family, putative	not assigned.unknown	8	2578	220.039	cluster group 1	5.99207	6.27576	6.31036	6.26542	6.19297	6.06178	5.78943	5.77048	5.91563	5.91592	5.94023	6.11534	6.06699	5.85153
1 : 24 - K : 05	HZ41L01	1.1_bZIP T00782 TAF(II) 135; human,	Homo sapiens	99	OLD 1.1_bZIP T00782 TAF(II) 135; human,	DNA.synthesis/chromatin structure	1	1223	220.987	cluster group 1	6.04955	6.13788	5.90869	5.59775	5.27543	5.16377	5.15731	5.15236	5.2844	5.62402	5.98211	6.20636	6.14893	6.01702
1 : 16 - G : 05	HZ40L19	putative ankyrin	Oryza sativa	40.4	OLD putative ankyrin	not assigned.unknown	4	814	221.038	cluster group 1	6.29355	6.06304	5.85068	5.68296	5.64214	5.59034	5.59418	5.5442	5.58207	5.75131	5.86871	5.73062	5.51241	5.40577
1 : 11 - J : 13	HZ57L09	putative SWI/SNF complex subunit BAF170; SNF3/SWI3 T02400 activator required for expression of many genes; yeast, Saccharomyces cerevisiae	Oryza sativa	172	protein SWIRM domain, putative	RNA.regulation of transcription.Chromatin Remodeling Factors	7	579	222.976	cluster group 1	7.15309	6.83925	6.67086	6.54425	6.27085	5.89447	5.6029	5.55891	5.6939	5.8384	5.95527	6.01316	5.92059	5.5802
1 : 15 - J : 09	HZ49K04	putative tubby related protein	Oryza sativa	150	protein Tub family, putative	protein.degradation.ubiquitin.E3.SCF.FBOX	3	781	222.979	cluster group 1	5.79569	5.63044	5.35595	4.97712	4.67008	4.65048	4.7757	4.93173	5.05213	5.16439	5.26857	5.12056	4.98889	5.0038
1 : 19 - C : 13	HZ55P15	gi|18395077|ref|NP_564158.1| expressed protein	Arabidopsis thaliana	48.5	unknown [Arabidopsis thaliana]	not assigned.unknown	3	955	223.033	cluster group 1	5.86284	5.55955	5.24747	4.89047	4.61493	4.63295	4.82826	4.82346	4.94063	5.25459	5.41118	5.20671	4.96399	4.94248
3 : 19 - H : 05	HA12H08	calmodulin-binding heat-shock protein	Arabidopsis thaliana	241	protein Lipase, putative	stress.abiotic.heat	5	4411	223.943	cluster group 1	6.76078	6.60197	6.49922	6.23988	5.93218	5.68272	5.48168	5.39541	5.67312	6.14903	6.25264	6.10097	5.96347	5.87783
1 : 21 - I : 13	HZ55D18	0.2_HMGI_Y T01851	0	102	OLD 0.2_HMGI_Y T01851	not assigned.unknown	4	1063	223.974	cluster group 1	6.41429	6.21046	5.93795	5.7387	5.47579	5.4045	5.42669	5.21923	5.22984	5.53539	5.72678	5.68814	5.68835	5.66568
2 : 21 - K : 11	HF12O05	AAH09337 Similar to KIAA0304 gene product	Homo sapiens	32	OLD AAH09337 Similar to KIAA0304 gene product	not assigned.unknown	6	2779	224.058	cluster group 1	6.48002	6.31282	5.89926	5.47818	5.29855	5.27071	5.22956	5.20864	5.16681	5.18262	5.21423	5.33738	5.57373	5.94057
1 : 17 - E : 07	HZ43F21	CoA oxidase ACX3 -related	Arabidopsis thaliana	75.9	protein At1g06290	lipid metabolism.lipid degradation.beta-oxidation.acyl CoA DH	64	861	224.06	cluster group 1	5.50211	5.08419	4.84069	4.71166	4.67763	4.64886	4.76966	4.85372	5.01053	5.35694	5.59481	5.65901	5.55759	5.30011
1 : 12 - I : 13	HZ56K07	gi|11761072|dbj|BAB19062.1| P0006C01.4	Oryza sativa	58.2	protein WRKY DNA -binding domain, putative	not assigned.unknown	4	621	225.004	cluster group 1	6.36405	6.19643	5.94428	5.67011	5.46625	5.41071	5.38889	5.25863	5.2434	5.37712	5.57604	5.64599	5.57384	5.38489
1 : 23 - L : 09	HZ49I12	gi|29893586|gb|AAP06840.1| unknown protein	Oryza sativa	352	protein SH3 domain, putative	not assigned.unknown	8	1179	225.985	cluster group 1	6.26219	6.62757	6.4866	6.24376	5.99865	5.77458	5.42965	5.30386	5.45695	5.75853	5.97258	5.96312	5.93473	6.01212
1 : 08 - M : 13	HZ56H03	gi|27545032|gb|AAO18438.1| unknown protein	Oryza sativa	68.6	protein expressed protein	stress.abiotic.heat	7	426	226.038	cluster group 1	6.82965	6.71253	6.60515	6.38485	6.08915	5.88713	5.89117	5.78354	5.85415	6.07314	6.26008	6.06573	5.93438	5.86986
1 : 11 - M : 07	HZ43O14	putative gag-pol precursor, 3'-partial	Oryza sativa	32.7	OLD putative gag-pol precursor, 3'-partial	not assigned.no ontology	3	586	226.989	cluster group 1	5.88541	5.67094	5.27636	4.6794	4.32344	4.41353	4.6838	4.85033	4.89022	5.01517	5.22163	5.2989	5.18102	4.99929
1 : 09 - K : 07	HZ43I12	putative alpha-coat protein	Oryza sativa	308	coatomer alpha subunit [Hordeum vulgare subsp. vulgare]	cell. vesicle transport	7	471	227.948	cluster group 1	6.77409	6.61317	6.52639	6.35453	6.09234	5.862	5.84948	5.90323	5.89542	6.02379	6.1525	6.0334	5.96405	5.95277
1 : 11 - N : 09	HZ49G02	0	0	188	protein RNA recognition motif. (a.k.a. RRM, RBD, or RNP domain), putative	RNA.RNA binding	7	591	227.955	cluster group 1	6.78656	6.6753	6.49823	6.30578	6.12756	5.91817	5.79648	5.82631	5.86883	5.91014	5.99323	6.0192	5.94743	5.82638
1 : 09 - F : 17	HZ65B16	gi|18378812|ref|NP_563621.1| expressed protein	Arabidopsis thaliana	236	protein NC domain, putative	not assigned.unknown	63	454	227.996	cluster group 1	6.38818	6.05129	5.79615	5.5668	5.31519	5.32484	5.68723	5.88575	6.10787	6.41772	6.42944	6.07894	5.89359	5.73651
3 : 03 - M : 11	HA24A21	gi|5091509|dbj|BAA78744.1| EST AU065533(C2174) corresponds to a region of the predicted gene	Oryza sativa	406	protein Mov34/MPN/PAD-1 family, putative	RNA.processing.splicing	2	3219	228.002	cluster group 1	6.16581	5.88903	5.63737	5.38126	5.30413	5.2954	5.35601	5.43726	5.46069	5.47291	5.55937	5.47635	5.53981	5.77129
2 : 24 - B : 05	HF02D22	gi|15233732|ref|NP_195531.1| expressed protein	Oryza sativa	191	putative hydroxyproline-rich glycoprotein [Oryza sativa (japonica cultivar-group)]	cell wall.cell wall proteins.HRGP	1	2978	228.047	cluster group 1	7.08224	6.38942	5.81178	5.36921	5.07131	5.04241	5.07074	5.06275	5.32327	5.92121	6.23436	6.19855	6.08547	6.06081
2 : 15 - O : 11	HF12L01	hypothetical protein AT4g07410 [imported]	Arabidopsis thaliana	85.9	AT4g07410 [Arabidopsis thaliana]	not assigned.no ontology	6	2324	228.048	cluster group 1	5.99618	5.9364	5.81091	5.53473	5.24887	5.22242	5.24928	5.1414	5.22663	5.37454	5.39003	5.36215	5.37943	5.42266
3 : 09 - E : 13	HA29A24	putative cationic amino acid transporter	Oryza sativa	334	protein putative amino acid permease	transport.amino acids	6	3650	228.975	cluster group 1	5.89677	5.96107	5.88011	5.60733	5.38189	5.26393	5.22266	5.2471	5.29519	5.40915	5.42315	5.35075	5.25808	5.34615
1 : 22 - L : 13	HZ58L16	gi|15290123|dbj|BAB63815.1| P0423B08.25	Oryza sativa	85.9	P0423B08.25 [Oryza sativa (japonica cultivar-group)]	not assigned.no ontology	7	1120	228.983	cluster group 1	6.57716	6.46927	6.43716	6.44132	6.12438	5.90203	5.86226	5.77997	5.83962	6.04321	6.30496	6.32053	6.18539	5.85119
3 : 15 - K : 17	HB08M18	0.2_HMGI_Y T01980	0	89	OSJNBb0053G03.14 [Oryza sativa (japonica cultivar-group)]	not assigned.unknown	5	4121	228.998	cluster group 1	6.24024	6.75411	6.52995	6.00971	5.76751	5.66623	5.736	5.81824	5.8222	5.86045	5.90888	6.01784	6.07937	6.09567
3 : 18 - N : 11	HA29B06	similar to protein tyrosine phosphatase	Oryza sativa	33.1	OLD similar to protein tyrosine phosphatase	not assigned.unknown	4	4363	230.026	cluster group 1	6.98855	6.66613	6.14816	5.63725	5.29993	5.20466	5.27599	5.30103	5.39118	5.69455	5.82358	5.51403	5.26234	5.25593
2 : 18 - N : 17	HF25B16	gi|15219283|ref|NP_173104.1| expressed protein	Arabidopsis thaliana	131	protein F19K19.12 protein - Arabidopsis thaliana	not assigned.unknown	2	2556	230.998	cluster group 1	5.85945	5.88624	5.70007	5.43732	5.26462	5.30024	5.41573	5.35696	5.42612	5.51501	5.52769	5.5674	5.64524	5.76542
1 : 18 - K : 07	HZ44C16	gi|6016872|dbj|BAA85215.1| unnamed protein product	Oryza sativa	158	protein Dynein light chain type 1, putative	cell.organisation	64	927	231.018	cluster group 1	4.90546	5.18141	5.3201	5.1828	4.89082	4.74124	4.80628	4.91754	5.11603	5.41283	5.54918	5.51666	5.40805	5.47554
3 : 21 - B : 09	HA23C06	0.2_HMGI_Y T01851	0	122	protein expressed protein	not assigned.unknown	3	4533	231.978	cluster group 1	5.74935	5.36042	5.04897	4.83984	4.7102	4.70386	4.61791	4.52065	4.62863	4.91316	5.06887	4.93175	4.81323	4.87676
3 : 21 - C : 05	HA10C12	0	0	127	protein PQ loop repeat, putative	unclassified. Unknown	8	4539	231.996	cluster group 1	5.91692	6.46304	6.68308	6.40355	5.89796	5.47806	5.19811	5.22277	5.41737	5.61838	5.71492	5.77385	5.62441	5.55309
2 : 02 - E : 15	HF18O18	0	0	#N/A	OLD 0	not assigned.unknown	6	1321	232.989	cluster group 1	5.51927	5.59764	5.57534	5.46027	5.38842	5.34248	5.34013	5.40274	5.26906	5.19283	5.18595	5.21943	5.3852	5.59523
1 : 11 - D : 17	HZ65E18	flavohemoprotein b5/b5R-like	Oryza sativa	230	flavohemoprotein b5/b5R-like [Oryza sativa (japonica cultivar-group)]	redox.ascorbate and glutathione	64	559	232.998	cluster group 1	5.11689	5.20591	5.21592	5.07661	4.84625	4.75411	4.90417	5.062	5.14634	5.24712	5.33976	5.42794	5.36847	5.3179
3 : 16 - J : 01	HA04I18	gi|29248739|gb|EAA40266.1| GLP_164_37861_35726	Giardia lamblia ATCC 50803	30.8	OLD gi|29248739|gb|EAA40266.1| GLP_164_37861_35726	not assigned.no ontology	6	4179	233.019	cluster group 1	5.74484	5.86877	5.74502	5.4408	5.15631	5.07526	5.15069	5.1168	5.12219	5.22393	5.25769	5.30358	5.33547	5.40857
1 : 21 - N : 09	HZ49B11	Putative glutathione S-transferase	Oryza sativa	338	protein Glutathione S-transferase, N-terminal domain, putative	antioxidant/misc.glutathione S transferases	5	1075	233.023	cluster group 1	6.15544	6.54398	6.51201	6.02004	5.52507	5.36016	5.51822	5.53499	5.60266	5.86533	6.05966	5.93475	5.824	5.73415
3 : 15 - B : 01	HA03A21	SPK containing protein family member (71.6 kD) (3O597)	Caenorhabditis elegans	32.7	Integrin, beta-like 1 [Danio rerio]	not assigned.unknown	4	4071	233.047	cluster group 1	6.87268	6.07574	5.67962	5.53683	5.37897	5.25077	5.18775	5.05305	5.13489	5.54243	5.68213	5.46798	5.24639	4.96698
1 : 18 - J : 05	HZ42I19	beta expansin B2	Schedonorus pratensis	290	beta-expansin TaEXPB3 [Triticum aestivum]	cell wall.modification	1	924	233.995	cluster group 1	6.72393	6.33603	5.81979	5.29379	4.837	4.72725	4.82767	4.81057	5.17221	5.87556	6.2067	5.90208	5.68606	5.84503
2 : 18 - M : 19	HY02M13	gi|29647445|dbj|BAC75447.1| putative transfactor	Oryza sativa	196	protein myb-like DNA-binding domain, SHAQKYF class, putative	RNA.regulation of transcription.G2-like transcription factor family, GARP	7	2550	234.952	cluster group 1	6.04247	5.96809	5.91357	5.93344	5.88336	5.85079	5.74721	5.4711	5.37919	5.66279	5.88255	5.90747	5.76101	5.73696
2 : 18 - I : 11	HF12A20	gi|14587221|dbj|BAB61155.1| B1045D11.23	Oryza sativa	122	protein DnaJ domain, putative	stress.abiotic.heat	6	2529	235.016	cluster group 1	5.86255	5.85038	5.63523	5.40987	5.20063	5.03361	4.91546	5.02206	5.0879	5.07852	5.20495	5.40413	5.54686	5.69619
3 : 23 - N : 09	HA23K10	gi|18402437|ref|NP_566652.1| expressed protein	Arabidopsis thaliana	204	protein At3g19970/MZE19_2	not assigned.unknown	8	4748	235.041	cluster group 1	6.0578	6.42313	6.32262	6.05349	5.75643	5.61574	5.53151	5.33967	5.3239	5.57464	5.75093	5.76378	5.71832	5.60635
1 : 08 - O : 07	HZ44I09	putative lipid transfer protein	Oryza sativa	108	protein putative lipid transfer protein	misc.protease inhibitor/seed storage/lipid transfer protein (LTP) family protein	3	433	235.987	cluster group 1	5.70309	5.45226	5.30734	4.80147	4.3553	4.24054	4.31903	4.32697	4.41999	4.94116	5.21841	4.9768	4.76783	4.61093
1 : 23 - H : 05	HZ42L02	0	0	81.3	protein contains similarity to MYB-related DNA-binding protein	RNA.regulation of transcription.MYB-related transcription factor family	63	1166	236.935	cluster group 1	6.14033	5.91259	5.65514	5.56443	5.54312	5.61004	5.81613	5.83609	5.79341	5.8762	5.99609	6.07742	6.04256	5.86373
1 : 04 - G : 15	HZ60M02	1.1_bZIP T00782 TAF(II) 135; human,	Homo sapiens	138	protein PRA1 family protein, putative	not assigned.unknown	7	174	237.886	cluster group 1	6.239	6.33453	6.16875	5.83276	5.5523	5.46592	5.37108	5.2138	5.26228	5.51971	5.77808	5.70981	5.63918	5.37775
2 : 13 - A : 15	HF18O07	gi|15236442|ref|NP_193160.1| hypothetical protein	Arabidopsis thaliana	85.1	At4g14240 [Arabidopsis thaliana]	not assigned.unknown	5	2119	237.928	cluster group 1	6.09117	6.14367	6.06027	5.80677	5.4987	5.29043	5.32206	5.51925	5.72226	5.74181	5.72349	5.80858	5.78261	5.7613
2 : 21 - I : 13	HF15E07	gi|15240634|ref|NP_199832.1| expressed protein	Arabidopsis thaliana	155	unknown [Arabidopsis thaliana]	not assigned.unknown	64	2767	237.999	cluster group 1	4.85269	5.20053	5.24479	5.04004	4.76572	4.71093	4.86799	4.9052	4.92118	5.0614	5.1687	5.20734	5.23188	5.32892
3 : 22 - B : 15	HB08G02	0	0	#N/A	protein Phosphofructokinase, putative	glycolysis.PPFK	2	4617	238.014	cluster group 1	5.97904	5.85391	5.54682	5.2334	5.22598	5.21996	5.18603	5.38144	5.50101	5.40587	5.27739	5.49159	5.72529	5.84725
1 : 06 - N : 11	HZ53C04	0	0	245	protein NAC domain protein NAC1	RNA.regulation of transcription.NAC domain transcription factor family	4	318	238.087	cluster group 1	6.5889	6.3705	5.88597	5.33312	4.98967	4.8684	4.80603	4.6938	4.77569	5.07828	5.29479	5.3296	5.24168	4.95573
1 : 16 - E : 09	HZ48N07	0	0	274	protein BAH domain, putative	RNA.regulation of transcription.unclassified	3	809	239.015	cluster group 1	5.75123	5.56954	5.12323	4.65374	4.21812	4.00652	4.02481	4.23919	4.42991	4.59806	4.69484	4.68101	4.6171	4.70105
2 : 16 - G : 15	HF19O06	gi|21740773|emb|CAD41250.1| OSJNBa0067K08.14	Oryza sativa	327	protein EF hand, putative	signalling.calcium	6	2364	239.041	cluster group 1	5.88964	5.83208	5.69015	5.45982	5.18459	5.08056	4.96362	5.05532	5.06838	4.89246	4.78306	5.01089	5.22857	5.46381
1 : 02 - K : 09	HZ47O18	gi|28204788|gb|AAO37136.1| hypothetical protein	Arabidopsis thaliana	99	reticulon-like [Oryza sativa (japonica cultivar-group)]	not assigned.unknown	7	86	240.025	cluster group 1	6.17115	5.92529	5.78579	5.6552	5.51945	5.38365	5.28728	5.2155	5.20356	5.32288	5.4956	5.44597	5.37706	5.29311
2 : 24 - B : 01	HB26D13	ethylene-responsive elongation factor EF-Ts precursor	Lycopersicon esculentum	161	protein translation elongation factor ts, putative	protein.synthesis.elongation	1	2977	240.044	cluster group 1	6.04266	6.16824	6.0133	5.47927	4.984	4.84356	4.75691	4.8389	5.17267	5.55766	5.77395	6.01648	5.94569	5.7696
2 : 03 - N : 13	HF16H08	0	0	#N/A	OLD 0	not assigned.unknown	6	1441	240.956	cluster group 1	5.76679	5.77282	5.50219	5.23608	5.16401	4.99883	4.80812	4.97151	5.05975	4.92185	4.87353	5.00869	5.2113	5.35805
1 : 06 - L : 09	HZ49M17	gi|20805259|dbj|BAB92925.1| P0460C04.18	Oryza sativa	241	protein IQ calmodulin-binding motif, putative	signalling.calcium	6	308	241.031	cluster group 1	5.83686	5.8528	5.65467	5.27003	5.06693	4.8854	4.83507	4.98879	4.96358	4.93384	4.97999	5.12387	5.23233	5.16763
1 : 24 - I : 03	HZ36N23	gi|21594204|gb|AAM65980.1| unknown	Arabidopsis thaliana	200	presenilin stabilization factor-like [Oryza sativa (japonica cultivar-group)]	not assigned.unknown	7	1219	242.067	cluster group 1	6.22293	6.36644	6.13606	5.75737	5.36015	5.07149	5.00425	5.04394	5.20919	5.39099	5.52858	5.38703	5.26763	5.24658
1 : 19 - M : 11	HZ51I02	gi|29368798|gb|AAO72682.1| unknown	Oryza sativa	95.1	unknown [Oryza sativa (japonica cultivar-group)]	not assigned.unknown	5	989	243.051	cluster group 1	5.99385	6.07566	5.82848	5.43646	5.10188	4.95013	4.98114	5.21896	5.46537	5.53252	5.54001	5.63295	5.53144	5.47617
3 : 22 - E : 15	HB05K01	0	0	#N/A	OLD 0	not assigned.unknown	8	4634	243.958	cluster group 1	5.62262	5.76231	5.6711	5.54454	5.39667	5.25892	5.14252	5.00095	5.12236	5.33603	5.44112	5.49632	5.4761	5.4707
1 : 09 - E : 03	HZ01E07	serine carboxylase II-2	Hordeum vulgare subsp. vulgare	230	serine carboxylase II-2 [Hordeum vulgare subsp. vulgare]	protein.degradation.serine protease	64	446	243.992	cluster group 1	5.17893	5.10389	4.89983	4.59276	4.41615	4.48262	4.60965	4.70288	4.9604	5.32051	5.46595	5.34538	5.24275	5.19534
1 : 13 - M : 17	HZ64I01	gi|32492180|emb|CAE04167.1| OSJNBb0034I13.16	Oryza sativa	38.5	protein F19K23.4 gene product, putative	not assigned.unknown	4	679	244.041	cluster group 1	6.15192	5.7623	5.3184	4.95695	4.60823	4.42057	4.41237	4.28033	4.39569	4.68808	4.81602	4.68567	4.56218	4.38548
1 : 17 - P : 05	HZ41G22	polygalacturonase, putative	Arabidopsis thaliana	258	putative polygalacturonase [Oryza sativa (japonica cultivar-group)]	cell wall.degradation.pectate lyases and polygalacturonases	3	894	245.085	cluster group 1	5.14356	5.01071	4.80292	4.60828	4.52515	4.43725	4.26813	4.24622	4.43144	4.73304	4.89909	4.90051	4.70068	4.53466
2 : 24 - M : 09	HF08G15	gi|32352178|dbj|BAC78582.1| hypothetical protein	Oryza sativa	209	protein putative transthyretin, having alternative splicing products	transport misc	8	3023	245.884	cluster group 1	5.51919	5.71407	5.69934	5.52583	5.39216	5.34002	5.14996	4.87017	4.94812	5.35512	5.51353	5.48215	5.41777	5.40275
1 : 07 - F : 09	HZ48K21	gi|8778822|gb|AAF79821.1|AC026875_1 T6D22.1	Arabidopsis thaliana	217	protein CDS localized after complete sequencing of a cognate cDNA	protein.synthesis.initiation	7	341	245.982	cluster group 1	6.5904	6.57987	6.40006	6.08796	5.6194	5.13669	4.83879	4.79639	4.92221	4.99806	5.10851	5.24407	5.22864	5.04352
1 : 16 - N : 15	HZ62I24	gi|32479970|emb|CAE01628.1| OSJNBa0029H02.9	Oryza sativa	187	protein Enhancer of rudimentary	not assigned.no ontology	3	840	245.987	cluster group 1	5.01449	4.96553	4.8111	4.61158	4.49315	4.44087	4.32525	4.30418	4.40665	4.69673	4.93645	4.90339	4.66338	4.5753
1 : 22 - G : 05	HZ40K23	protein kinase CK2 regulatory subunit CK2B3	Zea mays	193	protein kinase CK2 regulatory subunit CK2B3 [Zea mays]	protein.postranslational modification	63	1104	246.083	cluster group 1	5.96429	5.68012	5.3999	5.24593	5.15087	5.25646	5.43659	5.28234	5.39164	5.91632	6.10744	5.80029	5.53182	5.78035
3 : 22 - B : 09	HA24N12	gi|31249743|gb|AAP46235.1| hypothetical protein	Oryza sativa	58.5	protein hypothetical protein	not assigned.unknown	6	4616	246.97	cluster group 1	5.21891	5.42668	5.29638	4.99539	4.86941	4.79188	4.70917	4.83411	4.88512	4.8043	4.772	4.80517	4.83373	4.94688
1 : 09 - H : 07	HZ45G06	15.9 kDa subunit of RNA polymerase II (gb|AAB95261.1)	Arabidopsis thaliana	210	protein RNA polymerase Rpb4	RNA.transcription	1	458	247.872	cluster group 1	5.85264	5.50371	5.14692	4.9069	4.8503	5.02658	5.09929	4.87206	4.85632	5.35794	5.79014	5.67909	5.55086	5.61926
3 : 14 - K : 11	HA26N10	gi|32419689|ref|XP_330288.1| hypothetical protein	Neurospora crassa	37.4	OLD gi|32419689|ref|XP_330288.1| hypothetical protein	not assigned.unknown	2	4037	247.896	cluster group 1	6.27154	5.76442	5.28341	4.92848	4.82729	4.86534	4.81321	4.8619	4.93831	4.91773	4.85316	5.00452	5.17825	5.4149
3 : 13 - B : 11	HA27B12	gi|32479807|emb|CAE01973.1| OSJNBb0051N19.2	Oryza sativa	31.2	OLD gi|32479807|emb|CAE01973.1| OSJNBb0051N19.2	not assigned.unknown	4	3906	247.986	cluster group 1	5.72253	5.32077	5.07923	4.9651	4.85684	4.80289	4.85798	4.73708	4.75562	4.96154	5.05841	4.96747	4.92464	4.8791
3 : 08 - C : 07	HA15N01	glycosyl hydrolase family 3	Arabidopsis thaliana	69.3	protein beta-D-xylosidase	cell wall.degradation.mannan-xylose-arabinose-fucose	6	3562	247.991	cluster group 1	5.75422	6.2904	5.9305	5.12139	4.6148	4.45895	4.49121	4.57457	4.50209	4.51751	4.5153	4.51594	4.6	4.77485
1 : 18 - M : 11	HZ51G20	manganese transport protein-like protein	Oryza sativa	231	protein putative manganese transport protein	transport.metal	7	934	248.007	cluster group 1	5.702	5.85731	5.67015	5.39484	5.29837	5.18848	4.97388	4.89963	5.00541	5.07448	5.13809	5.1563	5.0718	5.01029
1 : 22 - O : 07	HZ44D20	protein destination factor -related	Arabidopsis thaliana	37.4	OLD protein destination factor -related	not assigned.unknown	5	1130	248.062	cluster group 1	5.97785	6.26188	6.12889	5.6675	5.21456	4.97485	4.76073	4.60727	4.83513	5.27604	5.46566	5.3926	5.29236	5.23814
1 : 20 - E : 13	HZ56P16	gi|5734628|dbj|BAA83359.1| hypothetical protein	Oryza sativa	110	protein hypothetical protein	not assigned.unknown	7	1012	248.94	cluster group 1	6.3687	6.21659	5.92746	5.71752	5.39543	5.14757	4.90618	4.67983	4.64406	4.91817	5.14172	5.20797	5.07694	4.74159
1 : 16 - I : 17	HZ65N02	putative tubby protein	Oryza sativa	239	protein Tub family, putative	protein.degradation.ubiquitin.E3.SCF.FBOX	4	826	251.047	cluster group 1	5.55857	5.16073	4.87736	4.75013	4.73063	4.66926	4.57756	4.54664	4.6748	4.85484	4.88885	4.71748	4.68075	4.88939
1 : 20 - I : 05	HZ40G22	organic cation transporter-like protein	Oryza sativa	219	protein probable inositol 2-dehydrogenase - Arabidopsis thaliana	not assigned.unknown	64	1020	251.062	cluster group 1	4.87691	4.52783	4.38489	4.33266	4.34715	4.35615	4.32347	4.31627	4.53	4.77685	4.8998	4.90264	4.79535	4.74903
1 : 16 - H : 11	HZ53D13	gi|32492080|emb|CAE04335.1| OSJNBa0008M17.8	Oryza sativa	258	protein AT3g03310/T21P5_27	lipid metabolism.'exotics' (steroids, squalene etc)	3	823	251.128	cluster group 1	4.96417	4.87306	4.6667	4.40443	4.2596	4.08768	4.08894	4.23233	4.45755	4.50674	4.48063	4.44465	4.4013	4.47046
2 : 15 - K : 17	HF22L18	copine BONZAI1 (BON1)	Arabidopsis thaliana	229	protein Similar to At5g61900	not assigned.no ontology	6	2312	253.986	cluster group 1	5.16395	4.96485	4.73569	4.53989	4.42271	4.44645	4.44875	4.33892	4.3681	4.42208	4.45162	4.50529	4.53375	4.67469
1 : 14 - P : 15	HZ62O20	Putative retroelement	Oryza sativa	60.1	protein retrotransposon protein, putative, unclassified	DNA.synthesis/chromatin structure	4	749	253.992	cluster group 1	5.42754	5.09822	4.88351	4.75266	4.67202	4.60714	4.50485	4.43255	4.53382	4.82151	4.99578	4.75787	4.5716	4.66138
1 : 14 - G : 09	HZ48P06	Putative C-4 sterol methyl oxidase	Oryza sativa	126	protein Sterol desaturase, putative	lipid metabolism.'exotics' (steroids, squalene etc)	7	714	254.995	cluster group 1	6.43909	6.84919	6.42487	5.57092	4.91622	4.56877	4.47045	4.41394	4.54991	4.89984	5.06342	4.67252	4.43157	4.43676
3 : 07 - N : 13	HB01H08	0	0	253	PREDICTED: similar to FHA-HIT [Gallus gallus]	RNA.regulation of transcription.bHLH,Basic Helix-Loop-Helix family	63	3545	256.153	cluster group 1	5.48364	5.32139	5.24532	5.06206	5.03497	5.13476	5.29625	5.40612	5.33749	5.31283	5.38684	5.2827	5.24348	5.31623
2 : 04 - H : 11	HF13B24	0	0	259	protein AT hook motif, putative	RNA.regulation of transcription.putative DNA-binding protein	2	1494	256.247	cluster group 1	5.40809	5.25863	4.9283	4.63333	4.66097	4.7839	4.8884	5.08806	5.0308	4.77929	4.66596	4.73897	4.92979	5.04213
1 : 13 - J : 09	HZ49J03	polypyrimidine tract-binding protein 1 (PTB) (heterogeneous nuclear ribonucleoprotein I) (hnRNP I), putative	Arabidopsis thaliana	173	protein polypyrimidine track-binding protein homologue	RNA.processing	6	667	256.337	cluster group 1	5.13633	4.99482	4.77451	4.56584	4.48301	4.42779	4.34465	4.19218	4.07123	4.07923	4.31013	4.44633	4.49604	4.49548
1 : 17 - N : 11	HZ52O16	SEC12p protein / St12p protein	Arabidopsis thaliana	83.6	protein probable protein transport protein SEC12p [imported] - Arabidopsis thaliana	protein.degradation	4	887	256.341	cluster group 1	5.17433	4.99628	4.84947	4.73647	4.67175	4.56484	4.46745	4.49187	4.57308	4.68918	4.84421	4.79072	4.70018	4.51526
1 : 15 - C : 17	HZ64I02	1.1_bZIP T00782 TAF(II)30; fruit fly, yeast, .	Saccharomyces cerevisiae	99	putative TAF14b [Oryza sativa (japonica cultivar-group)]	RNA.regulation of transcription	1	754	256.367	cluster group 1	5.43425	5.08429	4.75856	4.55539	4.46215	4.41065	4.42971	4.32057	4.47891	4.95365	5.27071	5.15329	4.88254	4.6959
1 : 19 - E : 05	HZ40D04	gi|18396280|ref|NP_564274.1| expressed protein	Arabidopsis thaliana	62	G86398 protein F17L21.8 [imported] - Arabidopsis thaliana	not assigned.unknown	64	962	256.385	cluster group 1	4.61429	4.67487	4.43203	4.11387	3.9625	3.97234	4.07187	4.00221	4.04652	4.55281	4.99653	4.98003	4.8519	4.8476
1 : 15 - G : 11	HZ50A23	type X collagen	0	36.2	OLD type X collagen	not assigned.unknown	8	769	256.403	cluster group 1	4.50477	4.80968	4.84502	4.76597	4.63234	4.48127	4.35527	4.1128	4.1062	4.33488	4.59631	4.59405	4.45768	4.38974
1 : 15 - J : 13	HZ57G13	putative	0	57	putative	not assigned.unknown	4	782	256.431	cluster group 1	5.73689	5.1004	4.68986	4.51376	4.50261	4.54944	4.53461	4.53479	4.60041	4.66675	4.72135	4.70863	4.63639	4.46074
1 : 21 - N : 05	HZ42L01	gi|30682747|ref|NP_172701.2| expressed protein	Arabidopsis thaliana	140	protein At3g12180	not assigned.unknown	5	1073	256.481	cluster group 1	5.26381	5.26594	5.08318	4.88073	4.57958	4.39438	4.46792	4.5292	4.57592	4.79522	5.01764	4.9397	4.82872	4.81807
1 : 19 - J : 03	HZ38B06	MYB-related transcription factor (CCA1)	Arabidopsis thaliana	32.3	OLD MYB-related transcription factor (CCA1)	RNA.regulation of transcription.MYB-related transcription factor family	7	976	256.566	cluster group 1	5.99559	5.75597	5.59184	5.19825	4.85415	4.5016	4.30342	4.36964	4.47753	4.60998	4.7521	4.8068	4.47942	4.50509
1 : 20 - J : 05	HZ42A21	putative plastidic ATP/ADP-transporter	Oryza sativa	166	protein adenine nucleotide translocase	transport misc	7	1023	256.614	cluster group 1	5.7464	5.78969	5.70567	5.30528	4.827	4.4057	4.18573	4.2821	4.47576	4.61325	4.73897	4.77025	4.65434	4.67237
1 : 09 - I : 13	HZ55C08	gi|10800066|dbj|BAB16486.1| P0665D10.11	Oryza sativa	185	protein DJ-1 family protein, putative	not assigned.unknown	3	463	256.65	cluster group 1	4.90509	4.51015	4.18574	3.96142	3.84674	3.78516	3.74382	3.75762	3.83393	4.10011	4.28146	4.26097	4.20387	4.04596
1 : 16 - M : 05	HZ40A20	gi|23495699|dbj|BAC19912.1| OSJNBa0086A10.11	Oryza sativa	253	OSJNBa0086A10.11 [Oryza sativa (japonica cultivar-group)]	not assigned.unknown	6	835	256.832	cluster group 1	5.22075	5.094	4.89855	4.52658	4.17079	3.92543	3.8525	3.95973	4.03884	4.05454	4.19017	4.19902	4.10882	4.08801
2 : 03 - J : 21	HY06B14	0	0	219	protein seven in absentia-like protein - Arabidopsis thaliana	stress.abiotic.cold	21	1422	1.09323	cluster group2	12.2709	11.9251	11.9559	12.0101	11.811	11.4816	11.1732	11.0935	10.8899	10.3246	10.0055	10.0434	10.2984	10.3634
2 : 03 - H : 21	HY06B14	0	0	219	protein seven in absentia-like protein - Arabidopsis thaliana	stress.abiotic.cold	21	1417	1.19496	cluster group2	12.2696	11.9477	11.934	12.035	11.8609	11.5391	11.2328	11.1391	10.9484	10.4115	10.0346	10.0669	10.3388	10.4507
3 : 06 - N : 09	HA23C20	3.1_Homeodomain T01727 HOXB4;	Mus musculus	98	protein Mitochondrial ATP synthase g subunit	mitochondrial electron transport / ATP synthesis.F1-ATPase	29	3465	1.27286	cluster group2	11.7616	12.632	13.5425	14.0234	13.8038	13.1694	12.6387	12.1988	12.0014	12.2165	12.5572	12.433	12.0661	11.7823
1 : 08 - E : 03	HZ36E06	putative r40c2 protein	Oryza sativa	183	protein QXW lectin repeat, putative	not assigned.no ontology.hydroxyproline rich proteins	26	393	1.27806	cluster group2	11.7796	13.136	14.0092	14.1047	13.4143	12.176	11.0054	10.419	10.0591	9.71993	9.63016	9.72835	9.64376	9.50529
1 : 22 - I : 17	HZ65A08	r40g2 protein	Oryza sativa	353	protein QXW lectin repeat, putative	not assigned.no ontology.hydroxyproline rich proteins	26	1111	1.33188	cluster group2	11.7433	13.1952	13.935	14.0054	13.2545	12.0933	11.0685	10.4177	10.0532	9.8069	9.75721	9.80452	9.62495	9.50753
3 : 01 - M : 13	HA29N15	glycine-rich protein 2/cold shock protein-1	0	164	cold shock domain protein 2 [Triticum aestivum]	stress.abiotic.cold	14	3093	1.34273	cluster group2	13.6827	12.8887	12.4399	11.7992	11.1978	10.81	10.5895	10.5612	10.4993	10.3047	10.2692	10.2504	10.2639	10.1302
2 : 16 - B : 21	HY07F17	orf107a	Arabidopsis thaliana	72.8	hypothetical protein [Deinococcus radiodurans];hypothetical protein [Nicotiana tabacum];	not assigned.unknown	25	2342	1.37162	cluster group2	11.0682	12.2178	12.937	13.0405	12.3273	11.4293	10.9361	11.2678	11.5635	11.3429	10.8513	10.5225	10.3893	10.581
2 : 10 - F : 05	HF02M11	tubulin alpha-2/alpha-4 chain	Triticum aestivum	361	protein alpha tubulin	cell.organisation	9	1917	1.41546	cluster group2	12.6678	13.2839	13.3779	12.7345	11.7982	10.9596	10.4908	10.6205	10.785	10.7903	10.662	10.4901	10.5626	10.6918
2 : 16 - E : 11	HF12G17	putative ribosomal protein L19	Oryza sativa	281	protein putative ribosomal protein L19	protein.synthesis.misc ribososomal protein	19	2351	1.44859	cluster group2	10.9617	10.5766	10.3287	10.1674	9.87804	9.80455	9.83431	9.84448	9.82444	9.48668	9.2138	9.22661	9.05068	8.84969
3 : 04 - L : 19	HB16N08	gi|11357391|pir||T45606 hypothetical protein F13G24.10	Arabidopsis thaliana	35.8	OLD gi|11357391|pir||T45606 hypothetical protein F13G24.10	not assigned.unknown	13	3304	1.45116	cluster group2	13.0333	11.8286	11.3146	10.7874	10.1693	9.9085	10.0936	10.1496	10.0714	9.8364	9.63238	9.61848	9.64269	9.74661
1 : 03 - G : 01	HY08K05	elongation factor 1-alpha	Lycopersicon esculentum	384	protein synthesis elongation factor-1 alpha [Hordeum vulgare subsp. vulgare];protein translation elongation factor EF-1, subunit alpha;	protein.synthesis.initiation	11	121	1.5349	cluster group2	14.0626	13.6448	13.3862	13.0149	12.1543	11.4351	11.1281	11.0456	11.0543	11.2653	11.4492	11.2948	11.1797	11.1048
3 : 20 - F : 15	HB07I24	disulfide isomerase	Hordeum vulgare	343	T05974 protein disulfide-isomerase (EC 5.3.4.1) precursor - barley	redox.thioredoxin	28	4474	1.54352	cluster group2	12.2292	13.6494	14.3373	14.5247	14.4443	14.2687	13.9657	13.6238	13.4244	13.2165	13.0758	12.7981	12.2689	11.8283
1 : 02 - H : 07	HZ45G19	osr40g2	Oryza sativa	213	protein QXW lectin repeat, putative	not assigned.no ontology.hydroxyproline rich proteins	26	72	1.56916	cluster group2	11.9465	13.3935	14.2257	14.3129	13.6135	12.3205	11.1076	10.5015	10.1179	9.72306	9.57331	9.55886	9.43397	9.26694
3 : 07 - M : 11	HA24O24	gi|21741225|emb|CAD40936.1| OSJNBb0048E02.12	Oryza sativa	189	protein Pathogenesis-related protein Bet v I family	stress.abiotic	20	3539	1.63676	cluster group2	9.37532	11.1817	11.844	10.9404	10.1631	9.92116	9.86813	9.66493	9.25842	8.39296	7.22866	5.98759	5.78282	6.416
1 : 05 - I : 01	HY08J06	gi|31432073|gb|AAP53758.1| unknown protein	Oryza sativa	105	protein Exocyst complex subunit Sec15, putative	not assigned.no ontology	19	245	1.64494	cluster group2	10.8032	10.7319	10.564	10.2681	10.0842	9.98008	9.88904	9.7482	9.58101	9.37118	9.30716	9.27826	9.19913	9.09259
1 : 04 - C : 01	HY08K24	40S ribosomal protein S20	Oryza sativa	200	kinesin heavy chain [Zea mays];protein Ribosomal protein S10p/S20e, putative;	protein.synthesis.misc ribososomal protein	14	158	1.64828	cluster group2	13.6448	12.9134	12.2748	11.8378	11.3787	11.0364	10.7953	10.5712	10.4998	10.4503	10.5167	10.4835	10.4434	10.2423
2 : 12 - O : 21	HY06B03	Similar to Arabidopsis thaliana DNA chromosome 4, BAC clone F24A6, Pollen-specific protein precursor like. (AL035396)	Oryza sativa	384	protein Multicopper oxidase, putative	not assigned.no ontology	19	2111	1.73935	cluster group2	10.909	10.6098	10.4176	10.1338	9.67624	9.50295	9.58192	9.66298	9.54953	9.11698	8.80839	8.85347	8.70997	8.40115
1 : 07 - J : 01	HY09M21	putative serine peptidase	Oryza sativa	112	protein Protein kinase domain, putative;protein putative serine peptidase;	protein.degradation.serine protease	11	356	1.79177	cluster group2	14.2319	13.9268	13.6142	12.9953	12.1492	11.3412	10.8469	10.8354	10.9155	10.9545	10.9999	10.8576	10.7769	10.7109
1 : 17 - L : 01	HY10M03	small Ras-related GTP-binding protein	Triticum aestivum	415	CRTC_ORYSA Calreticulin precursor;small Ran-related GTP-binding protein [Triticum aestivum];	signalling.G-proteins	24	881	1.93372	cluster group2	12.0531	13.1897	13.3804	12.6401	11.652	10.7287	10.0563	9.90686	9.94628	9.95508	9.98454	9.94425	9.84911	9.74249
2 : 10 - J : 21	HY07E13	Tubulin alpha chain gb	Triticum aestivum	256	protein Tubulin/FtsZ family, GTPase domain, putative;alpha-tubulin 2 [Hordeum vulgare subsp. vulgare];	cell.organisation	9	1939	1.95098	cluster group2	13.3846	13.7614	13.7001	12.9743	11.857	10.9374	10.4997	10.6328	10.8726	10.996	10.9489	10.772	10.7597	10.78
3 : 01 - G : 01	HA01G02	seed specific protein	Brassica napus	61.2	protein Protease inhibitor/seed storage/LTP family, putative	misc.protease inhibitor/seed storage/lipid transfer protein (LTP) family protein	24	3060	1.97437	cluster group2	12.4728	13.9398	14.2962	13.3729	12.0255	11.0903	10.6409	10.1596	9.91352	9.8945	10.1096	9.90705	9.66267	9.30523
1 : 24 - F : 11	HZ53B24	Strong similarity to Dianthus cysteine proteinase (gb|U17135)	Arabidopsis thaliana	54.3	protein cysteine proteinase (EC 3.4.22.-) [similarity] - Arabidopsis thaliana	protein.degradation	11	1210	2.19702	cluster group2	14.4113	14.1643	13.6822	12.9919	11.9199	11.2642	11.0588	10.6866	10.5276	10.7307	11.0313	10.9366	10.7153	10.4352
2 : 02 - I : 21	HY05H18	gi|9049411|dbj|BAA99366.1| unnamed protein product	Oryza sativa	424	protein Glycosyl hydrolases family 31, putative	misc.gluco-, galacto- and mannosidases	10	1333	2.21094	cluster group2	14.2073	14.1103	14.0627	13.7513	12.8899	11.9516	11.3694	11.1412	11.1064	11.2818	11.4476	11.2375	11.0283	10.9905
3 : 13 - J : 03	HA07J15	elongation factor 1-alpha	Hordeum vulgare subsp. vulgare	361	protein translation elongation factor EF-1, subunit alpha;elongation factor 1-alpha [Hordeum vulgare subsp. vulgare];	protein.synthesis.initiation	10	3945	2.22539	cluster group2	14.1053	13.8849	13.8239	13.5862	12.9809	12.3574	11.8782	11.6443	11.7151	12.0883	12.3862	12.2172	11.9294	11.7116
3 : 08 - N : 05	HA12F24	succinyl CoA ligase beta subunit	Lycopersicon esculentum	210	protein succinyl-CoA synthetase, beta subunit;super cysteine rich protein; SCRP [Homo sapiens];	DNA.synthesis/chromatin structure.histone	18	3620	2.33896	cluster group2	12.8621	12.7776	12.0824	11.4155	10.9234	10.5696	10.1811	9.716	9.34147	8.8807	8.84679	8.7912	8.56804	8.35321
3 : 21 - H : 09	HA23F07	small zinc finger-like protein	Lycopersicon esculentum	124	protein putative zinc finger protein	protein.targeting.mitochondria	12	4565	2.36266	cluster group2	13.6279	12.7324	12.4134	12.277	11.9203	11.7616	11.711	11.5431	11.5791	11.8366	12.028	11.8427	11.5648	11.4556
1 : 16 - O : 01	HY09E09	gi|15238456|ref|NP_196138.1| expressed protein	Arabidopsis thaliana	62.4	At5g05190 [Arabidopsis thaliana]	not assigned.unknown	27	841	2.5319	cluster group2	11.9361	12.4551	12.6053	12.8309	12.7048	12.4584	12.1994	11.8993	11.6273	11.3723	11.2829	11.1489	10.8286	10.3189
3 : 03 - D : 01	HA03K09	ribosomal protein L19	Triticum aestivum	286	protein putative ribosomal protein L19	protein.synthesis.misc ribososomal protein	18	3178	2.82752	cluster group2	13.3358	13.2608	13.1064	12.5726	11.6794	10.9246	10.5258	10.4408	10.2162	9.60606	9.28743	9.49031	9.46281	9.07553
3 : 03 - G : 01	HA01H05	hydroxyproline-rich glycoprotein	sorghum	48.9	OLD hydroxyproline-rich glycoprotein	signalling.receptor kinases.misc	17	3186	2.95238	cluster group2	11.9133	13.4084	13.5049	12.2805	11.2051	10.6907	10.4829	10.2239	10.0502	9.97469	10.1068	9.98747	9.75541	9.4709
2 : 09 - C : 19	HY01C05	coatomer alpha subunit, putative similar to coatomer alpha subunit GI:4567286 from [Arabidopsis thaliana]	Oryza sativa	369	protein Coatomer (COPI) alpha subunit C-terminus, putative;coatomer alpha subunit [Hordeum vulgare subsp. vulgare];	cell. vesicle transport	15	1837	3.00262	cluster group2	10.6268	10.3968	10.3268	10.3183	10.238	10.2161	10.2351	10.1565	10.0394	10.0027	10.1412	10.0824	9.97888	9.7855
3 : 13 - J : 11	HA27P12	ribosomal protein S8	Zea mays	290	protein Ribosomal protein S8e	protein.synthesis.misc ribososomal protein	22	3947	3.06066	cluster group2	12.8856	13.0441	13.1891	12.9524	12.2433	11.5581	11.0584	10.9336	10.8799	10.6164	10.4862	10.6171	10.3489	9.70842
2 : 08 - I : 19	HY02N02	putative 3-dehydroquinate dehydratase / shikimate 5-dehydrogenase	Oryza sativa	250	putative dehydroquinate dehydratase [Oryza sativa (japonica cultivar-group)];protein Shikimate / quinate 5-dehydrogenase, putative;	amino acid metabolism.aromatic aa.chorismate.synthesis	22	1799	3.06129	cluster group2	12.9901	13.902	14.4126	14.353	13.6415	12.4641	11.5859	11.5441	11.4433	10.9821	10.7211	10.5557	10.311	9.9328
3 : 02 - J : 07	HA17M03	gi|24461849|gb|AAN62336.1|AF506028_3 CTV.2	Poncirus trifoliata	288	protein CTV.2	not assigned.unknown	23	3139	3.18151	cluster group2	12.0945	12.6095	12.6901	12.4581	12.0506	11.606	11.2574	11.1177	11.0044	10.9302	11.0142	10.9882	10.8296	10.5944
1 : 03 - F : 01	HY09B18	1 40S ribosomal protein	Triticum aestivum	137	40S ribosomal protein [Triticum aestivum];protein histone deacetylase HD2, putative;	RNA.regulation of transcription.HDA	23	119	3.27564	cluster group2	14.5149	14.3857	14.257	13.7949	12.7347	11.7158	10.9916	10.7468	10.5975	10.2859	10.1883	10.3264	10.269	9.82107
2 : 08 - A : 21	HY05N21	60S ribosomal protein L7a, cytosolic	Oryza sativa	303	protein BadF/BadG/BcrA/BcrD ATPase family;protein 60s ribosomal protein l7a;	protein.synthesis.misc ribososomal protein	16	1757	3.63425	cluster group2	13.8561	13.1351	12.6953	12.2174	11.5716	11.0398	10.6949	10.4912	10.3662	10.2887	10.3795	10.306	10.1331	9.92335
1 : 02 - J : 05	HZ42O04	gi|18417262|ref|NP_567819.1| expressed protein	Arabidopsis thaliana	105	PREDICTED P0643F09.17 gene product [Oryza sativa (japonica cultivar-group)]	not assigned.unknown	17	79	3.74336	cluster group2	12.5835	13.1074	13.2162	12.2971	11.2758	10.9206	10.824	11.5502	11.8447	11.5099	11.2962	10.9407	10.5715	10.064
3 : 15 - F : 01	HA03F21	putative 60S ribosomal protein L22	Oryza sativa	184	protein Ribosomal L22e protein family	protein.synthesis.misc ribososomal protein	12	4097	3.93636	cluster group2	13.2767	12.4806	12.2397	12.0721	11.592	11.1867	11.062	10.8481	10.8578	11.2536	11.5644	11.4023	11.0479	10.704
2 : 02 - A : 21	HY05G17	0	0	30.4	OLD 0	unclassified. Unknown	15	1302	3.94265	cluster group2	13.2453	11.9055	11.2666	10.9676	10.6476	10.4337	10.3648	10.1683	10.0271	9.96018	9.90071	9.80448	9.71644	9.55871
1 : 07 - P : 07	HZ45N05	translation initiation factor eIF-4A - wheat	0	357	protein eukaryotic initiation factor 4a (eif4a) (eif-4a)	protein.synthesis.initiation	14	379	3.94657	cluster group2	13.7303	12.5518	12.0575	11.7828	11.1985	10.6356	10.2925	10.3297	10.2631	10.0471	10.1294	10.278	10.2845	10.3323
1 : 08 - N : 01	HY10I12	putative 40S ribosomal protein S3	Triticum aestivum	207	putative 40S ribosomal protein S3 [Triticum aestivum]	protein.synthesis.misc ribososomal protein	11	428	3.98551	cluster group2	13.6397	13.1525	13.0535	12.8315	12.1672	11.6087	11.3557	11.1593	11.1255	11.3438	11.5861	11.4666	11.2921	11.1634
3 : 04 - A : 01	HA02I11	gi|13873029|dbj|BAB44133.1| P0507H06.12	Oryza sativa	358	oxidoreductase, 2OG-Fe(II) oxygenase-like protein [Oryza sativa (japonica cultivar-group)];protein Skp1 family, dimerisation domain, putative;	protein.degradation.ubiquitin.E3.SCF.SKP	9	3241	3.99335	cluster group2	12.5107	13.4414	13.2345	12.1488	11.1392	10.6837	10.6686	10.6254	10.6668	10.8145	10.8897	10.7611	10.5422	10.2198
3 : 04 - P : 03	HA08O06	40S ribosomal protein S9 (RPS9C)	Arabidopsis thaliana	325	protein ribosomal protein S4	protein.synthesis.misc ribososomal protein	23	3319	4.00323	cluster group2	12.916	13.6133	13.8351	13.3024	12.2276	11.1554	10.4702	10.2411	10.0398	9.70391	9.73204	9.79924	9.76755	9.55546
1 : 22 - F : 01	HY10M21	0	0	#N/A	OLD 0	not assigned.unknown	17	1100	4.12006	cluster group2	12.4352	13.231	12.9765	12.2273	11.3551	10.706	10.2476	9.93455	9.81473	9.75131	9.76264	9.82873	9.71957	9.5436
2 : 04 - F : 07	HF05C19	Ribonuclease HI	Microbulbifer degradans 2-40	33.5	OLD Ribonuclease HI	not assigned.unknown	10	1480	4.62793	cluster group2	13.5742	13.2632	13.2798	13.0857	12.4904	11.8963	11.5818	11.3958	11.3469	11.522	11.7811	11.5623	11.382	11.3097
3 : 04 - B : 15	HB06H20	amine oxidase, flavin-containing	Caulobacter crescentus CB15	31.6	OLD amine oxidase, flavin-containing	protein.targeting.secretory pathway.unspecified	16	3246	4.98631	cluster group2	12.0222	11.4714	11.2475	11.0379	10.5904	10.2212	10.1079	10.0713	9.92659	9.5694	9.43074	9.4598	9.4288	9.23415
2 : 15 - E : 19	HY01N09	osr40g2	Oryza sativa	224	protein QXW lectin repeat, putative	not assigned.no ontology.hydroxyproline rich proteins	26	2285	4.99517	cluster group2	11.9183	13.267	14.0302	14.1029	13.4146	12.3311	11.2744	10.6861	10.374	10.0914	9.996	9.95205	9.77279	9.72825
3 : 09 - B : 21	HB20M17	0	0	#N/A	OLD 0	not assigned.unknown	28	3639	5.00574	cluster group2	12.1791	13.636	14.3725	14.5605	14.4606	14.1705	13.7722	13.4392	13.1452	12.7481	12.5124	12.3177	11.7974	11.2621
1 : 16 - B : 01	HY10O17	protein synthesis elongation factor-1 alpha	Hordeum vulgare subsp. vulgare	420	protein synthesis elongation factor-1 alpha [Hordeum vulgare subsp. vulgare]	protein.synthesis.initiation	11	804	5.02354	cluster group2	13.3383	12.9145	12.812	12.6105	11.9865	11.4645	11.2101	11.0668	11.1388	11.4655	11.659	11.4126	11.0781	11.117
2 : 02 - B : 21	HY07N06	acetyl-coenzyme A carboxylase	Triticum aestivum	379	acetyl-coenzyme A carboxylase [Triticum aestivum]	lipid metabolism.FA synthesis and FA elongation.Acetyl CoA Carboxylation	23	1305	5.03078	cluster group2	12.6407	12.8835	13.0365	12.7491	12.0559	11.3122	10.744	10.4385	10.2933	10.1941	10.2698	10.2826	10.1025	9.72671
1 : 02 - I : 01	HY08L23	dimethylaniline monooxygenase (N-oxide-forming)-like protein	Arabidopsis thaliana	240	transmembrane protein [Hordeum vulgare subsp. vulgare];OSJNBb0072N21.3 [Oryza sativa (japonica cultivar-group)];	misc.oxidases - copper, flavone etc.	12	74	5.05076	cluster group2	12.636	12.3367	12.0204	11.7458	11.4025	11.2109	11.1806	11.0276	10.9293	11.1327	11.4229	11.2871	10.9721	10.6541
2 : 24 - A : 21	HY06A11	putative histone H2B	Oryza sativa	188	protein No apical meristem (NAM) protein, putative;protein histone H2B;	unclassified. Unknown	16	2976	5.06168	cluster group2	11.9906	11.8428	11.4923	11.004	10.447	10.0946	9.86964	9.64342	9.56166	9.50495	9.43956	9.3118	9.32435	9.29965
2 : 02 - N : 21	HY07H07	putative peroxidase	Oryza sativa	153	protein Peroxidase, putative	misc.peroxidases	27	1365	5.91013	cluster group2	11.8296	12.5534	13.1164	13.5168	13.0903	12.2875	11.5017	10.8654	10.4686	10.2106	10.1694	10.0349	9.78894	9.4504
2 : 07 - C : 19	HY01E03	putative HD domain protein	Oryza sativa	362	protein putative HD domain protein;protein dnaK protein;	not assigned.no ontology	17	1692	5.97702	cluster group2	13.0952	13.5464	12.9707	11.7808	10.8802	10.3362	9.94847	10.021	9.90163	9.47679	9.27054	9.52769	9.69979	9.58858
2 : 03 - L : 21	HY06D14	respiratory burst oxidase homolog	Solanum tuberosum	210	protein respiratory burst oxidase protein B, putative	stress.biotic.respiratory burst	18	1432	6.00248	cluster group2	11.4386	11.2201	11.2237	11.1906	10.9898	10.6852	10.3742	10.3014	10.1855	9.82312	9.61649	9.67193	9.85063	9.84413
3 : 05 - I : 01	HA01L08	collagen-alpha-3 type IX	Gallus gallus	34.7	protein hypothetical protein	not assigned.unknown	22	3366	6.04143	cluster group2	11.8602	12.9823	13.4047	12.8195	11.9682	11.2447	10.7188	10.5216	10.3992	10.1128	10.0219	9.89961	9.63362	9.2859
3 : 20 - M : 13	HA31C20	60S ribosomal protein L7a, cytosolic	Oryza sativa	332	protein 60s ribosomal protein l7a	protein.synthesis.misc ribososomal protein	16	4514	7.02487	cluster group2	12.2487	11.4936	11.037	10.6879	10.2266	9.79336	9.49356	9.44874	9.42046	9.27353	9.2753	9.28047	9.03304	8.75825
2 : 01 - J : 05	HF01N12	Tubulin alpha chain gb	Triticum aestivum	200	protein Tubulin/FtsZ family, GTPase domain, putative	cell.organisation	9	1276	7.02811	cluster group2	12.372	13.2548	13.4445	12.6979	11.6438	10.7438	10.2146	10.4078	10.4829	10.318	10.2022	10.0228	10.0561	10.2416
1 : 05 - O : 15	HZ58F23	Eukaryotic initiation factor 4A-6 (eIF4A-6) (eIF-4A-6) emb	Nicotiana tabacum	192	protein eukaryotic initiation factor 4a (eif4a) (eif-4a)	protein.synthesis.initiation	14	268	7.07526	cluster group2	13.664	12.3897	11.7812	11.4933	10.9894	10.4709	10.1222	10.1201	10.0144	9.73026	9.78816	9.96452	10.0182	9.98746
3 : 08 - J : 11	HA28G14	gi|21741225|emb|CAD40936.1| OSJNBb0048E02.12	Oryza sativa	228	protein Pathogenesis-related protein Bet v I family	stress.abiotic	20	3601	7.77665	cluster group2	9.69861	11.2151	11.8347	11.0315	10.2758	10.0421	10.0088	9.7791	9.49124	8.90943	8.08155	7.27827	7.01412	7.29621
2 : 14 - P : 19	HY04D10	protein of photosystem II	Spinacia oleracea	52	putative RNA-binding protein [Oryza sativa (japonica cultivar-group)];protein photosystem ii reaction center w protein, chloroplast precursor (psii6.1 kda protein);	PS.lightreaction.photosystem II.PSII polypeptide subunits	19	2264	7.87286	cluster group2	11.7515	11.6582	11.1459	10.5447	10.0961	9.96814	9.85314	9.63704	9.48093	9.1193	8.88335	8.57937	8.35408	8.24337
1 : 02 - L : 01	HY10H07	oleosin 1	Hordeum vulgare	125	high molecular weight oleosin [Hordeum vulgare subsp. vulgare]	lipid metabolism.FA synthesis and FA elongation	11	89	7.99938	cluster group2	13.2781	12.5489	12.363	12.228	11.7543	11.3085	11.0542	10.8456	10.8189	11.0447	11.2764	11.1238	10.9494	10.8856
3 : 22 - O : 05	HA11F13	histone H4	Arabidopsis thaliana	162	protein histone H4	DNA.synthesis/chromatin structure.histone	15	4684	8.00598	cluster group2	12.7721	12.2604	11.3267	10.6252	10.2108	10.0449	9.86561	9.45486	9.24491	9.164	9.23947	9.02353	8.74499	8.52761
3 : 01 - N : 11	HA27A01	40S ribosomal protein S15A (RPS15aA)	Arabidopsis thaliana	261	putative cytoplasmic ribosomal protein S15a [Arabidopsis thaliana]	protein.synthesis.misc ribososomal protein	11	3096	8.06248	cluster group2	13.6197	12.9015	12.8808	12.5447	11.8722	11.1607	10.7965	10.9376	11.0642	10.9988	11.0282	10.8879	10.709	10.5753
3 : 03 - I : 01	HA01N05	ATP synthase gamma chain 1, chloroplast	Oryza sativa	174	protein ATP synthase F1, gamma subunit	PS.lightreaction.ATP synthase	23	3192	8.07159	cluster group2	11.7984	12.3517	12.5943	12.3819	11.8172	11.1596	10.6162	10.3331	10.2068	10.0884	10.1692	10.1423	9.94031	9.6011
3 : 01 - D : 07	HA15E23	gi|18409091|ref|NP_564939.1| expressed protein	Arabidopsis thaliana	78.6	unknown [Arabidopsis thaliana]	not assigned.unknown	29	3054	8.10712	cluster group2	11.2719	12.4909	13.5671	14.0681	13.7717	13.0073	12.2962	11.9228	11.7386	11.8218	12.0814	11.973	11.7915	11.6208
3 : 18 - A : 05	HA11L07	gi|11358228|pir||T49916 hypothetical protein T24H18.190	Arabidopsis thaliana	117	protein ENT domain, putative	not assigned.unknown	15	4293	8.97132	cluster group2	13.392	13.0205	12.0237	11.2901	10.7873	10.5775	10.3244	9.88986	9.62952	9.28697	9.15995	9.09684	8.89931	8.79378
3 : 20 - N : 01	HA04F22	gi|12039336|gb|AAG46123.1|AC082644_5 hypothetical protein	Oryza sativa	162	5a2 protein [Triticum aestivum]	misc.protease inhibitor/seed storage/lipid transfer protein (LTP) family protein	27	4518	8.98196	cluster group2	11.5938	12.3537	13.3913	13.9418	13.3771	12.2005	11.2851	10.9287	10.8318	10.0476	9.16367	8.86139	9.22036	9.78
2 : 24 - J : 07	HF06L12	heat shock protein cognate 70	Oryza sativa	362	protein heat shock protein cognate 70	protein.folding	13	3016	8.99228	cluster group2	11.5418	10.8784	10.4974	10.1117	9.7105	9.88942	10.1963	10.1244	10.0856	9.85886	9.61917	9.62978	9.73666	9.81535
1 : 06 - B : 01	HY10L09	gi|9081778|dbj|BAA99517.1| P0489A01.8	Oryza sativa	195	protein Choline/ethanolamine kinase, putative	lipid metabolism.Phospholipid synthesis	9	274	8.99718	cluster group2	12.8015	13.0486	12.8571	12.1428	11.2166	10.3573	9.87028	10.1015	10.3773	10.421	10.3456	10.1718	10.0757	10.0927
2 : 03 - M : 11	HF11N14	gi|22328784|ref|NP_680720.1| expressed protein	Arabidopsis thaliana	107	protein Ubiquitin-conjugating enzyme, putative	not assigned.unknown	24	1435	9.01609	cluster group2	12.7507	13.0486	13.2057	12.9919	12.5113	11.9528	11.512	11.2944	11.2892	11.4516	11.6719	11.5165	11.359	11.2412
2 : 10 - O : 19	HY02C07	1.1_bZIP T00782 TAF(II) 135,	Homo sapiens	115	OLD 1.1_bZIP T00782 TAF(II) 135,	protein.synthesis.misc ribososomal protein	18	1965	9.03121	cluster group2	11.1162	11.0302	10.9169	10.5811	10.1881	9.89692	9.71388	9.66918	9.62427	9.39582	9.25113	9.16144	9.07184	8.98487
3 : 05 - H : 01	HA03B11	ribosomal protein L21	Triticum aestivum	332	60s ribosomal protein L21 [Triticum aestivum];protein Ribosomal protein L32;	protein.synthesis.misc ribososomal protein	12	3362	9.12196	cluster group2	12.9024	12.0396	11.7007	11.3912	11.0065	10.834	10.853	10.7225	10.7075	10.8988	11.1075	11.0083	10.6625	10.2953
1 : 04 - L : 01	HY10L08	S-adenosylmethionine synthetase 1	Oryza sativa	235	putative AdoMet synthase 4 [Hordeum vulgare subsp. vulgare]	amino acid metabolism.synthesis.aspartate family.methionine	25	193	9.76511	cluster group2	10.8093	11.9699	13.1389	12.5186	10.9935	10.4359	10.5014	10.9748	11.005	10.8425	10.7412	10.4552	10.423	10.6906
3 : 10 - F : 07	HA17F17	gi|24414182|dbj|BAC22424.1| unknown protein	Oryza sativa	103	protein expressed protein	not assigned.unknown	22	3716	9.93811	cluster group2	11.8401	12.2359	12.3816	12.2038	11.6138	11.116	10.7798	10.5943	10.4712	10.2853	10.3063	10.3519	10.1504	9.69062
1 : 07 - L : 17	HZ65J15	heat shock protein 90	Hordeum vulgare	368	cytosolic heat shock protein 90 [Hordeum vulgare]	stress.abiotic.heat	14	365	10.0155	cluster group2	13.0962	12.3089	11.8656	11.2201	10.4748	10.1777	10.2891	10.166	10.0366	10.068	10.1007	9.85712	9.7441	9.81041
3 : 09 - A : 01	HA01O11	0	0	143	protein probable zinc finger protein - alfalfa (fragment)	RNA.regulation of transcription.Alfin-like	22	3632	10.02	cluster group2	11.7497	12.2787	12.3706	12.0478	11.5269	11.0453	10.6738	10.5413	10.5057	10.4432	10.4581	10.3593	10.1266	9.83525
2 : 04 - L : 19	HY03I20	0.2_HMGI_Y T01851; RNA binding protein	Hordeum vulgare	171	glycine rich protein, RNA binding protein [Hordeum vulgare subsp. vulgare]	RNA.regulation of transcription.GRP	12	1514	10.0303	cluster group2	13.2653	12.5306	12.1453	11.6847	11.1098	10.6566	10.4157	10.4093	10.551	10.708	10.8289	10.768	10.6935	10.533
2 : 07 - K : 19	HY01L04	gi|21741258|emb|CAD41115.1| OSJNBb0070J16.11	Oryza sativa	36.6	protein Protein kinase domain, putative	protein.postranslational modification	26	1730	10.0408	cluster group2	12.6102	13.6877	14.2761	14.2534	13.6126	12.6121	11.7271	11.2161	10.9122	10.8741	11.0276	11.0685	10.9522	10.7101
3 : 16 - I : 01	HA02D24	Translationally controlled tumor protein homolog (TCTP) (HTP)	0	313	TCTP_HORVU Translationally controlled tumor protein homolog (TCTP) (HTP)	not assigned.no ontology	10	4174	10.9284	cluster group2	11.7637	11.5963	11.6436	11.7328	11.5648	11.4252	11.3859	11.2436	11.2175	11.3689	11.5351	11.4355	11.1834	10.9412
3 : 01 - I : 11	HA24E18	glycine-rich RNA-binding protein, low-temperature-responsive	Hordeum vulgare	183	low temperature-responsive RNA-binding protein	RNA.RNA binding	11	3071	10.9767	cluster group2	13.2544	12.7563	12.5734	12.1081	11.4056	10.8623	10.6218	10.5913	10.6922	10.83	10.9152	10.7518	10.716	10.7475
2 : 01 - H : 19	HY02D20	ribosomal protein S25 (RPS25B)	Arabidopsis thaliana	119	protein serine/threonine-protein kinase pbs1 (ec 2.7.1.37) (avrpphbsusceptible protein 1);protein S25 ribosomal protein;	protein.synthesis.misc ribososomal protein	17	1266	10.9862	cluster group2	11.8011	13.5515	13.6954	12.1878	10.7231	9.79423	9.27355	9.10591	8.97413	8.47214	8.10474	8.12462	8.32508	8.2501
1 : 14 - P : 01	HY10N17	putative protein phosphatase 2C	Oryza sativa	57.4	extensin class 1 protein [Vigna unguiculata]	transport misc	21	747	10.993	cluster group2	10.2286	10.0978	10.0345	10.1741	10.2416	10.1985	10.0955	10.022	9.93712	9.70641	9.59012	9.58658	9.7009	9.50912
3 : 15 - E : 09	HA20P13	Naringenin,2-oxoglutarate 3-dioxygenase (Flavonone-3-hydroxylase)	Hordeum vulgare	192	flavanone 3-dioxygenase [Hordeum vulgare subsp. vulgare]	secondary metabolism.flavonoids.dihydroflavonols	19	4091	11.0053	cluster group2	11.9391	12.0803	11.721	11.1481	10.61	10.4741	10.4183	9.91354	9.49854	9.06087	8.74262	8.42794	8.27108	8.50811
3 : 19 - A : 05	HA10B09	RNA helicase, putative	Arabidopsis thaliana	199	protein pre-mrna splicing factor atp-dependent rna helicase, putative	RNA.processing.RNA helicase	23	4376	11.0409	cluster group2	11.5006	11.9024	11.9793	11.6509	11.0184	10.4626	10.1101	9.94887	10.0125	9.9751	10.0395	10.0983	9.85938	9.43484
2 : 05 - E : 15	HF17G24	DNA strand transferase, exoribonuclease	Saccharomyces cerevisiae	36.6	OLD DNA strand transferase, exoribonuclease	not assigned.unknown	18	1563	11.0413	cluster group2	10.8357	10.6808	10.5805	10.3752	9.95296	9.67393	9.61072	9.45977	9.28284	9.0604	8.96944	8.99633	9.05353	8.91839
2 : 24 - M : 19	HY02D19	GAD1	Hordeum vulgare	254	GAD1 [Hordeum vulgare]	amino acid metabolism.synthesis.central amino acid metabolism.GABA	16	3027	11.0555	cluster group2	11.0913	10.8903	10.7036	10.4006	9.94728	9.72361	9.6505	9.47524	9.41562	9.30709	9.21026	9.30696	9.30361	9.09543
3 : 11 - A : 01	HA01N14	gi|32488121|emb|CAE05865.1| OSJNBa0044K18.7	Oryza sativa	283	protein Glycosyltransferase family 17	misc.nitrilases, *nitrile lyases, berberine bridge enzymes, reticuline oxidases, troponine reductases	28	3767	11.1031	cluster group2	12.4984	13.5749	14.0197	14.1323	13.92	13.6101	13.2885	12.7841	12.4673	12.4076	12.4293	12.2253	11.8406	11.3689
3 : 18 - M : 13	HA31A18	dnaK-type molecular chaperone HSP70	Hordeum vulgare	360	protein dnaK protein	protein.folding	17	4358	11.9291	cluster group2	12.4448	13.058	12.3704	11.257	10.4654	9.88805	9.3549	9.33936	9.1516	8.57659	8.42443	8.88018	9.05074	8.83284
2 : 03 - P : 19	HY02G23	gi|8096636|dbj|BAA96207.1| unnamed protein product	Oryza sativa	278	protein Glycosyl hydrolase family 9, putative	misc.gluco-, galacto- and mannosidases	19	1452	11.9865	cluster group2	12.4485	12.5	11.3891	10.4712	10.1338	10.1975	10.3991	10.2201	9.9214	9.33675	8.72905	8.29421	8.16503	8.27351
2 : 02 - D : 21	HY07P06	similar to Protein rtoA	Mus musculus	48.5	PREDICTED: similar to RIKEN cDNA D830019K17 [Rattus norvegicus]	not assigned.unknown	17	1317	12.0027	cluster group2	12.0598	12.665	12.2898	11.4742	10.8019	10.2763	9.77322	9.48056	9.31463	9.05809	8.98661	9.01273	8.88974	8.51565
1 : 18 - B : 01	HY10M18	gi|28071288|dbj|BAC55978.1| P0014E04.13	Oryza sativa	39.7	OLD gi|28071288|dbj|BAC55978.1| P0014E04.13	not assigned.unknown	22	900	12.0357	cluster group2	11.8705	11.8956	12.0946	12.1425	11.6125	11.0065	10.5788	10.4735	10.4074	10.0452	9.85601	9.91658	9.54973	8.97131
3 : 15 - M : 09	HA20B16	ribosomal protein L35- cytosolic	Arabidopsis thaliana	186	protein ribosomal protein L29, putative	protein.synthesis.misc ribososomal protein	12	4132	12.9366	cluster group2	12.6327	11.8841	11.5311	11.2156	10.8521	10.6761	10.6443	10.4409	10.3902	10.6252	10.8962	10.8852	10.6065	10.1783
2 : 08 - C : 21	HY05P21	RhsA	Escherichia coli K12	461	ORF-a1;core protein RhsA [Escherichia coli];	not assigned.unknown	11	1766	12.9578	cluster group2	13.9128	13.321	12.8324	12.2963	11.6263	11.1124	10.7954	10.5808	10.4702	10.4654	10.6289	10.5818	10.4434	10.221
3 : 20 - J : 01	HA04B22	HSWT41 histone H4 (TH091)	0	162	protein histone H4	DNA.synthesis/chromatin structure.histone	15	4492	12.9655	cluster group2	13.5379	13.0608	11.8646	10.9787	10.497	10.406	10.1634	9.59109	9.23405	8.80974	8.65456	8.3236	7.86075	7.92846
1 : 02 - D : 09	HZ49C13	gi|25406455|pir||H96793 unknown protein F14G6.18 [imported]	Arabidopsis thaliana	73.2	protein SBP domain, putative	RNA.regulation of transcription.SBP,Squamosa promoter binding protein family	16	61	12.9758	cluster group2	10.4339	10.4329	10.462	10.2495	9.9024	9.70176	9.77802	9.73839	9.62663	9.59132	9.68627	9.46231	9.19122	9.07821
3 : 18 - B : 21	HB22H01	gi|26453242|dbj|BAC43694.1| unknown protein	Arabidopsis thaliana	78.2	protein Protein tyrosine phosphatase-like protein, PTPLA, putative	protein.postranslational modification	13	4301	12.9853	cluster group2	11.2117	10.6825	10.4334	10.1542	9.8047	9.81431	10.1172	10.1397	10.0463	9.73477	9.40999	9.38385	9.43185	9.55419
1 : 06 - J : 03	HZ38H17	gi|32451281|emb|CAE01288.1| OSJNBa0020P07.5	Oryza sativa	192	protein Elongation factor G, domain IV, putative	protein.synthesis.elongation	24	298	12.9882	cluster group2	11.8295	12.3202	12.6553	12.4388	11.8108	11.3487	11.072	10.896	10.7783	11.0206	11.3894	11.4059	11.1902	10.9291
3 : 18 - C : 07	HA15J15	putative GTP-binding protein DRG	Oryza sativa	208	protein GTP1/OBG family, putative	signalling.G-proteins	10	4303	12.9937	cluster group2	11.5508	11.4674	11.4865	11.5173	11.3048	11.1296	11.0807	10.9837	10.9634	11.079	11.2098	11.1348	10.8985	10.7297
3 : 14 - N : 07	HA18D01	gi|23510129|ref|NP_702795.1| hypothetical protein	Plasmodium falciparum 3D7	32.7	OLD gi|23510129|ref|NP_702795.1| hypothetical protein	protein.degradation.ubiquitin	23	4055	12.9986	cluster group2	11.2143	11.7803	11.9553	11.7163	11.1652	10.5631	10.0016	9.80935	9.73784	9.54773	9.52965	9.67591	9.59506	9.23593
2 : 11 - A : 19	HY01K06	Eukaryotic initiation factor 4A (eIF4A) (eIF-4A) pir	Oryza sativa	201	protein AY099655 auxin-induced protein, putative;protein eukaryotic initiation factor 4a (eif4a) (eif-4a);	protein.synthesis.initiation	14	1979	13.0159	cluster group2	12.4646	11.5913	11.2509	10.9999	10.4461	10.0413	9.92435	10.0978	10.1195	9.89823	9.81492	9.80566	9.8178	10.0979
2 : 19 - B : 21	HY07K01	Ribosomal protein S7	Hordeum vulgare subsp. vulgare	332	ribosomal protein S7 [Triticum aestivum]	protein.synthesis.misc ribososomal protein	16	2583	13.0246	cluster group2	10.4218	10.2047	10.0703	10.0023	9.86326	9.73876	9.50955	9.41958	9.45356	9.42154	9.43889	9.4349	9.21333	8.97654
2 : 12 - F : 21	HY07D14	gi|32488960|emb|CAE04341.1| OSJNBb0038F03.5	Oryza sativa	213	protein glutamate dehydrogenase 2 (ec 1.4.1.3) (gdh 2). [mouse-ear cress	N-metabolism.N-degradation.glutamate dehydrogenase	27	2065	13.864	cluster group2	10.9184	12.0188	12.8259	13.1344	12.4959	11.5121	10.6885	10.193	9.88	9.51176	9.26066	9.12417	9.01827	8.85531
3 : 01 - F : 09	HA22I06	0	0	#N/A	OLD 0	nucleotide metabolism.degradation	16	3057	13.9372	cluster group2	10.6401	10.5924	10.4812	10.1535	9.83207	9.63555	9.51581	9.42015	9.36988	9.38082	9.50856	9.32295	9.09223	8.74287
2 : 09 - C : 03	HB26P22	gi|25406984|pir||F86210 hypothetical protein [imported]	Arabidopsis thaliana	187	protein Similar to F22G5.1	signalling.G-proteins	24	1833	14.03	cluster group2	11.6761	11.8287	12.0766	12.1223	11.866	11.4949	11.2191	11.0744	11.07	11.2151	11.4495	11.4275	11.2909	11.207
1 : 14 - C : 01	HY09O06	gi|18461217|dbj|BAB84414.1| P0690B02.2	Oryza sativa	77.8	protein Eukaryotic aspartyl protease	protein.degradation.aspartate protease	10	698	14.102	cluster group2	11.6669	11.7173	11.8325	11.7634	11.4057	11.048	10.7874	10.5873	10.6445	10.9596	11.2375	11.1012	10.8284	10.6921
1 : 21 - H : 01	HY10D05	histone deacetylase 2 isoform b	Zea mays	110	protein histone deacetylase HD2, putative	RNA.regulation of transcription.HDA	11	1060	14.98	cluster group2	14.0835	13.584	13.3137	12.9663	11.9021	10.7975	10.062	9.81966	9.98196	10.121	10.1117	10.1446	9.99589	9.71043
1 : 04 - I : 03	HZ36D04	putative WD repeat protein	Oryza sativa	51.2	protein putative WD repeat protein	not assigned.unknown	23	180	14.9843	cluster group2	12.4216	12.9119	12.909	12.478	11.6428	10.7949	10.141	9.92359	9.72214	9.30941	9.3014	9.41371	9.31111	8.60136
1 : 14 - O : 01	HY09B08	methionine synthase	Zea mays	275	methionine synthase 2 enzyme [Hordeum vulgare subsp. vulgare]	amino acid metabolism.synthesis.aspartate family.methionine	9	742	15.0095	cluster group2	11.3414	11.6455	11.6157	11.1252	10.3859	9.75902	9.39913	9.42839	9.59018	9.71966	9.67861	9.51555	9.49836	9.58446
2 : 09 - K : 19	HY01D06	gi|2119719|pir||JC4786 dnaK-type molecular chaperone hsc70-3 - tomato gb	0	291	protein dnaK protein	protein.folding	18	1873	15.0225	cluster group2	10.7208	10.428	10.3606	10.3338	10.0156	9.59878	9.29302	8.93163	8.69404	8.54583	8.3869	8.41617	8.60802	8.66202
3 : 01 - G : 05	HA09O12	SNF5 homolog BSH (bsh)	Arabidopsis thaliana	152	protein SNF5 / SMARCB1 / INI1	RNA.regulation of transcription.Chromatin Remodeling Factors	15	3061	15.0726	cluster group2	12.8357	12.2257	11.4815	10.8001	10.3085	10.1095	9.90853	9.51738	9.18252	8.66567	8.48154	8.35481	8.30753	8.26382
2 : 12 - B : 19	HY04O04	putative Splicing factor 3B subunit 3	Oryza sativa	117	putative Splicing factor 3B subunit 3 [Oryza sativa (japonica cultivar-group)]	RNA.processing	26	2045	15.9748	cluster group2	11.9961	11.9167	12.2685	12.6366	12.4214	11.927	11.5262	11.2619	11.2156	11.4769	11.7438	11.6733	11.4191	11.2262
2 : 02 - N : 17	HF25H03	HMG1/2-like protein	Triticum aestivum	169	HMG1/2-like protein [Hordeum vulgare subsp. vulgare]	RNA.regulation of transcription.Nucleosome/chromatin assembly factor group	20	1364	15.9757	cluster group2	11.1542	11.2556	11.1962	10.9305	10.6901	10.653	10.7144	10.4612	10.1437	9.4562	8.69423	8.31457	8.2912	8.53517
2 : 10 - O : 21	HY06B01	gi|18420175|ref|NP_568035.1| expressed protein	Arabidopsis thaliana	87	unknown [Arabidopsis thaliana];protein Similar to TPR-containing protein involved in spermatogenesis TPIS;	protein.degradation	21	1966	15.9837	cluster group2	10.7487	10.4973	10.651	10.9834	10.792	10.343	9.84783	9.5717	9.36904	9.00138	8.77304	8.84784	8.73447	8.41335
2 : 04 - C : 19	HY01I22	gi|32404122|ref|XP_322674.1| hypothetical protein	Neurospora crassa	34.7	protein Similar to contains similarity to SET-domain protein gene_id:MQL5.1	not assigned.no ontology	12	1469	15.986	cluster group2	13.2641	12.0494	11.514	11.2612	10.8946	10.5247	10.2311	10.0361	10.0637	10.2672	10.4361	10.4054	10.2946	10.104
3 : 17 - J : 11	HA27J19	Inositol-3-phosphate synthase (Myo-inositol-1-phosphate synthase) (MI-1-P synthase) (IPS) pir	Hordeum vulgare	344	myo-inositol 1-phosphate synthase; INO1 [Hordeum vulgare]	minor CHO metabolism.myo-inositol.InsP Synthases	14	4265	15.9916	cluster group2	12.5529	12.3116	11.5498	10.7256	10.1867	10.067	10.1338	10.2836	10.2811	9.93819	9.67101	9.66683	9.53096	9.41484
3 : 04 - J : 03	HA08I05	non-cell-autonomous heat shock cognate protein 70	Cucurbita maxima	363	protein heat shock protein cognate 70;protein dnaK protein;	stress.abiotic.heat	14	3289	16.0011	cluster group2	13.3661	12.1069	11.5447	10.9893	10.3466	10.0759	10.2142	10.2287	10.1239	9.87717	9.63033	9.58136	9.55883	9.67619
2 : 11 - E : 01	HB22B23	gi|21740511|emb|CAD41490.1| OSJNBa0029H02.25	Oryza sativa	79.3	protein AT hook motif, putative	not assigned.unknown	18	1994	16.0049	cluster group2	10.1808	9.93108	9.73542	9.67701	9.65142	9.4188	8.99923	9.15341	9.2468	8.77632	8.36583	8.43747	8.58862	8.64729
1 : 01 - N : 09	HZ48L16	putative ribosomal protein L27a	Oryza sativa	248	protein putative ribosomal protein L27a	protein.synthesis.misc ribososomal protein	17	41	16.1477	cluster group2	11.3682	11.6015	11.5605	11.1156	10.4658	9.885	9.51144	9.44925	9.39539	9.2793	9.30191	9.14063	9.00476	8.86933
2 : 21 - E : 19	HY01L15	Tubulin alpha-2 chain	Zea mays	170	P0691E06.3 [Oryza sativa (japonica cultivar-group)];protein alpha tubulin;	cell.organisation	28	2753	16.7844	cluster group2	12.1082	13.2909	13.6774	13.8046	13.5761	13.3162	13.008	12.5347	12.2362	12.1314	12.1164	11.9074	11.5271	11.1627
3 : 10 - K : 03	HA06C15	hypothetical wtf protein	Schizosaccharomyces pombe	30.8	OLD hypothetical wtf protein	transport.metabolite transporters at the mitochondrial membrane	22	3738	16.9829	cluster group2	10.9568	11.5127	11.8327	11.6506	11.1916	10.6088	10.1403	10.0112	9.96425	9.76185	9.8238	9.97265	9.70122	9.00945
3 : 15 - E : 05	HA10B05	0.2_HMGI_Y T01851	0	268	OLD 0.2_HMGI_Y T01851	not assigned.unknown	11	4090	17.9303	cluster group2	13.3359	12.2098	12.2857	12.014	11.3678	10.7528	10.2484	10.1626	10.3415	10.4756	10.5069	10.6237	10.3566	9.81727
3 : 22 - G : 11	HA26F20	histone H4	Arabidopsis thaliana	162	protein histone H4	DNA.synthesis/chromatin structure.histone	19	4647	17.9538	cluster group2	12.2035	12.2025	11.3764	10.5283	10.0335	9.97028	9.74074	9.22049	8.97684	8.62999	8.43343	8.14936	7.87261	8.02803
1 : 06 - O : 09	HZ47L22	1.1_bZIP T00782 TAF(II) 135,	Homo sapiens	113	OSJNBa0027P08.10 [Oryza sativa (japonica cultivar-group)]	not assigned.unknown	22	321	17.9843	cluster group2	11.1398	11.4849	11.6885	11.4136	10.9226	10.592	10.4132	10.1118	9.85928	9.74376	9.87033	9.84332	9.63959	9.29453
3 : 09 - J : 05	HA11E23	histone H2A.9	Triticum aestivum	150	protein hypothetical protein;HSWT91 histone H2A.1 - wheat;	DNA.synthesis/chromatin structure	16	3670	17.9917	cluster group2	11.314	11.2875	11.1008	10.5479	10.1077	9.80141	9.53581	9.39305	9.29365	9.09422	9.01632	8.98026	8.82461	8.60739
2 : 09 - L : 19	HY03B05	gi|13027363|dbj|BAB32724.1| P0492F05.26	Oryza sativa	261	P0492F05.26 [Oryza sativa (japonica cultivar-group)];protein ATPase, AAA family, putative;	protein.degradation.AAA type	18	1882	17.9934	cluster group2	10.1462	10.1638	10.0376	9.78061	9.4567	9.25308	9.09963	8.92052	8.79017	8.62773	8.56674	8.49928	8.37315	8.063
3 : 06 - H : 03	HA08N08	protein arginine N-methyltransferase, putative	Arabidopsis thaliana	56.2	protein protein-arginine N-methyltransferase (EC 2.1.1.23) - Arabidopsis thaliana	misc.O- methyl transferases	23	3434	18.0087	cluster group2	11.8687	13.0998	13.135	12.2071	11.2429	10.2942	9.48485	9.21633	9.0992	8.96678	8.8447	8.92109	8.89421	8.7386
3 : 02 - C : 11	HA25P17	histone H2B-8	Triticum aestivum	197	protein H2B-8 [Triticum aestivum]	DNA.synthesis/chromatin structure.histone	15	3111	18.0091	cluster group2	12.4899	11.6609	11.0039	10.378	10.0302	9.94746	9.81135	9.37509	9.01009	8.77432	8.80805	8.74662	8.6771	8.5065
3 : 01 - M : 01	HA01N03	gi|22830926|dbj|BAC15791.1| P0466H10.24	Oryza sativa	49.7	OLD gi|22830926|dbj|BAC15791.1| P0466H10.24	cell wall.precursor synthesis.MUR4	9	3091	18.0176	cluster group2	10.763	12.1541	12.0777	10.7736	9.76543	9.41351	9.36676	9.10472	9.0497	9.34477	9.42709	9.1525	8.95853	8.7988
2 : 13 - A : 21	HY05M03	Flagellar P-ring protein precursor (Basal body P-ring protein)	0	30.8	OLD Flagellar P-ring protein precursor (Basal body P-ring protein)	amino acid metabolism.degradation.aspartate family.lysine	22	2120	18.0263	cluster group2	11.2592	11.3887	11.5229	11.4161	10.9741	10.6296	10.3983	10.3184	10.3216	10.2229	10.1027	10.049	9.87413	9.63884
3 : 17 - O : 07	HA14K10	cytoplasmic ribosomal protein L18	Oryza sativa	338	ribosomal protein L18 [Triticum aestivum]	protein.synthesis.misc ribososomal protein	18	4285	18.0311	cluster group2	10.4158	10.5015	10.4893	10.1751	9.70004	9.34136	9.1153	9.01296	8.82198	8.5235	8.48555	8.46089	8.46966	8.29482
3 : 20 - B : 01	HA04D21	ribosomal protein S4 type I	Zea mays	360	ribosomal protein [Bromus inermis]	protein.synthesis.misc ribososomal protein	10	4456	18.2779	cluster group2	11.6366	11.7859	11.8314	11.6107	11.1763	10.7961	10.5062	10.3228	10.363	10.5033	10.6674	10.5431	10.2858	10.1718
3 : 10 - B : 03	HA08O12	hypothetical protein	Xanthomonas axonopodis	33.5	OLD hypothetical protein	RNA.regulation of transcription.MADS box transcription factor family	14	3697	18.9707	cluster group2	13.1282	12.3334	11.5784	10.9744	10.4762	10.2714	10.1968	9.91398	9.75981	9.71786	9.69158	9.60401	9.49676	9.39846
3 : 15 - D : 09	HA22C22	Putative calmodulin-like protein	Oryza sativa	59.3	protein EF hand, putative	signalling.calcium	20	4084	18.9779	cluster group2	11.4809	11.3605	11.1712	10.9252	10.6587	10.6677	10.8497	10.6207	10.3142	9.67121	8.93562	8.57801	8.39761	8.33098
3 : 04 - E : 09	HA21H04	coat protein	Beet curly top virus	32	OLD coat protein	not assigned.unknown	17	3261	18.9983	cluster group2	11.1386	11.378	11.0523	10.3594	9.7912	9.40412	9.16698	9.07563	9.07219	8.96244	8.90561	8.78207	8.63383	8.29789
1 : 22 - B : 01	HY10I21	putative valyl tRNA synthetase	Oryza sativa	173	protein putative valyl tRNA synthetase	protein.aa activation	12	1090	19.0152	cluster group2	13.2012	11.9679	11.294	10.9821	10.5234	10.2043	10.0327	9.91818	9.8771	9.82405	9.84111	9.83353	9.60443	9.50884
3 : 03 - H : 09	HA22G09	calreticulin	0	353	calreticulin-like protein [Triticum aestivum]	signalling.calcium	23	3191	19.0515	cluster group2	11.5583	12.7056	12.7737	11.9438	11.0781	10.1443	9.30074	9.09296	8.91481	8.6148	8.52397	8.63396	8.65269	8.50284
1 : 10 - J : 15	HZ62P13	histone protein Hist2h3c1	Rattus norvegicus	65.5	protein histone H3 - maize	DNA.synthesis/chromatin structure.histone	26	518	19.1115	cluster group2	11.5192	12.3083	13.0089	12.9666	12.2876	11.6157	11.1471	10.8567	10.7305	10.9248	11.0136	10.7152	10.3643	10.3934
1 : 05 - J : 15	HZ61A07	acidic ribosomal protein P2	Triticum aestivum	134	acidic ribosomal protein P2a-2 [Triticum aestivum]	protein.synthesis.misc ribososomal protein	27	249	19.9649	cluster group2	10.7088	11.1924	11.6599	11.9043	11.6749	11.065	10.4173	10.1271	9.9	9.60368	9.63595	9.71019	9.57899	9.06573
1 : 01 - H : 09	HZ48I16	phytochelatin synthetase	Triticum monococcum	160	phytochelatin synthetase [Triticum monococcum]	cell wall.cellulose synthesis	19	20	19.9929	cluster group2	12.4042	12.39	11.5054	10.6949	10.1155	9.86441	9.57312	9.14543	8.85508	8.5283	8.36823	7.97262	7.64257	7.50531
2 : 03 - K : 21	HY04N19	chloroplast protein-translocon-like protein	Oryza sativa	261	protein chloroplast protein-translocon-like protein	protein.postranslational modification	24	1424	19.9964	cluster group2	11.2083	11.3556	11.9181	11.5793	10.8138	10.5313	10.5526	10.7	10.6449	10.5041	10.4763	10.2913	10.2789	10.373
1 : 02 - C : 09	HZ47D18	zinc finger protein family-like	Oryza sativa	113	protein Zinc finger, C3HC4 type (RING finger), putative	protein.degradation.ubiquitin.E3.RING	17	57	19.9966	cluster group2	10.5649	10.667	10.685	10.5038	10.0706	9.69238	9.64676	9.95402	10.0945	9.92786	9.74805	9.53221	9.40575	9.42297
3 : 22 - L : 05	HA13H14	histone H4	Citrus jambhiri	153	protein histone H4	DNA.synthesis/chromatin structure.histone	19	4672	19.9969	cluster group2	12.5304	12.1958	11.2686	10.5683	10.2315	10.1733	9.91237	9.32479	8.94638	8.48484	8.30811	7.9875	7.57332	7.61202
3 : 13 - E : 13	HA30C07	unknown protein	Oryza sativa	108	putative high mobility group protein [Triticum aestivum]	RNA.regulation of transcription	18	3920	20.0243	cluster group2	10.7639	10.8315	10.5717	10.0945	9.76574	9.51362	9.24156	9.18469	9.05158	8.6218	8.38648	8.46332	8.32666	7.9215
2 : 04 - B : 17	HF25P03	60S ribosomal protein L7a, cytosolic	Oryza sativa	358	protein 60s ribosomal protein l7a	protein.synthesis.misc ribososomal protein	16	1464	20.04	cluster group2	12.0464	11.3267	10.973	10.7218	10.2338	9.77302	9.51131	9.46738	9.29431	8.78396	8.60169	8.66177	8.57276	8.19037
2 : 06 - O : 19	HY02D01	gi|20804498|dbj|BAB92193.1| P0520B06.17	Oryza sativa	172	P0520B06.17 [Oryza sativa (japonica cultivar-group)]	RNA.regulation of transcription.AS2,Lateral Organ Boundaries Gene Family	29	1675	20.0747	cluster group2	10.4919	11.0727	11.6999	12.0373	11.8087	11.4166	11.1634	10.9896	10.8941	10.9411	11.1237	11.1749	10.9715	10.581
3 : 12 - B : 11	HA28B19	0	0	#N/A	OLD 0	not assigned.unknown	27	3842	20.0764	cluster group2	10.2547	11.1095	11.7137	11.847	11.3661	10.8076	10.3345	9.91184	9.7009	9.61862	9.55029	9.45698	9.28144	9.00442
3 : 01 - H : 01	HA03D08	0	0	#N/A	OLD	not assigned.unknown	9	3063	20.9719	cluster group2	11.0219	11.5586	11.3967	10.5013	9.7184	9.32338	9.17758	9.14144	9.13299	9.1289	9.17915	9.11686	9.03441	8.79983
1 : 02 - G : 01	HY08K23	delta-12 oleate desaturase	Punica granatum	210	protein Fatty acid desaturase, putative	lipid metabolism.FA desaturation.omega 6 desaturase	13	70	21.0033	cluster group2	10.1316	9.80411	9.68846	9.58715	9.48168	9.49024	9.56121	9.70889	9.81022	9.89655	9.86951	9.64019	9.46614	9.26315
1 : 03 - K : 01	HY08P05	ATP/ADP translocator	Oryza sativa	351	peroxidase [Hordeum vulgare];protein adp,atp carrier protein, mitochondrial precursor (adp/atp translocase)(adenine nucleotide translocator) (ant);	major CHO metabolism.synthesis.starch.transporter	22	135	21.0096	cluster group2	10.9108	11.1934	11.4008	11.2207	10.7716	10.4651	10.3789	10.3652	10.3198	10.2175	10.1078	9.88746	9.91936	10.1357
2 : 04 - O : 21	HY05H20	putative hexose transporter	Oryza sativa	50.1	protein hexose transporter	major CHO metabolism.degradation.starch.transporter	17	1532	21.0262	cluster group2	10.4502	10.5765	10.6222	10.4042	10.0326	9.65022	9.34842	9.45496	9.51302	9.3231	9.24785	9.20448	9.15271	8.91125
1 : 05 - L : 01	HY09K20	dnaK-type molecular chaperone hsp70 - rice (fragment)	0	310	heat shock protein 70 [Zea mays];protein dnaK-type molecular chaperone hsp70 - rice (fragment);	stress.abiotic.heat	14	253	21.0912	cluster group2	13.3403	12.0214	11.3418	10.8247	10.2376	9.98161	10.0302	9.95429	9.80656	9.57231	9.36514	9.34288	9.46242	9.52718
1 : 12 - M : 17	HZ64I24	dihydroxy-2-butanone kinase	Oryza sativa	264	protein putative DAK2 domain containing protein	minor CHO metabolism.others	11	632	21.935	cluster group2	12.5188	12.0702	11.8232	11.5988	11.1291	10.5371	10.1243	10.2092	10.3367	10.3116	10.2824	10.2848	10.1923	9.99226
2 : 01 - L : 01	HB24C15	gi|28828923|gb|AAO51509.1| hypothetical protein	Dictyostelium discoideum	32	OLD gi|28828923|gb|AAO51509.1| hypothetical protein	not assigned.unknown	21	1282	21.9679	cluster group2	9.51116	9.62753	9.69356	9.62654	9.54822	9.43022	9.32076	9.29366	9.24702	9.08246	9.0444	8.92918	8.90857	8.98876
3 : 17 - J : 03	HA07P18	histone H2B	Oryza sativa	176	protein histone H2B	DNA.synthesis/chromatin structure.histone	15	4263	21.9896	cluster group2	12.8902	11.7401	10.8032	10.1281	9.68423	9.50714	9.41897	8.97468	8.78267	8.65518	8.3955	7.97202	7.64142	7.61662
2 : 16 - P : 19	HY04O11	pyruvate kinase, putative	Arabidopsis thaliana	310	protein pyruvate kinase	glycolysis.PK	25	2408	22	cluster group2	8.60839	9.04092	9.36611	9.45032	9.12952	8.71721	8.49365	8.35919	8.38045	8.51887	8.62386	8.63679	8.51925	8.46443
3 : 13 - D : 07	HA16G11	cell wall surface anchor family protein	Streptococcus pneumoniae TIGR4	34.7	protein hypothetical protein	not assigned.unknown	16	3914	22.0016	cluster group2	11.1955	11.433	10.9509	10.4225	10.0872	9.75725	9.29389	8.84675	8.65109	8.62758	8.71988	8.57695	8.37003	8.08398
3 : 18 - F : 11	HA29K04	2.3_cis2 his2-zincfinger T01973 NRSF form 2;	Homo sapiens	119	OLD 2.3_cis2 his2-zincfinger T01973 NRSF form 2;	RNA.regulation of transcription.putative transcription regulator	22	4318	22.0578	cluster group2	11.0028	11.0129	11.0651	10.9613	10.6931	10.5203	10.3505	10.1259	10.07	10.1113	10.2219	10.1551	9.91969	9.66115
3 : 20 - D : 11	HA29L06	0.3_Pocket domain T02214 CBP: basal transcriptional machinery	Homo sapiens	115	putative eukaryotic translation initiation factor 3, subunit 1 alpha, 35kDa [Oryza sativa (japonica cultivar-group)]	RNA.regulation of transcription.unclassified	11	4467	22.8363	cluster group2	12.5909	11.9293	11.6686	11.4842	11.0415	10.5493	10.1059	9.95926	10.1404	10.3899	10.4493	10.4153	10.1801	9.92675
2 : 16 - O : 21	HY06N05	gi|18657024|gb|AAL78111.1|AC093568_21 Hypothetical protein	Oryza sativa	49.7	protein F-box domain, putative	not assigned.unknown	11	2401	22.9008	cluster group2	12.5442	12.03	11.6571	11.3751	10.9133	10.5565	10.3497	10.2379	10.2565	10.3894	10.5466	10.4556	10.3554	10.2361
3 : 02 - E : 07	HA14B19	40S ribosomal protein S23	Oryza sativa	289	protein ribosomal protein S23 (S12), putative	protein.synthesis.misc ribososomal protein	10	3117	22.9696	cluster group2	12.0595	11.8956	12.0263	11.7327	11.0833	10.4342	9.94758	9.83097	9.87636	9.99027	10.0887	10.0159	9.93669	9.74935
1 : 01 - G : 03	HY10H24	dnaK-type molecular chaperone hsp70 - rice (fragment)	0	263	protein dnaK protein;protein dnaK-type molecular chaperone hsp70 - rice (fragment);	protein.folding	14	16	22.9796	cluster group2	12.7767	11.7319	11.2078	10.6821	10.0411	9.7575	9.75044	9.80917	9.72353	9.44822	9.25704	9.23278	9.45556	9.62443
3 : 01 - C : 01	HA01O01	gi|14589368|gb|AAK70623.1|AC091238_1 Unknown protein	Oryza sativa	298	CMV 1a interacting protein 1 [Nicotiana tabacum]	not assigned.unknown	23	3049	22.986	cluster group2	11.4513	11.7554	11.5587	11.0808	10.4379	9.85038	9.38369	9.14378	8.92903	8.61756	8.65674	8.71544	8.50974	7.93546
3 : 05 - K : 11	HA24E23	Similar to glycogenin glucosyltransferase (EC 2.4.1.186). (Z97341)	Oryza sativa	160	protein cellulose synthase-like protein OsCslA9	cell wall.cellulose synthesis	19	3379	22.9874	cluster group2	12.0971	11.9276	11.1792	10.4537	10.1426	10.0317	9.79072	9.39539	9.05217	8.48326	8.20874	7.90025	7.56303	7.54139
1 : 22 - A : 11	HZ51P21	2.1_cys4-zincfinger T00697 PR B;	Oryctolagus cuniculus	90	protein expressed protein	not assigned.unknown	10	1089	22.9884	cluster group2	12.2025	12.4357	12.3229	11.8022	11.093	10.4938	10.0897	9.85208	9.78703	9.7722	9.92916	9.96515	9.7081	9.27681
3 : 12 - M : 05	HA11O02	histone H2B-8	Triticum aestivum	206	protein H2B-8 [Triticum aestivum]	DNA.synthesis/chromatin structure.histone	15	3888	23.0027	cluster group2	12.2576	11.307	10.5896	9.99957	9.75992	9.76947	9.68636	9.23449	8.87817	8.63205	8.61994	8.54993	8.44424	8.32827
1 : 20 - E : 01	HY09G12	DNA excision repair protein ERCC3-like	Oryza sativa	268	protein DNA repair and transcription factor XPB1	DNA.synthesis/chromatin structure	16	1011	23.0176	cluster group2	11.5629	11.6062	10.9115	10.2151	9.67894	9.45927	9.20771	8.8318	8.74186	8.64691	8.62667	8.60941	8.39204	8.26551
2 : 16 - O : 19	HY02M12	0.2_HMGI_Y T01851	0	112	OSJNBa0004N05.17 [Oryza sativa (japonica cultivar-group)]	not assigned.unknown	26	2400	23.0737	cluster group2	11.6046	12.5342	13.1441	13.2596	12.5457	11.6234	10.8692	10.3077	10.0923	10.1327	10.2709	10.2851	10.135	9.94229
1 : 07 - F : 01	HY09F21	HSP associated protein like p48	Homo sapiens	132	protein TPR Domain, putative	not assigned.no ontology.pentatricopeptide (PPR) repeat-containing protein	18	340	23.9994	cluster group2	11.1179	10.5592	10.4237	10.4888	10.2355	9.70182	9.07832	8.86827	8.67211	8.21994	7.85929	7.84331	7.77844	7.67444
3 : 13 - E : 03	HA05J16	tubulin beta-7 chain identical to GB:M84704	Triticum aestivum	360	protein tubulin beta chain	cell.organisation	9	3917	24.0215	cluster group2	10.6159	10.9496	10.9499	10.5516	9.93858	9.41079	9.02055	8.95784	9.03366	9.12127	9.08626	8.98505	8.94041	8.88845
1 : 17 - C : 09	HZ47F10	cellulose synthase-4	Oryza sativa	209	putative cellulose synthase catalytic subunit [Hordeum vulgare]	cell wall.cellulose synthesis	24	854	24.0401	cluster group2	10.5356	10.7409	10.8625	10.7724	10.4889	10.3499	10.4935	10.4444	10.463	10.6092	10.6583	10.443	10.117	10.1017
3 : 21 - O : 13	HA30F20	0	0	#N/A	protein TPR Domain, putative	not assigned.unknown	12	4601	24.0455	cluster group2	10.7689	10.7265	10.4035	10.0611	9.8821	9.78109	9.70626	9.68691	9.67279	9.75222	9.85026	9.80091	9.65901	9.42073
3 : 20 - H : 11	HA29O07	gi|20804598|dbj|BAB92289.1| P0421H07.17	Oryza sativa	34.7	OLD gi|20804598|dbj|BAB92289.1| P0421H07.17	not assigned.unknown	15	4483	24.9805	cluster group2	11.9671	11.6318	10.9397	10.199	9.72152	9.5437	9.35055	8.88251	8.6552	8.39497	8.28261	8.20692	8.07291	8.05759
2 : 11 - H : 19	HY03C06	cell cycle switch protein	Oryza sativa	312	protein HAD-superfamily hydrolase, subfamily IA, variant 3, putative	RNA.regulation of transcription.Nucleosome/chromatin assembly factor group	20	2008	24.9908	cluster group2	11.1157	11.1302	10.9754	10.7316	10.4663	10.4647	10.6626	10.4473	10.1322	9.6389	9.14815	8.93177	8.93827	9.03655
3 : 07 - E : 09	HA20B04	nucellin	Hordeum vulgare	145	nucellin [Hordeum vulgare subsp. vulgare]	protein.degradation	28	3492	24.9931	cluster group2	11.0057	12.3666	12.9685	13.3077	13.3024	12.9597	12.4879	12.253	11.9999	11.5935	11.3691	11.225	10.7646	10.1257
1 : 21 - K : 05	HZ40O05	EBNA-2 T01618 EBV; activator, requires cellular RBP-Jkappa for DNA-binding	Epstein-Barr virus	105	protein transposon protein, putative, mutator sub-class	not assigned.no ontology.glycine rich proteins	16	1068	25.0031	cluster group2	12.4687	11.7695	11.2671	10.8019	10.015	9.14952	8.42884	8.08687	8.17758	7.98271	7.78502	7.7233	7.63539	7.51739
1 : 05 - D : 01	HY09J19	putative ABC transporter	Oryza sativa	363	protein putative ABC transporter	transport.ABC transporters and multidrug resistance systems	17	222	25.0533	cluster group2	10.4509	10.6213	10.5744	10.1638	9.61611	9.05718	8.66519	8.76438	8.86726	8.77366	8.71604	8.66284	8.68627	8.50649
2 : 13 - O : 21	HY05J05	gi|21740772|emb|CAD41249.1| OSJNBa0067K08.16	Oryza sativa	142	protein oxidoreductase, zinc-binding dehydrogenase family	misc.oxidases - copper, flavone etc.	27	2188	25.9723	cluster group2	10.5002	10.9891	11.3324	11.3077	10.9116	10.6678	10.4929	10.1599	9.9567	9.91567	9.91888	9.76848	9.61905	9.54861
3 : 09 - H : 07	HA16I09	HSWT41 histone H4 (TH091)	0	162	protein histone H4	DNA.synthesis/chromatin structure.histone	19	3663	25.9781	cluster group2	12.3406	11.8289	10.9346	10.2511	10.0307	10.0321	9.74706	9.22152	8.85832	8.33743	8.12105	7.8469	7.4747	7.31289
3 : 21 - N : 03	HA07D24	HSWT41 histone H4 (TH091)	0	162	protein histone H4	DNA.synthesis/chromatin structure.histone	15	4590	25.9843	cluster group2	11.9799	11.2333	10.5158	10.0175	9.77534	9.75944	9.663	9.19169	8.8762	8.62153	8.55113	8.25937	8.02838	8.2372
2 : 22 - E : 21	HY06O09	boron transporter	Oryza sativa	256	protein HCO3- transporter family, putative	transport.unspecified anions	9	2832	25.9992	cluster group2	10.7191	11.0236	10.9972	10.609	10.042	9.43292	9.0253	9.1716	9.39953	9.43991	9.33278	9.27585	9.34035	9.42158
1 : 22 - E : 09	HZ48J12	Histone H2B	Triticum aestivum	196	histone H2B [Triticum aestivum]	DNA.synthesis/chromatin structure.histone	18	1097	26.0095	cluster group2	11.231	11.0463	10.5936	10.0843	9.57991	9.28805	9.02222	8.58	8.33453	8.0853	7.89331	7.74471	7.621	7.65366
3 : 18 - E : 07	HA15N15	putative hexokinase	Oryza sativa	55.1	protein Hexokinase, putative	major CHO metabolism.degradation.sucrose.hexokinase	23	4312	26.0141	cluster group2	11.3509	11.4349	11.482	11.3418	10.8386	10.2934	9.93919	9.76209	9.77024	9.69703	9.6311	9.66895	9.42419	9.04617
2 : 06 - K : 21	HY05H21	putative ubiquitin-activating enzyme	Oryza sativa	207	protein ubiquitin-activating enzyme E1	protein.degradation.ubiquitin.E1	18	1660	26.0774	cluster group2	10.9098	10.7258	10.4616	10.0489	9.55016	9.11606	8.75782	8.55093	8.30793	7.92965	7.77887	7.72996	7.72695	7.54003
2 : 18 - B : 11	HF14M09	gi|6815060|dbj|BAA90347.1| unnamed protein product	Oryza sativa	363	protein ADP-ribosylation factor family	protein.targeting.secretory pathway.unspecified	24	2493	26.0888	cluster group2	10.5489	10.6747	10.8365	10.7905	10.5788	10.3567	10.1964	10.1717	10.2733	10.3512	10.3715	10.2474	10.0788	10.0356
2 : 07 - H : 19	HY03J02	H+-pyrophosphatase	Vitis vinifera	182	protein V-type H(+)-translocating pyrophosphatase;protein V-type H(+)-translocating pyrophosphatase, putative;	nucleotide metabolism.phosphotransfer and pyrophosphatases.misc	21	1716	26.9609	cluster group2	10.0614	10.0108	9.90814	10.2453	10.4729	10.3734	9.75615	9.2802	8.90228	8.53507	8.37042	8.28029	8.40752	8.6203
2 : 20 - I : 21	HY06C09	PAB1 ACBP-67 T01254; yeast protein encoded by PUB1 binds T-rich single stranded DANN	0	113	protein Nuclear movement protein	RNA.regulation of transcription.unclassified	22	2697	26.9642	cluster group2	10.3955	10.6323	10.754	10.5323	10.1408	9.94892	9.84492	9.95795	10.0533	9.91479	9.82781	9.6801	9.57373	9.50824
3 : 03 - J : 09	HA22H09	chlorophyll a/b-binding protein WCAB precursor	Triticum aestivum	326	protein Chlorophyll A-B binding protein, putative	PS.lightreaction.photosystem II.LHC-II	26	3199	26.983	cluster group2	11.7908	12.4732	12.9599	12.7742	12.0707	11.1889	10.4913	10.2757	10.0917	9.78455	9.79776	9.87307	9.67402	9.33175
1 : 04 - N : 05	HZ42D07	polyprotein	Oryza australiensis	43.9	OLD polyprotein	not assigned.unknown	17	203	26.9958	cluster group2	10.3746	10.587	10.4474	9.95856	9.42974	9.10691	8.96915	8.79632	8.59192	8.40848	8.43718	8.52251	8.75109	8.75439
1 : 21 - I : 01	HY08K20	enolase	Oryza sativa	392	protein enolase	glycolysis.enolase	11	1061	26.9974	cluster group2	11.2328	11.0751	10.9652	10.9145	10.6678	10.4295	10.3427	10.3044	10.3095	10.3749	10.3928	10.4163	10.2337	10.1428
3 : 09 - D : 13	HB01E09	ATP/ADP carrier protein	Triticum turgidum	357	protein adp,atp carrier protein, mitochondrial precursor (adp/atp translocase)(adenine nucleotide translocator) (ant)	major CHO metabolism.synthesis.starch.transporter	23	3647	27.0024	cluster group2	10.8906	11.2669	11.5314	11.3352	10.7625	10.1062	9.52126	9.33039	9.35787	9.33403	9.37808	9.44809	9.27801	8.89346
2 : 04 - K : 21	HY05P19	TFIIF-alpha T02168;TFIIF activity during very early transcription elongation	Homo sapiens	149	OLD TFIIF-alpha T02168;TFIIF activity during very early transcription elongation	not assigned.unknown	14	1511	27.0047	cluster group2	13.4996	12.3277	11.7214	11.2631	10.5212	9.83648	9.49957	9.51756	9.51003	9.07663	8.74773	8.89487	9.03234	8.89633
3 : 07 - F : 11	HA27G06	histone H4 (TH091)	Triticum aestivum	162	protein histone H4	DNA.synthesis/chromatin structure.histone	19	3499	27.0259	cluster group2	12.3452	11.7101	10.7579	10.081	9.83183	9.85237	9.66261	9.17348	8.79296	8.3553	8.2384	7.98786	7.58257	7.44923
2 : 01 - L : 19	HY02K20	ring finger protein 131	Rattus norvegicus	30.4	OLD ring finger protein 131	amino acid metabolism.synthesis.aspartate family.methionine	17	1285	27.0635	cluster group2	10.2312	10.2599	10.152	9.7242	9.25551	8.95388	8.86538	8.99531	9.02182	8.86802	8.76151	8.66553	8.71992	8.86642
3 : 06 - J : 01	HA04L08	gi|15128424|dbj|BAB62609.1| B1153F04.17	Oryza sativa	276	protein Pectinacetylesterase;protein S25 ribosomal protein;	cell wall.pectin*esterases.acetyl esterase	10	3445	27.9484	cluster group2	11.5416	11.4187	11.374	11.1929	10.8078	10.3215	9.99436	9.70762	9.6387	9.73995	9.9746	10.0855	9.7841	9.34365
3 : 22 - C : 01	HA03O04	0.2_HMGI_Y T01851	0	105	protein Eukaryotic aspartyl protease	not assigned.unknown	24	4619	27.9598	cluster group2	10.3001	10.686	10.8429	10.6623	10.3711	10.2038	10.3168	10.2439	10.2071	10.1714	10.222	10.2048	9.97469	9.8156
1 : 02 - C : 11	HZ51F06	0.2_HMGI_Y T01851	0	178	P0413G02.12 [Oryza sativa (japonica cultivar-group)]	not assigned.unknown	22	58	27.9646	cluster group2	10.3875	10.5653	10.698	10.6436	10.3109	9.95708	9.84836	9.78753	9.69514	9.66225	9.76039	9.64723	9.50364	9.29124
3 : 21 - D : 07	HA16D21	histone H4 (TH091)	Triticum aestivum	169	protein histone H4	DNA.synthesis/chromatin structure.histone	19	4544	27.9856	cluster group2	12.0306	11.5639	10.7806	10.181	9.85358	9.8122	9.62601	9.13776	8.8559	8.50744	8.33617	8.08148	7.78707	7.95744
3 : 06 - C : 07	HA14L23	ribosomal protein L2	Lycopersicon esculentum	258	protein 60s ribosomal protein l2 (l8) (ribosomal protein tl2).	protein.synthesis.misc ribososomal protein	23	3412	27.987	cluster group2	11.207	11.283	11.2249	10.9919	10.549	10.0845	9.67846	9.37618	9.17914	9.14551	9.41906	9.54768	9.35198	9.03185
2 : 23 - G : 13	HF15K08	chaperonin	Secale cereale	352	chaperonin [Secale cereale]	PS.calvin cyle.rubisco interacting	25	2929	28.0053	cluster group2	8.66812	9.26949	9.69291	9.5667	9.13104	8.68099	8.33099	8.29727	8.38414	8.28792	8.12641	8.29341	8.55533	8.70479
1 : 23 - F : 13	HZ57F19	putative endoplasmic reticulum membrane fusion protein	Oryza sativa	199	protein AAA family ATPase, CDC48 subfamily	cell.division	9	1159	28.0246	cluster group2	10.5176	10.7045	10.7318	10.4691	10.007	9.79426	9.71145	9.45871	9.38292	9.54322	9.59868	9.59274	9.49184	9.56243
1 : 21 - A : 03	HZ01J21	putative DNA binding protein/1.1_bZIP T00782 TAF(II) 135	Arabidopsis thaliana	63.5	protein DNA binding protein ACBF, putative	RNA.regulation of transcription.unclassified	26	1036	28.9272	cluster group2	11.4363	12.0853	12.5378	12.5415	11.8794	11.1421	10.7392	10.3019	10.0335	9.98466	10.0767	9.92742	9.65079	9.4901
1 : 02 - A : 01	HY08B23	cytosolic heat shock protein 90	Hordeum vulgare	332	cytosolic heat shock protein 90 [Hordeum vulgare]	stress.abiotic.heat	14	52	28.9753	cluster group2	12.9515	12.29	11.7036	10.9587	10.0671	9.46285	9.28444	9.29211	9.24488	8.96482	8.77494	8.79857	8.81769	8.77945
2 : 04 - G : 19	HY01O22	nucleoside diphosphate kinase	Pisum sativum	144	protein nucleoside diphosphate kinase iii, chloroplast/mitochondrialprecursor (ec 2.7.4.6) (ndk iii) (ndp kinase iii) (ndpk iii)	nucleotide metabolism.phosphotransfer and pyrophosphatases.nucleoside diphosphate kinase	18	1491	28.9942	cluster group2	11.0021	11.2083	10.8858	10.3802	9.96187	9.50537	8.894	8.45599	8.20004	7.77986	7.56068	7.31642	7.20675	7.07197
2 : 04 - D : 21	HY07M07	ethylene response element binding protein	Triticum aestivum	233	EREBP transcription factor [Triticum aestivum];ethylene response element binding protein [Triticum aestivum];	RNA.regulation of transcription.AP2/EREBP, APETALA2/Ethylene-responsive element binding protein family	17	1472	28.9992	cluster group2	9.60128	9.68188	9.62722	9.51667	9.34885	9.13121	8.95247	9.02113	8.98992	8.86989	8.88566	8.86375	8.9386	9.01914
1 : 02 - K : 01	HY08M23	minichromosome maintenance (MCM) family	Arabidopsis thaliana	147	protein MCM2/3/5 family, putative	DNA.synthesis/chromatin structure	12	84	29.0057	cluster group2	10.7414	10.2966	9.99206	9.69426	9.37688	9.1834	9.09539	9.14935	9.25451	9.35485	9.38135	9.19901	9.04153	8.83959
1 : 01 - A : 01	HY08I02	0.2_HMGI_Y T01851	0	242	OLD 0.2_HMGI_Y T01851	RNA.regulation of transcription	27	1	29.0244	cluster group2	10.6639	11.0047	11.2892	11.2824	10.8487	10.5201	10.7121	10.5828	10.3574	10.2929	10.3462	10.1334	9.93167	9.85729
2 : 10 - N : 21	HY07H13	malate dehydrogenase	Lolium perenne	129	protein cytoplasmic malate dehydrogenase	TCA / org. transformation.other organic acid transformaitons.cyt MDH	28	1962	29.0441	cluster group2	11.7369	12.3796	12.9805	13.3517	13.1323	12.6798	12.2012	11.8029	11.5711	11.4175	11.3792	11.2927	11.0888	10.7601
1 : 02 - C : 01	HY08H23	gi|20042920|gb|AAM08748.1|AC025098_15 Unknown protein	Oryza sativa	256	protein AT5g23390/T32G24_2	not assigned.unknown	16	54	29.0445	cluster group2	11.2614	11.0833	10.5315	10.0448	9.7074	9.52253	9.37295	9.12186	8.8608	8.60537	8.63956	8.54896	8.28606	7.96808
2 : 02 - A : 19	HY01H19	gi|18406480|ref|NP_566014.1| expressed protein	Arabidopsis thaliana	111	At2g44200/F6E13.34 [Arabidopsis thaliana]	not assigned.unknown	12	1301	29.0848	cluster group2	11.1487	10.4766	10.1598	9.88235	9.47065	9.18203	9.06568	8.95997	8.97213	9.10395	9.17873	9.20419	9.18089	8.9049
3 : 01 - B : 09	HA22C05	cytosolic triosephosphate isomerase	Hordeum vulgare	333	cytosolic triosephosphate isomerase [Hordeum vulgare]	glycolysis.TPI	29	3047	29.8394	cluster group2	10.2719	11.1479	11.6948	11.726	11.4923	11.1518	10.8252	10.6972	10.6004	10.6424	10.7749	10.5229	10.2115	10.2581
2 : 03 - F : 05	HF01K13	protein phosphatase 2C (PP2C) -related	Arabidopsis thaliana	318	protein protein phosphatase 2C	protein.postranslational modification	13	1402	29.9193	cluster group2	9.49145	9.26589	9.13209	9.01805	8.99012	8.97276	8.97736	9.08586	9.04106	8.92672	8.91431	8.85668	8.9472	9.03238
3 : 15 - I : 07	HA14E09	gi|1076722|pir||S49173 hypothetical protein - barley (fragment)	0	255	thioredoxin peroxidase [Secale cereale]	redox.periredoxins	22	4110	29.9351	cluster group2	10.7065	10.7841	10.7887	10.5059	10.1258	9.93702	9.86884	9.75522	9.68214	9.57861	9.54917	9.43329	9.19376	8.89258
3 : 17 - O : 05	HA10M08	putative ribosomal protein S18	Oryza sativa	150	protein ribosomal protein S13p/S18e	protein.synthesis.misc ribososomal protein	11	4284	29.9653	cluster group2	12.0828	11.6821	11.3242	10.9536	10.5337	10.1949	9.9399	9.54898	9.47124	9.86152	10.1707	9.99833	9.80016	9.58526
3 : 24 - F : 03	HA09K09	histone H4	Citrus jambhiri	183	protein histone H4 - Arabidopsis thaliana	DNA.synthesis/chromatin structure.histone	15	4781	29.971	cluster group2	11.6975	11.1579	10.2454	9.72346	9.50673	9.61874	9.59063	9.00431	8.72225	8.57405	8.53136	8.34065	8.07555	8.22437
1 : 23 - C : 01	HY08K21	60S ribosomal protein L4/L1	Oryza sativa	211	protein proteasome subunit alpha type 3 (ec 3.4.25.1) (20s proteasome alpha subunit g) (20s proteasome subunit alpha-7). [rice;protein ribosomal protein L4/L1 family, putative;	unclassified.unknown	10	1143	29.9744	cluster group2	11.1865	11.219	11.2319	11.1647	10.7169	10.334	10.1415	9.93496	9.97232	10.159	10.3057	10.2995	10.1146	9.99085
3 : 04 - E : 13	HA31N01	gi|18408246|ref|NP_564848.1| expressed protein	Arabidopsis thaliana	33.9	OLD gi|18408246|ref|NP_564848.1| expressed protein	not assigned.unknown	18	3262	29.9911	cluster group2	11.3617	11.5185	11.0495	10.1672	9.57044	8.90319	8.30882	8.41323	8.20844	7.3685	7.0683	7.43898	7.60432	7.20724
3 : 14 - J : 09	HA24B06	gi|21539503|gb|AAM53304.1| putative protein	Arabidopsis thaliana	89.7	protein hypothetical protein	not assigned.no ontology	24	4031	30.0227	cluster group2	10.0478	10.7567	11.1604	11.0173	10.6148	10.3308	10.1158	9.86546	9.88053	10.196	10.364	10.2114	9.97108	9.83028
1 : 07 - K : 09	HZ47H02	0	0	#N/A	OLD 0	not assigned.unknown	15	360	30.0258	cluster group2	11.5763	10.9683	10.3499	9.80579	9.44624	9.29899	9.12722	8.77969	8.60708	8.66486	8.77859	8.53549	8.33499	8.25592
2 : 22 - G : 19	HY02A17	gi|30680933|ref|NP_172380.2| expressed protein	Arabidopsis thaliana	73.9	protein jmjC domain, putative	protein.degradation.ubiquitin.E3.RING	17	2842	30.9447	cluster group2	9.64425	9.86506	9.74826	9.48244	9.21034	9.06893	8.94914	8.76483	8.76246	8.7563	8.7027	8.65115	8.60281	8.55082
1 : 01 - J : 01	HY09A17	gi|29370843|gb|AAO72697.1| unknown	Oryza sativa	162	protein expressed protein;unknown [Oryza sativa (japonica cultivar-group)];	not assigned.unknown	16	26	30.9801	cluster group2	11.1844	10.7686	10.4311	10.1182	9.75056	9.34356	9.01205	9.00332	8.90209	8.6116	8.5531	8.46782	8.42039	8.2314
2 : 02 - M : 21	HY05P18	putative cysteinyl-tRNA synthetase	Oryza sativa	189	protein cysteinyl-tRNA synthetase	amino acid activation	16	1358	30.9821	cluster group2	11.0614	10.9291	10.72	10.2763	9.75231	9.2999	8.98415	8.9113	8.84419	8.74642	8.71689	8.60308	8.53673	8.436
2 : 24 - C : 21	HY06A11	putative histone H2B	Oryza sativa	188	protein No apical meristem (NAM) protein, putative;protein histone H2B;	unclassified. Unknown	11	2989	30.9853	cluster group2	11.9573	11.9749	11.5787	11.0233	10.4152	10.1101	9.92709	9.73981	9.711	9.69443	9.61763	9.56423	9.58391	9.60623
1 : 22 - G : 17	HZ65J07	Actin-depolymerizing factor 1 (ADF 1) gb	Petunia x hybrida	224	protein actin-depolymerizing factor 1 (adf 1)	cell.organisation	16	1107	31.0076	cluster group2	11.1301	10.8798	10.2767	9.77111	9.35075	9.18614	9.10214	8.66875	8.48811	8.5178	8.5803	8.44963	8.21943	8.10569
3 : 05 - K : 09	HA20J02	utative trehalose-6-phosphate synthase	Oryza sativa	58.5	protein trehalose-phosphatase, putative	minor CHO metabolism.trehalose.potential TPS/TPP	10	3378	31.0094	cluster group2	11.0973	11.1236	11.137	10.9389	10.6341	10.3415	10.1328	10.01	9.98759	10.0358	10.2493	10.1231	9.83019	9.61841
2 : 09 - H : 21	HY06L19	ribosomal protein S4 type	Zea mays	311	ribosomal protein [Bromus inermis]	protein.synthesis.misc ribososomal protein	10	1856	31.1929	cluster group2	11.2078	11.0975	11.1055	10.945	10.6373	10.3216	10.0611	9.88064	9.81117	9.89541	10.1103	10.0306	9.91697	9.66855
2 : 09 - I : 19	HY01D06	dnaK-type molecular chaperone hsc70-3 - tomato gb	0	291	protein dnaK protein	protein.folding	21	1860	31.9877	cluster group2	10.8137	10.5531	10.5182	10.541	10.2992	9.89573	9.57255	9.25242	8.9389	8.56382	8.32631	8.33524	8.54	8.50231
3 : 06 - P : 03	HA08M09	60S ribosomal protein L23A	Oryza sativa	219	protein ribosomal protein L23, putative	protein.synthesis.misc ribososomal protein	21	3472	31.993	cluster group2	10.2444	10.3798	10.4918	10.4304	10.3226	10.0593	9.8489	9.48803	9.02868	8.55461	8.32931	8.22462	8.13836	7.95138
3 : 20 - L : 01	HA04D22	gi|14140160|emb|CAC39077.1| putative protein	Oryza sativa	129	protein expressed protein;OSJNBb0034G17.10 [Oryza sativa (japonica cultivar-group)];	not assigned.no ontology	19	4506	32.0012	cluster group2	11.927	11.7892	10.882	10.1486	9.78932	9.76428	9.51489	8.92396	8.56417	8.17834	8.09377	7.83197	7.47565	7.36873
3 : 22 - O : 07	HA15P20	gi|18422735|ref|NP_568672.1| expressed protein	Arabidopsis thaliana	42.4	protein Plant invertase/pectin methylesterase inhibitor	not assigned.unknown	19	4685	32.0039	cluster group2	11.8715	11.6434	11.1799	10.651	10.1638	9.78965	9.39883	8.97369	8.60996	8.13083	7.90738	7.70312	7.50141	7.39529
3 : 23 - J : 03	HA07P24	gi|18410992|ref|NP_567071.1| expressed protein	Arabidopsis thaliana	256	unknown [Arabidopsis thaliana];protein 60S ribosomal protein L21;	protein.synthesis.misc ribososomal protein	22	4730	32.0707	cluster group2	10.863	11.025	11.1196	10.8609	10.3334	9.88899	9.6713	9.49858	9.50425	9.46222	9.47706	9.30403	9.03486	8.82818
3 : 13 - E : 11	HA25L05	putative endoplasmic reticulum membrane fusion protein	Oryza sativa	316	protein AAA family ATPase, CDC48 subfamily	cell.division	9	3919	32.1692	cluster group2	10.3861	10.4399	10.4331	10.1384	9.68224	9.31579	9.06783	9.13992	9.21436	9.288	9.27292	9.28467	9.22217	9.16372
2 : 18 - C : 21	HY06F06	SNF2/SWI2 T02401 activator required for expression of many genes/putative DNA repair protein	Saccharomyces cerevisiae	211	protein SNF2 family N-terminal domain, putative	RNA.regulation of transcription.Chromatin Remodeling Factors	26	2501	32.8989	cluster group2	10.6702	11.4002	12.0686	12.29	11.8311	11.12	10.5117	10.0556	9.93735	10.107	10.2509	10.123	9.96104	10.0009
3 : 07 - D : 11	HA27F06	gi|34394212|dbj|BAC84664.1| unknown protein	Oryza sativa	229	AT3g22390/MCB17_12 [Arabidopsis thaliana]	not assigned.unknown	20	3486	32.9354	cluster group2	10.0851	10.308	10.1658	10.0172	9.99476	9.9276	9.72548	9.72037	9.57323	9.16616	8.95993	8.93641	8.80753	8.51106
2 : 24 - N : 21	HY08P01	adenine nucleotide translocator	Triticum turgidum	135	protein adp,atp carrier protein, mitochondrial precursor (adp/atp translocase)(adenine nucleotide translocator) (ant)	major CHO metabolism.synthesis.starch.transporter	23	3033	32.9785	cluster group2	10.409	10.8707	11.0802	10.929	10.4375	9.89441	9.26787	8.95102	9.01058	9.0527	9.15119	9.23315	9.08415	8.75227
3 : 18 - K : 07	HA15D17	putative 60S ribosomal protein L37a	Oryza sativa	187	protein Ribosomal L37ae protein family	protein.synthesis.misc ribososomal protein	23	4343	32.9867	cluster group2	10.7207	10.9506	10.9251	10.6711	10.2904	9.7586	9.152	8.98209	8.96212	8.81542	8.87486	9.02295	8.92136	8.6207
1 : 09 - I : 01	HY08A11	nucleosome/chromatin assembly factor group A	Zea mays	161	protein nucleosome assembly protein 1-like protein 1	DNA.synthesis/chromatin structure	12	461	32.9875	cluster group2	11.122	10.7295	10.2543	9.74374	9.26465	8.89446	8.70958	8.76982	8.78844	8.80195	8.95807	8.98415	8.82561	8.5295
3 : 16 - M : 05	HA11A07	gi|18391509|ref|NP_563929.1| expressed protein	Arabidopsis thaliana	192	putative fiber protein Fb34 [Oryza sativa (japonica cultivar-group)]	not assigned.unknown	15	4199	32.9985	cluster group2	11.4335	10.9937	10.3405	9.7372	9.35563	9.26144	9.20554	8.74055	8.42091	8.29716	8.30341	8.17691	8.04169	7.98428
3 : 19 - J : 19	HB15I23	gi|12313690|dbj|BAB21095.1| P0501G01.24	Oryza sativa	294	protein Neutral/alkaline nonlysosomal ceramidase	lipid metabolism.'exotics' (steroids, squalene etc).sphingolipids	25	4427	33.0051	cluster group2	8.6286	9.11118	9.45889	9.46176	9.12337	8.69161	8.30542	8.25363	8.27267	8.24118	8.13783	8.13695	8.17447	8.31089
3 : 21 - N : 05	HA12L12	putative ribosomal protein S19	Oryza sativa	271	protein putative ribosomal protein S19;protein ribosomal protein S14p/S29e;	protein.synthesis.misc ribososomal protein	24	4591	33.0181	cluster group2	10.8592	11.1454	11.2445	11.045	10.6956	10.4312	10.2132	10.0594	10.0637	10.1187	10.3002	10.1792	9.90604	9.70261
1 : 01 - E : 03	HY10H24	dnaK-type molecular chaperone hsp70 - rice (fragment)	0	263	protein dnaK protein;protein dnaK-type molecular chaperone hsp70 - rice (fragment);	protein.folding	14	9	33.0582	cluster group2	12.6871	11.5945	11.05	10.5794	9.92185	9.56134	9.57015	9.64343	9.5353	9.23524	9.09764	9.08125	9.36136	9.61114
1 : 01 - P : 01	HY09J17	putative endoplasmic reticulum membrane fusion protein	Oryza sativa	330	protein AAA family ATPase, CDC48 subfamily	cell.division	23	48	33.0685	cluster group2	10.6659	10.8789	11.0039	10.7709	10.2925	9.82337	9.41819	9.32901	9.23963	9.13692	9.15594	9.08589	8.96465	8.89855
1 : 06 - P : 01	HY10G11	2.3_cis2 his2-zincfinger T00498 MBP-1 (2)	Homo sapiens.	312	OLD 2.3_cis2 his2-zincfinger T00498 MBP-1 (2)	glycolysis.enolase	27	324	33.9565	cluster group2	10.4209	10.5334	10.6731	10.7763	10.6734	10.5234	10.457	10.381	10.2516	10.2113	10.2568	10.2779	10.1534	9.97678
2 : 13 - J : 19	HY03G08	RIKEN cDNA C230094B15	Mus musculus	34.7	minichromosomal maintenance factor [Triticum aestivum]	DNA.synthesis/chromatin structure	12	2163	33.9801	cluster group2	10.9923	10.5669	10.1388	9.55299	9.01433	8.73765	8.67768	8.7573	8.9531	9.14407	9.20999	9.03772	8.88089	8.77655
3 : 15 - A : 01	HA02G02	Histone H2B	Triticum aestivum	187	histone H2B [Triticum aestivum]	DNA.synthesis/chromatin structure.histone	19	4064	33.9898	cluster group2	11.8703	11.2791	10.9759	10.5948	10.0378	9.68925	9.53892	9.05539	8.70899	8.27671	7.91077	7.55034	7.37566	7.57036
1 : 11 - L : 01	HY09L24	dnaK-type molecular chaperone hsp70 - rice (fragment)	0	261	protein dnaK protein;protein dnaK-type molecular chaperone hsp70 - rice (fragment);	protein.folding	14	582	34.008	cluster group2	12.4084	11.4821	11.0327	10.5329	9.85163	9.58338	9.65727	9.6404	9.61102	9.43915	9.22093	9.28122	9.37303	9.43029
1 : 04 - M : 03	HZ36H04	lipoxygenase (EC 1.13.11.12) 2 - barley gb	Hordeum vulgare subsp. vulgare	323	lipoxygenase 2 [Hordeum vulgare subsp. vulgare]	hormone metabolism.jasmonate.synthesis-degradation	18	199	34.0134	cluster group2	10.1632	10.2249	10.1933	9.87071	9.45107	8.939	8.54599	8.4324	8.29382	7.87886	7.50942	7.29137	7.42569	7.80859
2 : 19 - K : 19	HY01E14	gi|7485777|pir||T01618 hypothetical protein At2g18900 [imported]	Arabidopsis thaliana	114	protein expressed protein;transducin family protein / WD-40 repeat family protein [Arabidopsis thaliana];	not assigned.no ontology	17	2631	34.0138	cluster group2	9.91418	10.1356	10.0002	9.65748	9.20402	8.89494	8.66298	8.43826	8.436	8.41536	8.38268	8.36402	8.17791	7.95563
3 : 17 - H : 01	HA03M22	gi|32483129|emb|CAE02125.1| OSJNBa0035M09.5	Oryza sativa	340	ribosomal protein L7 [Triticum aestivum]	protein.synthesis.misc ribososomal protein	22	4254	34.9419	cluster group2	10.7941	11.0783	11.278	11.1924	10.6391	10.087	9.75309	9.50402	9.48198	9.45932	9.44423	9.4373	9.08669	8.58649
3 : 14 - G : 05	HA11I04	putative impotin alpha 1b	Oryza sativa	353	protein impotin alpha 1b, putative	protein.targeting.nucleus	9	4012	34.9819	cluster group2	9.91098	10.024	9.98506	9.71064	9.423	9.23225	9.08653	9.26937	9.41571	9.33789	9.28947	9.3441	9.25324	8.91158
3 : 21 - A : 01	HA02A07	ribosomal Pr 117	Triticum aestivum	284	protein 60S ribosomal protein L17	protein.synthesis.misc ribososomal protein	24	4527	35.0201	cluster group2	10.8868	11.0979	11.2787	11.1776	10.7593	10.3362	10.0419	9.868	9.89042	9.96432	10.0716	10.0349	9.86569	9.76347
1 : 16 - P : 13	HZ58D12	gi|21742344|emb|CAD41589.1| OSJNBb0034G17.19	Oryza sativa	166	OSJNBa0010H02.2 [Oryza sativa (japonica cultivar-group)]	not assigned.no ontology	24	848	35.0296	cluster group2	10.7661	11.1038	11.2619	11.2241	10.8357	10.4745	10.1536	9.76582	9.68879	9.92122	10.1526	10.0593	9.82902	9.65089
1 : 10 - J : 01	HY10O13	transaldolase	Oryza sativa	183	protein M36658 histone H3;putative transaldolase [Oryza sativa (japonica cultivar-group)];	unclassified. Unknown	16	516	35.2547	cluster group2	10.652	10.4154	10.1838	9.8489	9.5478	9.38129	9.08147	8.83422	8.75139	8.77696	8.82892	8.76966	8.60821	8.45207
2 : 09 - D : 21	HY06J19	transport protein	Arabidopsis thaliana	194	protein At1g05520/T25N20_16	protein.targeting.secretory pathway.golgi	10	1844	35.9588	cluster group2	10.628	10.6433	10.6876	10.5813	10.3833	10.1064	9.7925	9.6691	9.65895	9.75357	9.89885	9.82176	9.67913	9.5578
2 : 17 - C : 21	HY05C09	gi|32487442|emb|CAE02741.1| OSJNBa0006B20.1	Oryza sativa	127	protein Regulator of chromosome condensation (RCC1), putative	RNA.processing	9	2423	35.9784	cluster group2	10.2237	10.3478	10.2963	9.9565	9.4833	9.08377	8.89371	8.95973	9.12077	9.28558	9.35578	9.27864	9.23585	9.24912
3 : 21 - O : 05	HA10P12	putative DEAD-box RNA helicase	Oryza sativa	308	protein putative helicase	RNA.processing.RNA helicase	11	4599	35.9844	cluster group2	11.5372	11.2786	11.1536	10.907	10.4156	9.85594	9.3411	9.38133	9.42152	9.33997	9.33628	9.3493	9.30729	9.24957
3 : 01 - H : 07	HA15I23	gi|21741051|emb|CAD41896.1| OSJNBa0093O08.15	Oryza sativa	209	protein UDP-glucose 4-epimerase, putative	not assigned.unknown	23	3064	35.9988	cluster group2	10.6383	10.9129	10.9306	10.714	10.3589	10.0318	9.72479	9.49564	9.37504	9.27638	9.41445	9.23915	9.26594	9.29757
3 : 03 - A : 01	HA01A05	60S ribosomal protein L31	Perilla frutescens	174	protein Ribosomal protein L31e, putative	protein.synthesis.misc ribososomal protein	22	3165	36.0081	cluster group2	10.887	11.6263	11.8858	11.4823	10.8462	10.3344	10.0678	9.78887	9.60803	9.39236	9.34247	9.42984	9.35272	8.94436
3 : 08 - L : 03	HA08M11	putative eukaryotic initiation factor subunit	Oryza sativa	72.4	protein putative eukaryotic initiation factor subunit	protein.synthesis.initiation	16	3606	36.0401	cluster group2	10.7715	10.2815	10.0297	9.79769	9.57706	9.29862	9.02495	8.8902	8.84057	8.85807	8.9966	8.94451	8.74083	8.39859
1 : 24 - G : 01	HY09K15	putrescine transport protein	Escherichia coli K12	280	putrescine transport protein; permease; putrescine transport protein (ABC superfamily, membrane) [Escherichia coli K12]; ATP-binding component of putrescine transport system; putrescine transport protein (ABC superfamily, atp_bind) [Escherichia coli K12];	transport.ABC transporters and multidrug resistance systems	11	1211	36.1003	cluster group2	11.3948	11.0479	10.836	10.5728	10.1217	9.74394	9.54667	9.32343	9.30427	9.34185	9.39928	9.4927	9.43799	9.19371
3 : 02 - G : 15	HB04A05	gi|32482977|emb|CAE01688.1| OSJNBa0010H02.8	Oryza sativa	116	protein t-complex polypeptide 1	protein.postranslational modification	11	3127	36.9674	cluster group2	11.1954	10.8192	10.711	10.4474	10.0357	9.64734	9.33441	9.28299	9.3502	9.54166	9.66674	9.63779	9.49159	9.12243
1 : 09 - N : 17	HZ65N17	putative tubulin beta-4 chain	Oryza sativa	343	protein Tubulin/FtsZ family, GTPase domain, putative	cell.organisation	17	481	36.9821	cluster group2	10.0364	10.1808	10.0474	9.58286	9.04337	8.66336	8.39243	8.35149	8.36345	8.2855	8.1733	7.90154	7.82065	8.00213
1 : 14 - L : 01	HY10K17	histone H4	0	162	protein histone H4	DNA.synthesis/chromatin structure.histone	15	731	36.9853	cluster group2	11.7223	11.2417	10.4278	9.79933	9.48937	9.51168	9.36239	8.83047	8.50465	8.17742	8.11308	7.8726	7.61802	7.55607
1 : 12 - L : 01	HY10A16	gi|15222554|ref|NP_176570.1| expressed protein	Arabidopsis thaliana	55.8	protein hypothetical protein	RNA.regulation of transcription.putative transcription regulator	26	625	36.9866	cluster group2	10.8549	10.9389	11.1	11.1414	10.8895	10.6789	10.4955	10.2347	10.1176	10.0498	9.96767	10.0475	10.3012	10.6439
1 : 01 - I : 03	HY10I24	tetratricopeptide repeat-containing protein-like	Oryza sativa	151	protein TPR Domain, putative	not assigned.no ontology.pentatricopeptide (PPR) repeat-containing protein	27	22	36.992	cluster group2	10.4742	10.4216	10.5768	10.7979	10.8049	10.4999	10.1672	10.1786	10.1737	10.0396	10.0386	9.953	9.92249	9.83285
3 : 22 - J : 07	HA18C13	histone H4 identical to GB:M17133 and GB:M17132;	Arabidopsis thaliana	162	protein histone H4	DNA.synthesis/chromatin structure.histone	19	4661	36.9923	cluster group2	11.7657	11.4275	10.6842	10.1344	9.87611	9.82428	9.54067	8.99069	8.65453	8.21153	8.05473	7.74831	7.37507	7.35499
1 : 02 - M : 01	HY08O23	putative pre-rRNA processing protein RRP5	Oryza sativa	225	protein Similar to pre-rRNA processing protein RRP5	not assigned.no ontology.S RNA-binding domain-containing protein	12	92	36.9989	cluster group2	10.7554	10.333	9.97527	9.62876	9.31429	9.15541	9.07555	9.10358	9.15423	9.21156	9.22944	9.08404	8.93939	8.8098
3 : 05 - F : 07	HA16L03	putative histone H2B	Oryza sativa	187	protein histone H2B	DNA.synthesis/chromatin structure.histone	19	3353	37.0046	cluster group2	12.0302	11.4218	10.6425	9.87798	9.62044	9.71781	9.67894	9.21762	8.73526	8.10349	7.78449	7.75537	7.83481	7.7666
1 : 23 - D : 09	HZ49D12	ribosomal protein S3a - rice dbj	Oryza sativa	342	protein Ribosomal S3Ae family, putative	protein.synthesis.misc ribososomal protein	22	1151	37.0248	cluster group2	11.0089	11.4219	11.4523	11.3969	10.9103	10.3111	9.78648	9.57506	9.58288	9.28723	9.08722	9.30025	9.10862	8.62435
3 : 04 - K : 11	HA25D20	gi|21741171|emb|CAD41073.1| OSJNBa0084K11.7	Oryza sativa	223	protein Cytochrome P450	misc.cytochrome P450	17	3296	37.0378	cluster group2	9.73516	9.67674	9.66941	9.43275	9.07392	8.66149	8.35742	8.28967	8.33799	8.36281	8.28829	8.16176	8.08523	7.93085
1 : 20 - M : 01	HY09M12	Psst70 (stress 70 protein)	Pisum sativum	223	protein chaperone protein DnaK	stress.abiotic.heat	18	1025	37.0394	cluster group2	9.75368	9.87155	9.5825	9.34422	9.13504	8.93694	8.57926	8.28491	8.1346	7.81874	7.5453	7.46184	7.34851	7.27316
2 : 14 - H : 21	HY07G15	putative peptidyl-prolyl cis-trans isomerase, chloroplast precursor	Oryza sativa	211	putative peptidyl-prolyl cis-trans isomerase, chloroplast precursor [Oryza sativa (japonica cultivar-group)];protein peptidyl-prolyl cis-trans isomerase, cyclophilin-type, putative;	cell.cycle	17	2230	37.0532	cluster group2	9.72414	9.94836	9.82094	9.38544	8.87916	8.48878	8.30126	8.27463	8.27701	8.31082	8.29056	8.17839	8.1443	8.12607
1 : 17 - D : 01	HY10G03	putative sugar transporter/enolase	0	243	protein sorbitol transporter;enolase [Oryza sativa (japonica cultivar-group)];	transporter.sugars	28	856	37.9016	cluster group2	11.1442	11.3991	11.7354	11.7896	11.4244	11.2064	11.2469	11.1936	11.1391	11.229	11.3032	11.0688	10.6942	10.7296
2 : 04 - K : 19	HY01I23	hypothetical protein	Oryza sativa	180	protein homoserine dehydrogenase, putative;OSJNBa0009K15.21 [Oryza sativa (japonica cultivar-group)];	amino acid metabolism.aspartate family.misc.homoserine.synthesis	21	1510	37.973	cluster group2	10.0268	10.2674	10.4254	10.3724	10.0886	9.61014	9.14883	8.97752	8.85856	8.59378	8.39015	8.28185	8.36489	8.52625
1 : 17 - O : 13	HZ55K15	gi|27436751|gb|AAO13470.1| Hypothetical protein	Oryza sativa	62.4	protein Similar to CTR1-like protein kinase	not assigned.unknown	27	892	37.9786	cluster group2	10.322	10.3212	10.4378	10.5231	10.4268	10.2422	10.137	10.1233	10.1059	10.0637	10.0383	10.068	9.91776	9.76901
3 : 20 - L : 09	HA24D12	gi|24584255|ref|NP_609692.2| CG16873-PA	Drosophila melanogaster	37.4	OLD gi|24584255|ref|NP_609692.2| CG16873-PA	not assigned.unknown	15	4508	37.9789	cluster group2	11.9395	11.5265	10.7826	10.0053	9.53511	9.39364	9.24118	8.77837	8.44307	8.10469	7.97699	7.89626	7.81733	7.85953
1 : 22 - O : 01	HY09J14	0	0	#N/A	OLD 0	not assigned.unknown	25	1129	37.9894	cluster group2	8.56873	9.27732	9.87287	9.84908	9.2693	8.69308	8.45199	8.21364	8.17863	8.238	8.21643	8.26836	8.23667	8.19567
3 : 05 - D : 05	HA11D18	0.2_HMGI_Y T01851; putative glycine rich protein	Oryza sativa	122	protein probable u6 snrna-associated sm-like protein lsm4	RNA.processing	10	3340	38.0031	cluster group2	10.9409	10.8962	10.8908	10.6624	10.2152	9.717	9.37347	9.31527	9.39455	9.44521	9.46119	9.49885	9.41325	9.0982
2 : 17 - P : 21	HY07F01	translocon Tic40	Pisum sativum	34.3	protein Similar to chloroplast protein translocon component Tic40 precursor	protein.targeting	29	2484	38.0101	cluster group2	10.2832	11.1958	11.7386	11.9019	11.5199	11.0549	10.6895	10.2248	10.0859	10.3893	10.7062	10.383	10.0641	9.87197
2 : 06 - B : 01	HB25F18	gi|21742151|emb|CAD40577.1| OSJNBa0069D17.2	Oryza sativa	166	protein Nuclear transport factor 2 (NTF2) domain, putative	not assigned.unknown	18	1616	38.0126	cluster group2	9.94174	9.78998	9.68759	9.58726	9.2756	8.65135	7.96979	7.95837	7.97284	7.58488	7.35441	7.37289	7.42071	7.38125
3 : 20 - F : 05	HA13L11	0.2_HMGI_Y T01851	0	107	protein expressed protein	cell wall.cell wall proteins.AGPs	12	4473	38.0187	cluster group2	10.3038	10.2076	9.9018	9.47491	9.11719	8.85892	8.70352	8.81143	8.99004	9.13282	9.21644	9.16445	8.91657	8.78986
3 : 18 - H : 07	HA18K08	HSWT41 histone H4 (TH091)	0	191	protein histone H4	DNA.synthesis/chromatin structure.histone	19	4329	38.0216	cluster group2	11.6911	11.3432	10.592	9.96612	9.72805	9.78111	9.58872	9.05041	8.74527	8.29175	8.08553	7.75663	7.40063	7.41346
3 : 07 - H : 07	HA16C06	histone H4 (TH091)	Triticum aestivum	169	protein histone H4	DNA.synthesis/chromatin structure.histone	13	3510	38.0495	cluster group2	11.0502	10.1699	9.39835	8.93887	8.81742	8.97732	9.13104	8.80559	8.59137	8.52713	8.60016	8.4822	8.25377	8.12111
1 : 19 - O : 01	HY08N19	ribosomal protein S3a - rice db	Oryza sativa	250	40S ribosomal protein [Triticum aestivum];protein Ribosomal S3Ae family, putative;	protein.synthesis.misc ribososomal protein	22	995	38.9732	cluster group2	10.8381	11.1591	11.3617	11.3197	10.8934	10.2614	9.62071	9.49302	9.47648	9.1253	8.9668	9.11891	8.94291	8.40987
3 : 14 - A : 19	HB14P14	0.2_HMGI_Y T01851	0	110	OLD 0.2_HMGI_Y T01851	protein.targeting.nucleus	18	3986	38.9867	cluster group2	10.0258	9.87046	9.76281	9.63127	9.19019	8.45801	7.78098	7.72954	7.76811	7.43227	7.17077	7.22789	7.1785	6.77196
1 : 10 - F : 01	HY10I13	UDP-glucose pyrophosphorylase (UGPase)	Hordeum vulgare	295	protein UTP--glucose-1-phosphate uridylyltransferase;UDP-glucose pyrophosphorylase [Hordeum vulgare subsp. vulgare];	glycolysis.UGPase	23	500	38.9953	cluster group2	10.5974	10.3774	10.6144	10.6919	10.3935	10.0143	9.65652	9.47227	9.48083	9.5875	9.68976	9.61246	9.50114	9.43644
2 : 17 - A : 21	HY05B09	putative myosin	Oryza sativa	150	protein putative myosin-related protein	cell.organisation	17	2413	39.0017	cluster group2	9.18494	9.74493	9.56299	9.08324	8.75645	8.73934	8.7025	8.32138	8.11615	8.28086	8.35963	8.18157	8.0011	7.9058
2 : 23 - D : 13	HF16E23	gi|15233296|ref|NP_188858.1| hypothetical protein	Arabidopsis thaliana	140	protein putative calmodulin-binding protein	signalling.calcium	9	2917	39.0068	cluster group2	10.3139	10.6829	10.601	10.203	9.66995	9.22384	8.96739	9.04347	9.14307	9.13229	9.01896	9.0288	9.0748	9.09401
3 : 18 - K : 03	HA06N20	|HSWT41 histone H4 (TH091)	0	162	protein histone H4	DNA.synthesis/chromatin structure.histone	15	4342	39.0081	cluster group2	12.2263	11.6877	10.6955	9.87455	9.49707	9.51435	9.4097	8.96759	8.64365	8.23543	8.07569	7.84114	7.60446	7.76705
2 : 13 - O : 19	HY01O08	Predicted protease of the Abi (CAAX) family	Nostoc punctiforme	31.6	OLD Predicted protease of the Abi (CAAX) family	not assigned.unknown	22	2187	39.0126	cluster group2	10.5833	10.8766	10.9985	10.8611	10.3933	9.90759	9.55899	9.3577	9.29185	9.07615	8.97194	9.0788	8.95977	8.6142
2 : 05 - K : 21	HY04O20	gi|15228842|ref|NP_191175.1| hypothetical protein	Arabidopsis thaliana	176	unknown protein [Oryza sativa (japonica cultivar-group)];protein hypothetical protein;	not assigned.unknown	21	1591	39.021	cluster group2	9.83469	10.1412	10.2931	10.2172	9.91983	9.64592	9.38051	9.06984	8.81757	8.50771	8.35119	8.25584	8.25516	8.04773
2 : 11 - L : 15	HF21H03	no hit	no hit	#N/A	OLD no hit	RNA.regulation of transcription.Nucleosome/chromatin assembly factor group	20	2021	39.0224	cluster group2	10.4685	10.3818	10.1133	9.80716	9.65764	9.73969	9.9674	9.83354	9.58955	9.00012	8.25961	7.92281	7.90124	8.07586
2 : 18 - G : 21	HY06B07	gi|33146450|dbj|BAC79558.1| unknown protein	Oryza sativa	147	protein hypothetical protein	not assigned.unknown	16	2523	39.046	cluster group2	10.1399	10.033	9.92397	9.73072	9.43537	9.18911	9.05662	9.02473	9.00378	8.93798	8.91056	8.79812	8.68459	8.6304
3 : 05 - N : 11	HA27A06	histone H4 (TH091)	Triticum aestivum	162	protein histone H4	DNA.synthesis/chromatin structure.histone	19	3397	40.0059	cluster group2	11.7182	11.3004	10.5982	9.89917	9.70404	9.75446	9.62124	9.18997	8.79597	8.16775	7.92087	7.5572	7.22562	7.3118
2 : 17 - A : 11	HF12N01	ribosomal protein s6 RPS6-2	Zea mays	321	protein ribosomal protein s6 RPS6-2	protein.synthesis.misc ribososomal protein	23	2412	40.0147	cluster group2	10.309	10.2931	10.3513	10.3891	10.1935	9.89041	9.57028	9.51967	9.56044	9.48839	9.41833	9.53664	9.47761	9.34967
3 : 03 - I : 03	HA05P05	translation initiation factor 5A	Oryza sativa	287	protein translation initiation factor eIF-5A	protein.synthesis.initiation	26	3193	40.0209	cluster group2	10.2654	10.5294	10.792	10.7877	10.5803	10.237	9.97939	9.952	9.92013	9.90426	10.0671	9.91792	9.7575	9.66665
3 : 02 - G : 01	HA02I10	GTP-binding protein	Capsicum annuum	361	putative GTP-binding protein [Oryza sativa (japonica cultivar-group)]	signalling.G-proteins	24	3124	40.0368	cluster group2	10.0012	10.3783	10.672	10.6892	10.4155	10.0073	9.75807	9.89282	9.94181	9.88027	9.92495	9.82397	9.63386	9.45251
2 : 03 - N : 21	HY06O14	putative cytochrome P450 protein	Oryza sativa	192	protein putative cytochrome P450 protein	misc.cytochrome P450	12	1444	40.9404	cluster group2	10.5362	10.1114	9.92696	9.6744	9.39495	9.13186	9.03597	9.14175	9.31541	9.36438	9.31813	9.23314	9.17287	9.00682
1 : 16 - O : 15	HZ60M18	dnaK-type molecular chaperone HSP70	Triticum aestivum	224	HSP70 [Triticum aestivum]	stress.abiotic.heat	14	844	40.9517	cluster group2	10.7313	10.3144	10.1013	9.99733	9.60921	9.33489	9.45471	9.38866	9.26442	9.13522	9.04569	9.06495	9.16114	9.19176
1 : 03 - L : 01	HY09K18	gi|32492301|emb|CAE04782.1| OSJNBb0020O11.4	Oryza sativa	234	OSJNBb0020O11.15 [Oryza sativa (japonica cultivar-group)]	not assigned.unknown	10	139	40.9617	cluster group2	10.3496	10.3938	10.3591	10.2365	10.0113	9.77175	9.6097	9.52783	9.48966	9.49991	9.64562	9.55966	9.51697	9.39417
1 : 08 - P : 01	HY10K12	gi|31712091|gb|AAP68395.1| unknown protein	Oryza sativa	254	protein hypothetical protein;Putative Not1 N-terminal protein [Oryza sativa (japonica cultivar-group)];	RNA.regulation of transcription.putative transcription regulator	16	437	40.9722	cluster group2	9.94242	9.77306	9.61857	9.42555	9.24702	9.13097	9.0539	8.99892	8.94067	8.91663	8.977	8.90546	8.81089	8.73217
1 : 18 - K : 01	HY09N10	CDC48 - like protein	Arabidopsis thaliana	55.5	protein AAA family ATPase, CDC48 subfamily	cell.division	23	926	40.9967	cluster group2	10.3548	10.5133	10.5426	10.4268	10.088	9.8098	9.62242	9.41643	9.34845	9.35577	9.35797	9.36651	9.23069	9.01529
2 : 20 - E : 05	HF01F08	Ribosomal protein S7	Hordeum vulgare subsp. vulgare	362	ribosomal protein S7 [Triticum aestivum]	protein.synthesis.misc ribososomal protein	10	2674	41.0054	cluster group2	10.3469	10.2058	10.1128	10.0509	9.91425	9.80697	9.59906	9.53057	9.62163	9.66023	9.67712	9.62821	9.46111	9.37316
3 : 05 - M : 01	HA01E09	no hit	no hit	#N/A	OLD no hit	not assigned.no ontology	11	3390	41.0058	cluster group2	11.175	11.3566	11.0205	10.0756	9.46441	9.12544	8.99251	9.04473	9.06522	9.07355	9.13261	9.09648	8.85466	8.62225
3 : 20 - N : 05	HA13I12	putative disulfide-isomerase precursor	Oryza sativa	356	protein thioredoxin, putative	redox.thioredoxin	9	4519	41.0219	cluster group2	10.1109	10.7876	10.9355	10.4483	9.70969	9.07872	8.77704	8.75973	8.87819	9.05152	9.25015	9.28626	9.0986	8.95771
1 : 23 - H : 01	HY10P05	heat shock protein 80	Triticum aestivum	270	heat shock protein 80 [Triticum aestivum];protein heat shock protein 82;	stress.abiotic.heat	14	1164	41.0322	cluster group2	10.9222	10.3224	10.1141	10.1307	9.78611	9.40576	9.27308	9.08638	8.96019	8.84443	8.78524	9.1369	9.25325	9.05747
1 : 13 - P : 01	HY10G02	chloroplast nucleoid DNA-binding protein -like protein	Oryza sativa	216	protein chloroplast nucleoid DNA-binding protein, putative	RNA.regulation of transcription.putative DNA-binding protein	12	691	41.0852	cluster group2	10.358	10.0979	9.81232	9.53444	9.21267	8.97922	8.94614	9.20079	9.36052	9.33828	9.28987	9.27963	9.16573	9.0127
1 : 02 - M : 07	HZ44J05	lipoxygenase/Dof2 T02690 DNA-binding with One Finger 2; contribute to multiple protein protein interactions; maize,	Hordeum vulgare/Zea mays	325	lipoxygenase 2 [Hordeum vulgare subsp. vulgare]	hormone metabolism.jasmonate.synthesis-degradation	18	94	41.9996	cluster group2	9.51382	9.47925	9.54805	9.26895	8.75261	8.31353	8.02767	8.0625	7.88951	7.54681	7.3482	7.13333	7.1551	7.46436
3 : 06 - C : 03	HA06G10	putative ribosomal protein L18a, cytosolic	Oryza sativa	339	protein Ribosomal L18ae protein family;protein Ribosomal L18ae protein family, putative;	protein.synthesis.misc ribososomal protein	17	3411	42.0052	cluster group2	9.74029	9.73302	9.54695	9.11854	8.62634	8.36786	8.36071	8.23124	8.00364	7.82914	7.93505	8.09321	8.00491	7.91437
2 : 03 - B : 19	HY02O20	dsRNA-binding protein ODB1	Oryza sativa	147	dsRNA-binding protein ODB1 [Oryza sativa (japonica cultivar-group)]	RNA.RNA binding	19	1385	42.0065	cluster group2	11.111	10.9981	10.6093	10.2764	9.98781	9.80827	9.47169	8.95889	8.52213	7.95736	7.7499	7.53513	7.36658	7.32309
3 : 08 - E : 07	HA15O01	gi|15678725|ref|NP_275841.1| unknown	Methanothermobacter thermautotrophicus	32.7	OLD gi|15678725|ref|NP_275841.1| unknown	not assigned.unknown	18	3572	42.0083	cluster group2	9.34919	9.5502	9.47751	9.07778	8.69265	8.27164	7.90502	8.00873	8.06924	7.7601	7.41212	7.26868	7.14336	7.04157
2 : 14 - D : 19	HY04F08	domain protein 105	Zea mays	218	protein SET domain protein 105;SET domain protein [Triticum aestivum];	RNA.regulation of transcription.SET-domain transcriptional regulator family	16	2212	42.0157	cluster group2	9.92481	9.93515	9.57855	9.42441	9.326	9.1777	8.95689	8.73645	8.70376	8.75155	8.82209	8.72875	8.55055	8.34129
3 : 16 - O : 13	HA31N16	transcriptional regulator GI:4836767	Zea mays	170	protein XS domain, putative	RNA.regulation of transcription.putative transcription regulator	11	4213	42.0531	cluster group2	11.9232	11.7931	11.5069	10.8398	10.1214	9.5644	9.15894	8.97823	8.9519	9.12898	9.3137	9.18634	9.13898	9.23204
2 : 12 - O : 19	HY02A09	eukaryotic translation initiation factor 3 delta subunit/TGF-beta receptor-interacting protein	Arabidopsis thaliana	360	protein putative TGF-beta receptor-interacting protein 1	protein.synthesis.initiation	16	2110	42.953	cluster group2	10.1588	10.0976	9.92713	9.64595	9.26084	8.94682	8.82522	8.87432	8.89429	8.72556	8.62119	8.57201	8.48256	8.41192
3 : 02 - N : 01	HA04H05	60S ribosomal protein L8	Arabidopsis thaliana	189	protein Leucine Rich Repeat, putative;protein 60s ribosomal protein l2 (l8) (ribosomal protein tl2).;	protein.synthesis.misc ribososomal protein	26	3154	42.9655	cluster group2	10.4923	10.8478	11.1438	11.1937	10.842	10.3628	10.03	9.81672	9.7173	9.75697	9.89568	9.73569	9.47897	9.34513
1 : 22 - A : 01	HY09F13	gi|7487313|pir||T09890 hypothetical protein T22A6.100	Arabidopsis thaliana	96.3	protein RNA recognition motif. (a.k.a. RRM, RBD, or RNP domain), putative	not assigned.unknown	13	1086	42.9658	cluster group2	10.3949	9.71033	9.3253	9.03272	8.76493	8.75637	8.96965	8.9597	8.78879	8.50084	8.33069	8.29587	8.27592	8.08696
3 : 24 - C : 03	HA07F02	60S ribosomal protein L21	Oryza sativa	327	protein 60S ribosomal protein L21	protein.synthesis.misc ribososomal protein	23	4766	43.0004	cluster group2	10.3471	10.5183	10.546	10.4282	10.0287	9.6772	9.48144	9.24823	9.28204	9.31018	9.3599	9.30371	9.13383	9.08085
3 : 16 - A : 05	HA11E05	chaperonin, putative	Arabidopsis thaliana	363	protein putative TCP-1/cpn60 chaperonin family protein	protein.folding	23	4147	43.0129	cluster group2	10.3507	10.4912	10.6198	10.5774	10.2022	9.74475	9.2293	9.1968	9.30387	9.26458	9.3288	9.40828	9.18723	8.83988
2 : 05 - J : 19	HY02J24	NADP-dependent malic enzyme/malate oxidoreductase	Zea mays	140	NADP-dependent malic enzyme [Zea mays];protein Malic enzyme, N-terminal domain, putative;	TCA / org. transformation.other organic acid transformations.malic	16	1585	43.9074	cluster group2	10.337	10.1849	9.98351	9.68314	9.34408	9.07901	8.8918	8.83396	8.78403	8.63306	8.561	8.47346	8.47085	8.36047
3 : 05 - F : 01	HA03A11	Histone H2B.3	Zea mays	175	protein Core histone H2A/H2B/H3/H4, putative	DNA.synthesis/chromatin structure.histone	15	3351	43.9212	cluster group2	12.6665	11.7269	10.7644	9.9181	9.39572	9.30962	9.32517	8.89783	8.43833	7.8254	7.47096	7.21591	7.07064	7.22666
3 : 14 - N : 03	HA08L18	60S ribosomal protein L6	Cicer arietinum	296	putative 60S ribosomal protein L6 (RPL6C) [Oryza sativa (japonica cultivar-group)]	protein.synthesis.misc ribososomal protein	10	4054	43.9743	cluster group2	10.5804	10.6456	10.5739	10.2778	9.90171	9.70876	9.62169	9.37603	9.24629	9.39181	9.61195	9.61099	9.41881	9.09232
3 : 05 - M : 11	HA24H23	yptm2	Zea mays	121	RAB1-like [Poa pratensis]	signalling.G-proteins	10	3391	43.9855	cluster group2	10.2726	10.473	10.3245	9.91382	9.69768	9.56034	9.4661	9.3791	9.37497	9.52976	9.70508	9.4297	9.11622	9.06512
1 : 09 - H : 01	HY09H22	gi|9967924|emb|CAC06433.1| expansin	Schedonorus pratensis	47	alpha-expansin EXPA2 [Triticum aestivum]	cell wall.modification	17	457	43.9887	cluster group2	9.71544	9.8	9.61183	9.18986	8.70699	8.34011	8.14003	8.09471	8.11924	8.10895	7.99961	7.8237	7.74979	7.75381
1 : 15 - D : 11	HZ52E13	0	0	#N/A	OLD 0	cell. vesicle transport	24	758	43.9887	cluster group2	10.7228	10.8862	11.092	11.0319	10.4512	9.82006	9.42192	9.54937	9.66976	9.58246	9.62675	9.63869	9.45861	9.19293
3 : 01 - I : 13	HA29G15	putative peptide transport protein	Oryza sativa	119	protein putative peptide transport protein	transport.peptides and oligopeptides	19	3072	43.9965	cluster group2	11.9014	11.4135	10.8312	10.1986	9.75894	9.60772	9.47184	9.07752	8.58388	7.79573	7.4527	7.32286	7.44804	7.73218
1 : 13 - F : 03	HZ37C22	putative histone deacetylase HD2	Oryza sativa	150	putative histone deacetylase HD2 [Oryza sativa]	RNA.regulation of transcription.HDA	11	656	44.0019	cluster group2	12.782	11.7719	11.2973	10.9726	10.2769	9.51959	9.01359	8.99014	9.19805	9.26201	9.21415	9.32989	9.272	8.93867
3 : 10 - M : 11	HA26G03	0.2_HMGI_Y T01851	0	106	OLD 0.2_HMGI_Y T01851	lipid metabolism.lipid transfer proteins etc	22	3753	44.0087	cluster group2	10.0348	12.0558	12.8928	11.7796	10.4673	9.65333	9.29619	8.99905	8.72379	8.30137	8.00444	7.84937	7.73389	7.60826
2 : 11 - K : 19	HY01M07	calmodulin-domain protein kinase CDPK /OsCDPK7	Oryza sativa	449	calcium-dependent protein kinase 2 [Triticum aestivum];protein Protein kinase domain, putative;	signalling.calcium	17	2019	44.0138	cluster group2	9.3806	9.50071	9.43206	9.14809	8.71451	8.33766	8.08726	7.99866	8.01382	7.97962	7.94202	7.86937	7.77103	7.6498
2 : 01 - P : 21	HY06G13	aspartyl-tRNA synthetase (aspartate--tRNA ligase), putative	Arabidopsis thaliana	295	protein aspartyl-tRNA synthetase	protein.aa activation	27	1299	44.0202	cluster group2	10.0161	10.5537	10.8705	10.8683	10.5904	10.3499	10.1476	9.88637	9.64623	9.50378	9.52055	9.41844	9.33151	9.28922
3 : 19 - A : 09	HA20H18	gi|19570988|dbj|BAB86415.1| P0003D09.9	Oryza sativa	130	protein Protease inhibitor/seed storage/LTP family, putative	misc.protease inhibitor/seed storage/lipid transfer protein (LTP) family protein	21	4378	44.0266	cluster group2	10.3551	9.94985	9.83399	9.95213	9.94435	9.72389	9.16138	8.52273	8.26195	8.21027	8.29075	8.146	7.96598	7.89007
1 : 19 - D : 09	HZ49J07	tubulin alpha-6 chain (TUA6)	Physcomitrella patens	340	protein Tubulin/FtsZ family, GTPase domain, putative	cell.organisation	9	959	44.031	cluster group2	10.274	10.5058	10.3295	9.89466	9.36992	8.79446	8.32841	8.17936	8.39539	8.77049	8.88781	8.64098	8.50799	8.67875
2 : 02 - H : 19	HY03K18	gi|13569981|gb|AAK31265.1|AC079890_1 hypothetical protein	Oryza sativa	137	OSJNBa0069D17.5 [Oryza sativa (japonica cultivar-group)];protein hypothetical protein;	not assigned.unknown	14	1329	44.0683	cluster group2	10.7118	10.6033	10.3392	9.81781	9.30813	9.01031	8.91565	8.94716	8.92595	8.80312	8.69241	8.6422	8.77842	8.84878
3 : 02 - P : 09	HA23P14	putative ribosomal protein S10	Oryza sativa	209	protein Plectin/S10 domain, putative	protein.synthesis.misc ribososomal protein	23	3163	44.9507	cluster group2	10.2499	10.4565	10.4634	10.3387	10.1635	9.91696	9.59019	9.30693	9.12833	9.14303	9.34941	9.12093	8.95485	9.10476
1 : 03 - M : 01	HY08C06	cytosolic monodehydroascorbate reductase	Oryza sativa	174	protein Pyridine nucleotide-disulphide oxidoreductase, putative	redox.ascorbate and glutathione.ascorbate	28	143	44.9565	cluster group2	10.7985	10.8327	10.9893	11.0914	11.0275	10.9308	10.836	10.7047	10.5753	10.5835	10.731	10.6322	10.4357	10.278
3 : 02 - G : 11	HA25E18	C2 domain-containing protein	Arabidopsis thaliana	168	protein C2 domain, putative	not assigned.no ontology.C2 domain-containing protein	26	3126	44.9716	cluster group2	10.859	11.1326	11.4671	11.4622	11.1719	10.6917	10.2281	9.88455	9.71278	9.58788	9.69642	9.66582	9.52613	9.16027
3 : 10 - B : 05	HA12O24	60S ribosomal protein L8	Lycopersicon esculentum	359	protein 60s ribosomal protein l2 (l8) (ribosomal protein tl2).	protein.synthesis.misc ribososomal protein	24	3698	44.9787	cluster group2	10.2294	10.5946	10.8142	10.8029	10.4666	9.98489	9.50101	9.24991	9.22699	9.42666	9.66942	9.70733	9.46863	9.09731
2 : 01 - L : 09	HF08H16	similar to chaperonin containing TCP-1 complex gamma chain	Arabidopsis thaliana	321	protein T-complex protein 1, gamma subunit	protein.folding	17	1284	44.9831	cluster group2	9.54421	9.62781	9.49146	9.1046	8.62388	8.22114	7.99166	7.92882	7.98064	8.07525	8.13902	7.78091	7.59014	7.62653
2 : 10 - C : 21	HY05L23	similar to olfactory receptor MOR285-1	Rattus norvegicus	32.7	OLD similar to olfactory receptor MOR285-1	not assigned.unknown	10	1910	44.9949	cluster group2	10.5057	10.4962	10.4655	10.3232	10.019	9.75744	9.57306	9.38884	9.26688	9.28241	9.46189	9.41265	9.27546	9.00075
1 : 17 - E : 09	HZ47H10	ribosomal protein S8	Triticum aestivum	267	ribosomal protein S8 [Triticum aestivum]	protein.synthesis.chloroplast/mito - plastid ribosomal protein.plastid	12	862	44.9987	cluster group2	9.70635	9.88608	9.83519	9.54133	9.22027	9.15793	9.35202	9.29381	9.32048	9.44778	9.49317	9.31611	9.11024	9.10019
2 : 09 - K : 21	HY05E01	0.4_E1A-like T01427 E1A13S	Homo sapiens	224	protein TPR-repeat protein, putative	stress	18	1874	45.0108	cluster group2	9.69203	9.65507	9.64413	9.48002	9.06869	8.56867	8.20816	8.14459	8.00503	7.74454	7.6497	7.72567	7.72032	7.51006
1 : 12 - B : 01	HY10J14	gi|15223037|ref|NP_177765.1| expressed protein	Arabidopsis thaliana	78.6	protein F2D10.27	protein.degradation.ubiquitin.E3.RING	29	596	45.6938	cluster group2	10.3464	10.9318	11.4054	11.5652	11.2856	10.8483	10.5617	10.3082	10.1764	10.2659	10.4432	10.3595	10.0761	9.91992
3 : 04 - N : 07	HA17F08	ribosomal protein L34, cytosolic - common tobacco	0	182	protein Ribosomal protein L34e	protein.synthesis.misc ribososomal protein	20	3311	45.9571	cluster group2	9.48615	10.0132	10.3199	10.1626	9.83428	9.32556	9.18468	9.19057	9.0233	8.52386	8.2458	7.89843	7.51087	7.29506
1 : 21 - N : 13	HZ57K18	4.7_HMG T01276 SOX4;	Homo sapiens	79	OLD 4.7_HMG T01276 SOX4;	protein.degradation.ubiquitin.proteasom	17	1076	46.0351	cluster group2	9.41973	9.65917	9.53176	9.17119	8.70016	8.29922	7.98258	7.90914	8.02728	7.87277	7.66886	7.68207	7.44333	7.18794
1 : 19 - F : 01	HY10E04	0	0	#N/A	OLD 0	unclassified. Unknown	26	966	46.9524	cluster group2	10.4569	11.1583	11.5888	11.7107	11.2507	10.588	10.005	9.65556	9.54369	9.5153	9.48176	9.39545	9.20873	9.13886
1 : 09 - D : 01	HY09F22	ESTs C99033(E4350),C99032(E4350),D46006(S10372), D47177(S12347),C28582(C61678),C27203(C51329) correspond to a region of the predicted gene	Oryza sativa	241	protein TCP-1/cpn60 chaperonin family	PS.calvin cyle.rubisco interacting	23	442	46.9631	cluster group2	10.2559	10.5449	10.7475	10.5765	10.0857	9.65698	9.39152	9.24295	9.11696	9.04995	9.01297	8.91622	8.84822	8.80206
1 : 14 - M : 01	HY09A08	receptor-like protein kinase	Oryza sativa	201	protein gibberellin-induced receptor-like kinase TMK	signalling.receptor kinases.leucine rich repeat IX	12	735	46.9805	cluster group2	9.7443	9.66215	9.56846	9.41395	9.21669	9.14184	9.17489	9.08995	9.06794	9.26789	9.46026	9.28691	9.05325	8.91812
1 : 13 - O : 01	HY08G15	heat shock protein 70	Petunia x hybrida	344	protein dnaK protein	protein.folding	13	686	46.9824	cluster group2	10.1447	9.40276	9.15379	9.00414	8.66293	8.56165	8.77679	8.72394	8.64465	8.52531	8.37778	8.41057	8.54971	8.635
2 : 18 - O : 19	HY02P13	gi|26450665|dbj|BAC42443.1| unknown protein	Arabidopsis thaliana	194	protein Pyridine nucleotide-disulphide oxidoreductase, putative;putative pyridine nucleotide-disulphide oxidoreductase [Triticum aestivum];	not assigned.no ontology	19	2562	46.9943	cluster group2	11.6134	11.3028	10.52	9.90346	9.61314	9.59225	9.34857	8.726	8.32572	7.82022	7.61833	7.35893	7.06358	7.08911
3 : 05 - N : 05	HA11H19	lipase -related	Arabidopsis thaliana	257	putative esterase [Oryza sativa (japonica cultivar-group)]	lipid metabolism.lipid degradation.lipases	24	3396	47.0114	cluster group2	10.4279	11.0077	11.2642	11.0801	10.6326	10.0979	9.62557	9.49708	9.43708	9.3144	9.40996	9.47195	9.29397	9.02803
3 : 14 - H : 05	HA13H05	seryl-tRNA synthetase	Zea mays	276	protein serine-tRNA ligase (EC 6.1.1.11) serS - maize (fragment)	protein.aa activation	19	4018	47.0123	cluster group2	11.9163	11.4724	10.8191	10.172	9.73204	9.58725	9.38956	8.81599	8.39452	7.84614	7.54685	7.34911	7.15015	7.00656
3 : 10 - K : 15	HB04A14	arabinoxylan arabinofuranohydrolase isoenzyme AXAH-I	Hordeum vulgare	358	protein arabinoxylan arabinofuranohydrolase isoenzyme AXAH-II	cell wall.degradation.mannan-xylose-arabinose-fucose	25	3741	47.0162	cluster group2	8.16886	10.0796	10.599	9.64973	8.76867	8.22045	7.87025	7.87251	7.73896	7.46442	7.33178	7.41604	7.65661	7.80773
3 : 21 - I : 01	HA02L07	cytoplasmic aconitate hydratase	Arabidopsis thaliana	357	protein aconitate hydratase 1	TCA / org. transformation.TCA.aconitase	23	4569	47.0177	cluster group2	10.2013	10.5762	10.6617	10.4648	10.0298	9.61567	9.19171	8.99491	8.98796	9.05603	9.09817	9.09059	9.01474	9.02447
2 : 14 - K : 15	HF19G05	Adenine phosphoribosyltransferase	Hordeum vulgare subsp. vulgare	289	Adenine phosphoribosyltransferase [Hordeum vulgare subsp. vulgare]	nucleotide metabolism.salvage.phosphoribosyltransferases.aprt	16	2240	47.9722	cluster group2	10.5264	10.4105	9.90643	9.43334	9.08974	8.9642	8.7904	8.40314	8.30599	8.36032	8.43204	8.25532	8.08161	8.11354
1 : 21 - D : 01	HY10N04	0	0	#N/A	OLD 0	not assigned.unknown	16	1045	47.9868	cluster group2	10.616	10.4975	10.1129	9.6658	9.20708	8.85605	8.53549	8.35844	8.28574	8.24836	8.33518	8.32853	8.18288	7.97265
1 : 01 - G : 01	HY08M03	putative indole-3-glycerol phosphate synthase	Oryza sativa	276	protein indole-3-glycerol phosphate synthase, putative	amino acid metabolism.aromatic aa.tryptophan.synthesis	18	15	48.0033	cluster group2	9.81338	9.67656	9.53002	9.30528	9.06692	8.80622	8.53682	8.39335	8.27291	8.11377	8.11146	7.99757	7.99487	7.99663
3 : 06 - F : 03	HA08A08	putative histone H2B	Oryza sativa	176	protein Core histone H2A/H2B/H3/H4, putative	DNA.synthesis/chromatin structure.histone	15	3423	48.0073	cluster group2	12.0986	11.0594	10.1408	9.35475	8.86543	8.7586	8.88075	8.52566	8.07113	7.46511	7.11803	6.85768	6.60975	6.68971
3 : 03 - O : 05	HA09C16	calmodulin	Oryza sativa	297	protein calmodulin.	signalling.calcium	22	3231	48.1317	cluster group2	9.95023	10.5922	10.8418	10.5428	9.95879	9.51249	9.34537	9.25243	9.02606	8.67372	8.62097	8.38328	8.27243	8.25202
2 : 20 - N : 15	HF22J02	0	0	#N/A	OLD 0	not assigned.unknown	27	2720	48.9802	cluster group2	10.5194	11.0531	11.4195	11.4274	11.0468	10.589	10.1345	9.7899	9.67881	9.56632	9.42246	9.25717	9.02024	8.9331
1 : 18 - E : 01	HY09F10	40S ribosomal protein S23	Oryza sativa	275	protein 40S ribosomal protein S23;protein ribosomal protein S23 (S12), putative;	protein.synthesis.misc ribososomal protein	10	909	49.0118	cluster group2	11.1388	10.9481	10.8502	10.6455	10.0941	9.45814	9.00706	8.86922	9.00404	9.20249	9.36182	9.41647	9.18968	8.77766
1 : 08 - D : 01	HY10N11	glycine-rich RNA-binding protein 2/EBNA-2 T01618 EBV	Oryza sativa	145	protein RNA recognition motif. (a.k.a. RRM, RBD, or RNP domain), putative	RNA.RNA binding	11	390	49.0126	cluster group2	13.6071	12.183	11.4766	11.0012	10.0703	8.99981	8.18669	8.20045	8.42416	8.43764	8.39008	8.42326	8.38637	8.25748
3 : 20 - J : 11	HA29P07	3.1_Homeodomain T00063 Bcd;	Drosophila melanogaster	109	OLD 3.1_Homeodomain T00063 Bcd;	DNA.unspecified	12	4495	49.0294	cluster group2	9.67739	9.47454	9.34009	9.3205	9.31466	9.25188	9.0661	9.0186	9.10051	9.2037	9.19913	9.13078	8.94294	8.71415
1 : 11 - I : 11	HZ50B20	RFX1_ T00909 HUMAN X-box-binding proteins positively and negatively regulate transcription of the HLA-DRA gene	Homo sapiens	113	protein cyclic phosphodiesterase (EC 3.1.4.-) - Arabidopsis thaliana	not assigned.unknown	10	577	49.0322	cluster group2	10.4878	10.7179	10.7979	10.5181	10.0226	9.58262	9.19865	8.97148	8.99789	9.13557	9.35471	9.35487	9.15436	8.86707
3 : 01 - I : 05	HA09P12	putative sphingosine-1-phosphate lyase	Oryza sativa	221	protein Pyridoxal-dependent decarboxylase conserved domain, putative;protein 3'(2'),5'-bisphosphate nucleotidase;	nucleotide metabolism.degradation	18	3069	49.9753	cluster group2	9.26087	9.28773	9.25168	9.16563	9.01242	8.81301	8.69249	8.61028	8.55012	8.48883	8.50713	8.31206	8.22012	8.34591
2 : 02 - J : 21	HY07D07	gi|32482965|emb|CAE01542.1| OSJNBa0033G05.5	Oryza sativa	140	protein glutamyl-tRNA(Gln) amidotransferase, A subunit;At3g25660/T5M7_8 [Arabidopsis thaliana];	tetrapyrrole synthesis.glu-tRNA synthetase	16	1342	49.9936	cluster group2	10.4608	10.1098	9.90076	9.52988	9.13076	8.81665	8.51571	8.2807	8.16769	8.14677	8.18251	8.14156	8.07678	7.74506
1 : 13 - A : 03	HZ01G11	glycine-rich RNA-binding protein 2	Oryza sativa	145	protein RNA recognition motif. (a.k.a. RRM, RBD, or RNP domain), putative	RNA.RNA binding	11	647	50.004	cluster group2	13.2949	11.9313	11.2508	10.8189	9.95323	8.94769	8.17534	8.1007	8.28159	8.27033	8.29363	8.25785	8.0097	7.60764
3 : 16 - D : 05	HA13N06	2.3_cis2 his2-zincfinger T02334 FOG;	Mus musculus	102	putative nuclear protein p30 [Oryza sativa (japonica cultivar-group)]	not assigned.unknown	17	4159	50.118	cluster group2	10.2575	10.8487	10.5251	9.39103	8.50586	8.15875	8.18352	8.13727	8.06982	7.92685	7.7882	7.70369	7.47559	7.12892
3 : 07 - O : 07	HA14A03	ribosomal L9-like protein	Oryza sativa	253	protein ribosomal protein L6, putative	protein.synthesis.misc ribososomal protein	22	3548	50.9393	cluster group2	9.93182	10.3583	10.7007	10.4109	9.98411	9.51114	9.27563	9.15229	8.94979	8.78938	8.93679	8.78442	8.60588	8.38587
3 : 04 - P : 05	HA12I20	HSWT41 histone H4 (TH091)	0	169	protein histone H4	DNA.synthesis/chromatin structure.histone	15	3320	50.9411	cluster group2	11.7265	10.7509	9.79778	9.08398	8.75148	8.8541	9.10701	8.69816	8.20768	7.70437	7.59508	7.23029	7.0171	7.10611
3 : 14 - N : 01	HA04G16	Acyl carrier protein III, chloroplast precursor (ACP III) pir	0	253	S17928 acyl carrier protein 3 precursor, chloroplast - barley	lipid metabolism.FA synthesis and FA elongation.ACP protein	24	4053	50.9441	cluster group2	10.0712	10.9488	11.1686	10.6882	10.0747	9.65927	9.48425	9.40425	9.32906	9.15521	9.03129	8.9729	8.89189	8.95084
1 : 19 - G : 01	HY08F19	phosphoethanolamine cytidylyltransferase	Hordeum vulgare subsp. vulgare	262	phosphoethanolamine cytidylyltransferase [Hordeum vulgare subsp. vulgare]	lipid metabolism.Phospholipid synthesis	23	968	50.9699	cluster group2	9.8967	10.2371	10.2747	10.1687	9.86148	9.46829	9.05479	8.94909	8.9139	8.67924	8.56628	8.77856	9.03304	9.2636
2 : 17 - D : 09	HF09M03	0.2_HMGI_Y T01851	0	139	protein RNA recognition motif. (a.k.a. RRM, RBD, or RNP domain), putative	not assigned.unknown	14	2427	50.978	cluster group2	13.0899	11.4348	10.4543	9.94259	9.26882	8.54877	7.8901	7.75033	7.75546	7.21672	6.71313	6.69375	6.86254	7.04887
1 : 12 - M : 07	HZ44E12	cyclophilin A-2	Triticum aestivum	325	cyclophilin A-2 [Triticum aestivum]	cell.cycle	27	630	50.9954	cluster group2	9.86367	10.5563	11.1021	11.2186	10.8872	10.5213	10.1449	9.66247	9.3632	9.22831	9.15144	9.07027	8.90201	8.7759
3 : 04 - E : 01	HA02N11	Histone H2B.2	Triticum aestivum	223	HSWT2B histone H2B.2 - wheat;protein Core histone H2A/H2B/H3/H4, putative;	DNA.synthesis/chromatin structure.histone	19	3258	51.0073	cluster group2	12.5261	11.6744	10.7791	9.9748	9.4955	9.36669	9.31156	8.80358	8.26484	7.5201	7.17458	6.95555	6.84728	6.97961
2 : 10 - L : 21	HY07F13	putative ribosomal protein L32	Oryza sativa	229	protein Ribosomal protein L32	protein.synthesis.misc ribososomal protein	28	1953	51.0135	cluster group2	10.6102	10.9086	11.3084	11.6669	11.6717	11.4098	10.9964	10.5718	10.2642	10.1209	10.2392	10.2065	9.95629	9.5746
2 : 12 - O : 07	HF04J05	DMC1 protein	Hordeum vulgare	331	protein Helix-hairpin-helix motif, putative	cell.division	22	2107	51.0371	cluster group2	10.0156	10.2431	10.3612	10.2586	9.88136	9.45036	9.13894	9.02323	8.95183	8.73663	8.61037	8.70589	8.68533	8.50128
3 : 20 - N : 11	HA29P08	bZIP protein	Arabidopsis thaliana	32.3	OLD bZIP protein	not assigned.unknown	9	4520	51.9743	cluster group2	11.6066	13.4869	13.4447	11.3675	9.49008	8.39659	7.93521	7.72448	7.64933	7.71407	7.82717	7.85981	7.8261	7.71537
3 : 05 - L : 07	HA16K04	putative calreticulin precursor	Oryza sativa	374	protein putative calreticulin precursor	signalling.calcium	21	3384	51.975	cluster group2	9.52054	10.4705	10.6037	10.1167	9.70258	9.15989	8.38822	7.9214	7.49185	6.79056	6.35821	6.42642	6.56947	6.56129
2 : 08 - J : 21	HY07P11	asparaginyl endopeptidase REP-2	Oryza sativa	242	c13 endopeptidase precursor [Triticum aestivum];vacuolar processing enzyme 1 [Zea mays];	protein.degradation	20	1803	51.978	cluster group2	8.74352	10.1121	10.0482	9.25412	8.9063	9.10209	9.30138	9.00281	8.71629	8.62627	8.35135	8.04699	8.0269	8.16736
1 : 02 - O : 01	HY08E24	signal recognition particle receptor-related protein	Arabidopsis thaliana	177	putative signal recognition particle receptor [Oryza sativa (japonica cultivar-group)];protein Signal recognition particle, alpha subunit, N-terminal, putative;	protein.targeting.secretory pathway.unspecified	12	101	51.9818	cluster group2	9.55644	9.42172	9.19672	9.01275	8.90305	8.94498	9.06393	9.08222	8.97291	9.04426	9.24017	9.06487	8.81223	8.55621
1 : 03 - L : 11	HZ52I04	putative RNA-binding protein/PUB1 T01253	Oryza sativa	171	protein RNA recognition motif. (a.k.a. RRM, RBD, or RNP domain), putative	RNA.regulation of transcription.unclassified	10	140	51.9884	cluster group2	10.4661	10.3548	10.4213	10.3159	9.92063	9.49562	9.09687	8.79054	8.74518	9.0432	9.41453	9.4785	9.31895	8.8861
2 : 04 - P : 19	HY03O21	argininosuccinate lyase	Arabidopsis thaliana	181	protein argininosuccinate lyase, putative	amino acid metabolism.synthesis.glutamate family.arginine	16	1539	52.0075	cluster group2	9.73422	9.66129	9.49694	9.21922	8.92816	8.68773	8.51563	8.40193	8.43309	8.46875	8.44314	8.28111	8.13731	7.95771
3 : 17 - M : 09	HA20B18	putative 60S RIBOSOMAL PROTEIN L36	Oryza sativa	194	ribosomal protein L36 [Triticum aestivum]	protein.synthesis.misc ribososomal protein	26	4276	52.0132	cluster group2	10.3486	10.7263	10.9581	10.9787	10.7786	10.3566	9.73879	9.4205	9.22925	9.04974	9.13816	9.27588	9.04858	8.58585
2 : 02 - O : 21	HY05A19	gi|32490300|emb|CAE04883.1| OSJNBa0042I15.5	Oryza sativa	125	protein uridylate kinase, putative	lipid metabolism.lipid degradation.beta-oxidation.enoyl CoA hydratase	22	1369	52.037	cluster group2	10.2367	10.5216	10.7144	10.5032	10.1144	9.73462	9.50206	9.30356	9.13563	9.02912	9.10507	8.92887	8.72912	8.47402
3 : 21 - P : 05	HA12G13	Histone H2B	Triticum aestivum	89.4	histone H2B [Triticum aestivum];protein Core histone H2A/H2B/H3/H4, putative;	DNA.synthesis/chromatin structure.histone	19	4603	52.0386	cluster group2	12.1008	11.3864	10.5738	9.88681	9.44242	9.30893	9.2415	8.74336	8.18367	7.57562	7.30882	7.0251	6.92542	7.01078
2 : 11 - G : 15	HF18L06	ribosomal protein L5 - rice	0	363	protein Ribosomal L18p/L5e family, putative	protein.synthesis.misc ribososomal protein	23	2002	52.0806	cluster group2	9.81303	9.9509	10.0448	10.0485	9.86493	9.46758	9.06872	8.8862	8.86014	8.88965	8.90428	8.91065	8.88319	8.733
2 : 18 - O : 05	HF01A08	putative GTP binding protein	Oryza sativa	316	protein Nucleolar GTP-binding protein 1 (NOG1), putative	signalling.G-proteins	13	2559	52.9628	cluster group2	9.33052	8.83389	8.56405	8.47256	8.29398	8.17238	8.18938	8.41143	8.56096	8.44492	8.28734	8.37594	8.35823	8.355
2 : 02 - O : 09	HF07P19	gi|28479943|ref|XP_283626.1| RIKEN cDNA E130010M05 gene	Mus musculus	29.6	OLD gi|28479943|ref|XP_283626.1| RIKEN cDNA E130010M05 gene	not assigned.unknown	26	1366	52.987	cluster group2	10.202	10.8934	11.2136	11.0701	10.5618	9.97291	9.36841	9.21529	9.11717	8.91253	8.99829	9.22168	9.21616	8.89621
3 : 12 - C : 01	HA02C19	0	Oryza sativa	365	protein carbamoyl-phosphate synthase, large subunit	nucleotide metabolism.synthesis.pyrimidine.carbamoyl phosphate synthetase	16	3845	52.9975	cluster group2	9.28642	9.28116	9.21852	9.02643	8.71356	8.53936	8.4857	8.448	8.41784	8.436	8.41052	8.38547	8.27915	8.06178
1 : 16 - C : 05	HZ40E19	40S ribosomal protein S24	Oryza sativa	226	protein Ribosomal protein S24e, putative	protein.synthesis.misc ribososomal protein	12	805	53.0108	cluster group2	10.2445	9.70401	9.42965	9.30799	9.03535	8.80213	8.73489	8.67854	8.76052	8.95616	9.05958	9.00145	8.7115	8.55941
3 : 20 - I : 13	HA31H19	0.2_HMGI_Y T01851	0	296	OLD 0.2_HMGI_Y T01851	not assigned.unknown	17	4490	53.9058	cluster group2	10.8255	11.5399	10.8069	9.53042	8.66448	8.15051	7.70961	7.3898	7.31662	7.32721	7.38088	7.4129	7.22653	6.77985
3 : 24 - J : 07	HA18J16	high pI alpha-glucosidase	Hordeum vulgare	65.9	protein high pI alpha-glucosidase	not assigned.unknown	9	4801	53.9343	cluster group2	11.1299	13.0403	12.713	10.4751	8.62396	7.71944	7.46403	7.06922	6.96073	7.27442	7.56646	7.69186	7.70128	7.63314
2 : 07 - K : 21	HY04O22	ubiquitin-specific protease 14 (UBP14), putative	Arabidopsis thaliana	228	protein Ubiquitin carboxyl-terminal hydrolase, putative	protein.degradation.ubiquitin.ubiquitin protease	16	1731	53.9838	cluster group2	10.1452	10.1003	9.60745	9.16656	8.87882	8.80215	8.70307	8.43997	8.22612	8.14706	8.23255	8.05674	7.93466	7.77812
2 : 04 - N : 21	HY07C08	O-linked GlcNAc transferase like	Nicotiana tabacum	47.8	putative TPR repeat containing protein [Oryza sativa (japonica cultivar-group)]	not assigned.unknown	23	1527	54.0017	cluster group2	9.60718	9.68167	9.74706	9.71555	9.49518	9.22997	9.06041	8.88571	8.74286	8.81537	8.99679	9.03643	8.87651	8.52768
1 : 05 - C : 09	HZ46B23	gi|13486655|dbj|BAB39893.1| P0439B06.28	Oryza sativa	139	P0439B06.28 [Oryza sativa (japonica cultivar-group)]	not assigned.unknown	19	220	54.025	cluster group2	11.6278	11.2768	10.4494	9.80055	9.45295	9.39475	9.13295	8.54536	8.11755	7.62668	7.54418	7.2434	6.87557	6.80675
1 : 01 - C : 03	HY10E24	sarcoplasmic reticulum protein-like protein	Oryza sativa	259	protein sarcoplasmic reticulum protein (with alternative splicing)	not assigned.unknown	18	5	54.0402	cluster group2	9.02458	8.94499	8.94288	8.8426	8.54786	8.2255	8.24921	8.3279	8.18681	7.81253	7.6794	7.6776	7.65924	7.45587
3 : 11 - M : 07	HA14J05	HSWT41 histone H4 (TH091	0	179	protein histone H4	DNA.synthesis/chromatin structure.histone	15	3820	54.0605	cluster group2	11.3106	10.8264	10.0088	9.26281	9.02799	9.14659	9.1213	8.67945	8.33777	7.93487	7.81087	7.55341	7.27648	7.253
3 : 08 - B : 21	HB21L15	acidic ribosomal protein P1a	Zea mays	118	ribosomal protein P1 [Triticum aestivum]	protein.synthesis.misc ribososomal protein	26	3560	54.0806	cluster group2	10.0565	10.4923	10.84	10.9448	10.6902	10.1021	9.55342	9.21935	9.11877	9.12425	9.24194	9.30658	9.04381	8.67495
2 : 04 - A : 19	HY01H22	Multicopy Suppressor of STA10 - 11; Mss11p	Saccharomyces cerevisiae	31.2	OLD Multicopy Suppressor of STA10 - 11; Mss11p	not assigned.unknown	18	1458	54.9014	cluster group2	8.99548	8.87386	8.84724	8.75567	8.54868	8.36935	8.19898	8.09044	7.95965	7.81894	7.78175	7.79816	7.79445	7.57466
1 : 23 - O : 01	HY08B23	cytosolic heat shock protein 90	Hordeum vulgare	332	cytosolic heat shock protein 90 [Hordeum vulgare]	stress.abiotic.heat	11	1189	54.9298	cluster group2	11.6284	11.2256	10.681	10.1144	9.34437	8.89036	8.65837	8.47544	8.46474	8.42573	8.33417	8.43433	8.49942	8.45327
1 : 05 - G : 01	HY08I06	heat shock protein 90 homolog	Hordeum vulgare	340	GRP94 homologue [Hordeum vulgare]	stress.abiotic.heat	17	237	54.9842	cluster group2	10.9697	11.3928	10.9754	10.0404	9.21733	8.52735	7.89164	7.58909	7.41972	7.10945	7.06857	7.07881	7.13109	6.92513
3 : 07 - B : 13	HB01P06	Glutamine synthetase cytosolic isozyme 1	Glycine max	316	glutamine synthetase isoform GSe1 [Triticum aestivum]	N-metabolism.ammonia metabolism.glutamine synthase	25	3479	54.9929	cluster group2	8.37628	8.99803	9.3672	9.16584	8.7022	8.1891	7.86451	7.81018	7.65934	7.31577	7.21122	7.6544	7.93006	7.91828
3 : 05 - G : 01	HA01K08	putative DAZ associated protein 1	Oryza sativa	223	protein Zinc finger C-x8-C-x5-C-x3-H type (and similar), putative	RNA.regulation of transcription.unclassified	24	3356	55.0107	cluster group2	10.2454	11.5295	12.1749	11.446	10.4341	9.61005	8.9093	8.75192	8.81615	8.64164	8.40281	8.14508	7.96986	7.82045
3 : 07 - H : 21	HB20M16	ribosomal Pr 117	Triticum aestivum	284	protein 60S ribosomal protein L17	protein.synthesis.misc ribososomal protein	10	3513	55.0134	cluster group2	10.3752	10.1243	10.0865	9.98637	9.79499	9.50342	9.21068	9.06388	9.0405	9.18788	9.44325	9.4679	9.19176	8.79482
2 : 07 - P : 03	HB29A08	40S ribosomal protein S25 (RPS25B)	Arabidopsis thaliana	143	protein S25 ribosomal protein	protein.synthesis.misc ribososomal protein	10	1751	55.0231	cluster group2	10.3318	10.0713	10.0097	9.94669	9.80394	9.44527	9.17557	9.05579	9.07612	9.16089	9.35538	9.52888	9.36566	8.96784
1 : 01 - K : 11	HZ50F10	putative CREB-binding protein	Oryza sativa	70.9	protein TAZ zinc finger, putative	not assigned.unknown	22	33	55.0349	cluster group2	10.2357	10.279	10.3551	10.3973	10.2941	10.0214	9.72331	9.58637	9.38932	9.19371	9.28515	9.24723	9.0725	8.68497
3 : 19 - D : 09	HA23F04	ribosomal protein L35A	Zea mays	212	putative ribosomal protein L35A [Oryza sativa (japonica cultivar-group)]	protein.synthesis.misc ribososomal protein	23	4395	55.9572	cluster group2	10.0235	10.2647	10.2708	10.0204	9.59099	9.22429	9.00444	8.84152	8.84863	8.84516	8.91993	8.94605	8.71611	8.32211
2 : 07 - F : 15	HF19I24	putative ABC transporter ATP-binding protein	Streptomyces avermitilis MA-4680	33.5	OLD putative ABC transporter ATP-binding protein	not assigned.unknown	23	1706	55.9636	cluster group2	9.97698	10.1091	10.1216	10.0025	9.76705	9.35694	8.96532	8.80807	8.72421	8.6454	8.70126	8.74993	8.67322	8.49557
3 : 08 - H : 03	HA08C11	translation initiation factor 3, eIF3e	Oryza sativa	361	protein PCI domain, putative;protein M36658 histone H3;	DNA.synthesis/chromatin structure.histone	16	3586	55.9934	cluster group2	10.3449	9.96289	9.46918	9.02155	8.74511	8.5964	8.42098	8.19899	8.08862	8.1409	8.32539	8.12596	7.81953	7.6224
3 : 02 - E : 03	HA06G07	nucleoside diphosphate kinase	Lolium perenne	296	nucleoside diphosphate kinase [Lolium perenne];protein putative nucleoside diphosphate kinase;	nucleotide metabolism.phosphotransfer and pyrophosphatases.nucleoside diphosphate kinase	28	3115	56.0107	cluster group2	10.1793	10.7753	11.2694	11.2974	11.0978	10.9473	10.7718	10.5175	10.257	10.0424	10.1025	9.80644	9.60169	9.53835
1 : 21 - G : 01	HY08H20	Histone H2B	Triticum aestivum	185	protein histone H2B	DNA.synthesis/chromatin structure.histone	15	1052	56.0431	cluster group2	11.2826	10.9023	10.3077	9.76177	9.31006	9.04679	8.83274	8.44661	8.30181	8.12245	7.94505	7.73162	7.56312	7.64257
1 : 09 - P : 01	HY09M23	cysteine synthase	Oryza sativa	144	protein cysteine synthase A	amino acid metabolism.synthesis.serine-glycine-cysteine group.cysteine.OASTL	23	485	56.0568	cluster group2	9.98193	10.017	10.0645	10.0076	9.72709	9.37798	9.04711	8.78777	8.68331	8.72751	8.90281	8.8574	8.58679	8.15109
2 : 05 - F : 09	HF08H18	betaine aldehyde dehydrogenase	Hordeum vulgare subsp. vulgare	427	betaine aldehyde dehydrogenase [Hordeum vulgare subsp. vulgare]	secondary metabolism.N misc.betaine	18	1565	56.0764	cluster group2	8.65264	8.63887	8.75397	8.70892	8.47437	8.17781	8.01099	8.11572	8.07972	7.75408	7.63878	7.73735	7.85672	7.87681
1 : 13 - C : 03	HZ01I11	HvPIP1;5 water channel - like protein plasma membrane intrinsic protein 1c	Hordeum vulgare	334	HvPIP1;5 [Hordeum vulgare subsp. vulgare]	transport.Major Intrinsic Proteins.PIP	11	651	56.9718	cluster group2	11.3775	10.7254	10.2762	9.88666	9.24966	8.66868	8.25404	8.04982	8.11189	8.4503	8.65332	8.43432	8.22663	8.3235
3 : 09 - I : 07	HA14L03	putative ribosomal protein L18a, cytosolic	Oryza sativa	347	protein Ribosomal L18ae protein family	protein.synthesis.misc ribososomal protein	12	3668	56.9945	cluster group2	9.69282	9.36277	9.16222	8.93373	8.74479	8.62529	8.69482	8.71958	8.6983	8.70659	8.76241	8.77012	8.62237	8.5658
2 : 11 - O : 21	HY05H03	family regulatory protein-like protein	Oryza sativa	72.4	protein B3 DNA binding domain, putative	hormone metabolism.abscisic acid.signal transduction	22	2031	57.017	cluster group2	10.0388	10.0264	10.1066	10.0841	9.85744	9.7361	9.65787	9.56429	9.44943	9.40099	9.43329	9.37078	9.19413	9.04291
3 : 05 - G : 09	HA20C02	putative RNA helicase, DRH1	Oryza sativa	296	protein DEAD/DEAH box helicase, putative	RNA.processing.RNA helicase	20	3358	57.0352	cluster group2	9.51071	9.51846	9.27087	9.04851	9.03039	9.01706	8.87571	8.90771	8.73519	8.23716	7.91233	7.78371	7.4822	7.07028
2 : 05 - H : 21	HY06D16	2.3_cis2 his2-zincfinger T01975 RREB-1; Species: human,	Homo sapiens.	181	putative HGA6 [Oryza sativa (japonica cultivar-group)]	not assigned.unknown	18	1579	57.0993	cluster group2	8.78972	8.78871	8.73569	8.6283	8.48337	8.25086	8.01053	7.98146	7.97019	7.84109	7.74003	7.63376	7.66136	7.54594
3 : 23 - F : 05	HA12F14	putative hydrolase	Arabidopsis thaliana	149	protein hydrolase, alpha/beta fold family, putative	not assigned.unknown	29	4713	57.1111	cluster group2	9.21065	9.65233	10.1859	10.5179	10.3186	9.9768	9.73572	9.4557	9.36065	9.55513	9.74634	9.88261	9.71268	9.37094
2 : 03 - D : 19	HY02O21	gi|25373040|pir||E86296 T24D18.25 protein	Arabidopsis thaliana	65.9	AA394805 come from this gene. [Arabidopsis thaliana]	not assigned.unknown	21	1394	57.9321	cluster group2	9.9572	9.73795	9.58281	9.4984	9.41247	9.26525	9.12184	8.90938	8.54476	7.89386	7.48444	7.36505	7.34045	7.26245
3 : 12 - O : 03	HA06E17	DnaJ-like protein	Lycopersicon esculentum	175	protein putative DnaJ like protein	stress.abiotic.heat	14	3898	57.9551	cluster group2	9.88881	9.58259	9.38473	9.10928	8.81013	8.61936	8.59218	8.71783	8.62511	8.35806	8.19845	8.17868	8.24412	8.27669
3 : 05 - J : 09	HA22B13	gi|31206273|ref|XP_312088.1| ENSANGP00000016187	Anopheles gambiae	30.8	OLD gi|31206273|ref|XP_312088.1| ENSANGP00000016187	not assigned.unknown	11	3374	57.9643	cluster group2	10.9828	11.0441	10.5093	9.62227	9.04918	8.75763	8.62643	8.44038	8.4278	8.47835	8.56425	8.40562	8.13491	8.03017
2 : 07 - F : 21	HY06I17	putative ribosomal protein S29	Oryza sativa	128	protein probable N-acetylglucosaminyltransferase [imported] - Arabidopsis thaliana;protein ribosomal protein S14p/S29e;	misc.nitrilases, *nitrile lyases, berberine bridge enzymes, reticuline oxidases, troponine reductases	10	1709	57.9732	cluster group2	10.0331	9.92905	9.84433	9.70918	9.49947	9.21365	9.0674	9.06155	9.09422	9.16635	9.36433	9.31007	9.13378	8.83296
2 : 10 - I : 21	HY05F24	phosphoribosylglycinamide synthetase -related	Arabidopsis thaliana	100	protein phosphoribosylamine--glycine ligase	nucleotide metabolism.synthesis.purine.GAR Synthetase	27	1933	57.9895	cluster group2	10.0734	11.0698	11.8059	12.1209	11.6733	10.7241	9.74436	9.19073	8.80192	8.40462	8.31631	8.43174	8.38424	8.10342
3 : 03 - L : 01	HA03H10	olfactory receptor H7	Mus musculus	30.4	OLD olfactory receptor H7	not assigned.unknown	12	3212	57.9935	cluster group2	9.44919	9.34882	9.18331	8.82044	8.64824	8.70949	8.77732	8.6592	8.52854	8.50562	8.70571	8.83696	8.77069	8.50039
3 : 02 - G : 05	HA10F16	heat shock protein 90	Hordeum vulgare	307	GRP94 homologue [Hordeum vulgare]	stress.abiotic.heat	17	3125	57.9942	cluster group2	11.9978	12.6836	12.2899	11.0058	9.89231	9.02523	8.30157	8.04496	7.80603	7.17961	6.89636	6.94868	7.08592	7.01367
3 : 04 - F : 11	HA28D08	gi|18416362|ref|NP_568236.1| expressed protein	Arabidopsis thaliana	80.1	dehydrogenase-like protein [Oryza sativa (japonica cultivar-group)]	not assigned.unknown	16	3268	58.104	cluster group2	10.3371	10.1631	9.65636	9.02404	8.67485	8.58845	8.3877	8.10472	7.95116	7.89603	8.02311	7.8647	7.61028	7.47182
2 : 03 - M : 21	HY04O19	ribosomal protein L3	Triticum aestivum	437	ribosomal protein L3 [Triticum aestivum];protein ribosomal protein L3, putative;	protein.synthesis.misc ribososomal protein	10	1437	58.9553	cluster group2	9.98107	9.94717	9.95045	9.86026	9.6584	9.42814	9.18862	9.0378	8.99423	9.05778	9.21392	9.12001	8.95872	8.68946
2 : 04 - G : 03	HB27I20	gi|21740628|emb|CAD40786.1| OSJNBb0012E08.10	Oryza sativa	314	protein Calreticulin family, putative	signalling.calcium	14	1485	58.9873	cluster group2	9.39982	9.60698	9.41038	9.09706	8.96005	8.86469	8.85492	8.96711	8.87405	8.59359	8.4088	8.45838	8.75212	8.87066
3 : 13 - C : 21	HB17E21	histone H4	Citrus jambhiri	167	protein histone H4	DNA.synthesis/chromatin structure.histone	13	3912	59.0071	cluster group2	10.4936	9.51057	8.64398	8.12905	7.95942	8.18495	8.52214	8.29014	8.11476	8.01109	7.94442	7.80048	7.67658	7.71712
2 : 04 - H : 21	HY07A08	ABC transporter-like protein	Glycine max	271	protein At1g64550	transport.ABC transporters and multidrug resistance systems	18	1498	59.0264	cluster group2	8.28636	8.37899	8.36837	8.3029	8.18242	8.00471	7.8324	7.86493	7.78829	7.53116	7.43491	7.54865	7.70362	7.69394
3 : 22 - O : 09	HA22H03	Histone H2B	Triticum aestivum	199	protein Core histone H2A/H2B/H3/H4, putative	DNA.synthesis/chromatin structure.histone	19	4686	59.9341	cluster group2	11.535	10.8664	10.148	9.62765	9.35447	9.27459	9.1777	8.77984	8.39823	7.94485	7.68815	7.48601	7.44208	7.57221
2 : 21 - P : 19	HY03K14	0	0	142	protein contains similarity to MYB-related DNA-binding protein	RNA.regulation of transcription.MYB-related transcription factor family	9	2805	60.0019	cluster group2	9.58613	10.7589	10.7215	9.51231	8.50762	7.96784	7.81015	7.82872	7.73599	7.67888	7.65096	7.87196	8.13612	8.24308
3 : 21 - K : 03	HA06I03	SKP1/ASK1 (At2) identical to UIP2 GI:3719211	Arabidopsis thaliana	194	fimbriata-associated protein [Antirrhinum majus];protein Skp1 family, dimerisation domain, putative;	protein.degradation.ubiquitin.E3.SCF.SKP	12	4579	60.0042	cluster group2	9.78754	9.2777	9.05857	9.0142	8.97412	8.95259	8.80424	8.33107	8.29869	8.77046	8.93097	8.69206	8.38845	8.14109
3 : 19 - M : 11	HA25G11	Transketolase In Complex With Tpp pdb|1ITZ|B Chain B	Zea mays	332	thioredoxin/transketolase fusion protein [synthetic construct]	PS.calvin cyle.transketolase	25	4435	60.0051	cluster group2	8.05334	8.84748	9.38758	9.31804	8.95062	8.47051	7.91831	7.74732	7.78576	7.81408	7.7821	7.82259	7.867	8.01564
1 : 15 - E : 07	HZ43H19	40S ribosomal protein S25 (RPS25B)	Arabidopsis thaliana	119	protein S25 ribosomal protein	protein.synthesis.misc ribososomal protein	10	764	60.0211	cluster group2	10.5013	10.3152	10.1896	10.0767	9.80995	9.40319	9.05842	8.83703	8.81883	8.8867	9.10574	9.29986	9.04204	8.4965
3 : 17 - C : 01	HA02B04	glucose-6-phosphate isomerase (EC 5.3.1.9) precursor, chloroplast - spinach emb	Spinacia oleracea	345	protein glucose-6-phosphate isomerase, putative	glycolysis.G6PIsomerase	22	4230	60.0881	cluster group2	9.79505	9.69136	9.70429	9.79143	9.64098	9.49947	9.38804	9.13137	9.051	9.168	9.21415	9.05806	8.89484	8.82088
1 : 08 - L : 09	HZ49N19	purine permease	Oryza sativa	129	putative purine permease [Oryza sativa (japonica cultivar-group)]	transport.nucleotides	27	421	60.9487	cluster group2	10.1732	10.7415	11.2436	11.3617	10.9459	10.3763	9.79952	9.37497	9.06351	8.72469	8.57643	8.47691	8.37177	8.12657
3 : 10 - L : 05	HA13F02	L24 ribosomal protein	Hordeum vulgare subsp. vulgare	234	L24 ribosomal protein [Hordeum vulgare subsp. vulgare]	protein.synthesis.misc ribososomal protein	26	3746	60.9838	cluster group2	9.76392	10.0035	10.1218	10.013	9.87817	9.81415	9.78022	9.47653	9.31074	9.40683	9.69529	9.73815	9.52368	9.09635
3 : 11 - M : 17	HB08L16	Histone H2B	Triticum aestivum	199	protein histone H2B	DNA.synthesis/chromatin structure.histone	19	3824	60.985	cluster group2	11.1854	10.5526	9.89418	9.34956	9.21698	9.28603	9.16028	8.74154	8.41082	7.95801	7.71002	7.68061	7.69909	7.80537
1 : 01 - M : 03	HY10L24	putative ribosomal protein	Oryza sativa	198	protein putative ribosomal protein	protein.synthesis.misc ribososomal protein	11	38	61.0028	cluster group2	10.9094	10.5155	10.2017	9.8916	9.5148	9.19642	8.96346	9.05725	9.13865	9.13122	9.21645	9.04979	8.96577	8.8854
2 : 21 - B : 05	HF02I01	Histone H2B pir	Triticum aestivum	187	protein histone H2B	DNA.synthesis/chromatin structure.histone	19	2736	61.0068	cluster group2	11.2498	10.8207	10.2175	9.66932	9.23424	9.10372	9.01068	8.58315	8.33367	7.90291	7.59931	7.48351	7.38425	7.46613
3 : 20 - I : 07	HA15J18	gi|25407050|pir||G86218 protein F22O13.10 [imported]	Arabidopsis thaliana	229	protein jmjC domain, putative	RNA.regulation of transcription.JUMONJI family	12	4487	61.0109	cluster group2	9.39376	9.42105	9.23857	8.94057	8.62084	8.52299	8.47207	8.39422	8.42652	8.53774	8.71266	8.68855	8.35644	7.9206
3 : 11 - E : 11	HA25F04	gi|32482872|emb|CAE02156.1| OSJNBa0058K23.26	Oryza sativa	160	protein RNA recognition motif. (a.k.a. RRM, RBD, or RNP domain), putative	not assigned.unknown	16	3790	61.0154	cluster group2	10.46	10.0716	9.60435	9.18253	8.82186	8.60365	8.23631	7.87123	7.68204	7.54637	7.55882	7.43607	7.23449	7.03863
3 : 17 - M : 07	HA14J10	putative 60S ribosomal protein L37a	Oryza sativa	189	protein Ribosomal L37ae protein family	protein.synthesis.misc ribososomal protein	23	4275	61.0408	cluster group2	10.2474	10.507	10.5464	10.3328	9.87736	9.30966	8.78506	8.55279	8.47197	8.47911	8.60128	8.66143	8.42381	7.96534
2 : 10 - P : 05	HF02P12	nascent polypeptide associated complex alpha chain	Oryza sativa	207	protein NAC domain, putative	protein.synthesis.elongation	24	1968	61.9488	cluster group2	10.035	10.4446	10.6553	10.584	10.1903	9.72794	9.2426	9.19025	9.2788	9.2278	9.2172	9.23256	9.07641	8.75145
1 : 04 - A : 09	HZ47L19	gi|32489088|emb|CAE04597.1| OSJNBb0006N15.14	Oryza sativa	186	protein 3-oxoacyl-(acyl-carrier-protein) reductase, putative	lipid metabolism.FA synthesis and FA elongation.ACP oxoacyl reductase	22	155	61.9594	cluster group2	9.78505	9.84231	9.96776	9.93868	9.80017	9.45762	9.11133	9.02987	9.01405	8.9523	9.00871	8.92187	8.67376	8.34458
3 : 01 - H : 13	HA31K24	calmodulin cam2	Zea mays	248	protein EF hand, putative	signalling.calcium	21	3066	61.9733	cluster group2	9.29986	9.60195	9.64848	9.39148	9.09949	8.95502	8.80341	8.59517	8.41989	8.1857	8.0915	7.84779	7.91715	8.08856
1 : 07 - P : 15	HZ61F10	gi|37572952|dbj|BAC98602.1| unknown protein	Oryza sativa	262	OSJNBa0008M17.6 [Oryza sativa (japonica cultivar-group)]	not assigned.unknown	16	382	61.9844	cluster group2	9.86425	9.93528	9.63076	9.22361	8.87072	8.66302	8.44468	8.01262	7.65363	7.43427	7.68696	7.59384	7.4098	6.867
3 : 08 - O : 01	HA02D17	40S ribosomal protein S20	Oryza sativa	218	protein Ribosomal protein S10p/S20e, putative	protein.synthesis.misc ribososomal protein	26	3626	61.9927	cluster group2	9.7893	9.77245	9.84681	9.87881	9.88539	9.70896	9.50262	9.30357	9.17327	9.24268	9.47875	9.44149	9.34348	9.0498
3 : 12 - M : 13	HA31O11	gi|29150381|gb|AAO72390.1| hypothetical protein	Oryza sativa	154	protein F-box domain, putative	not assigned.unknown	17	3891	62.0017	cluster group2	11.1136	13.1486	13.2404	11.1943	9.17262	7.70805	6.93135	6.29329	5.84156	5.66007	5.74301	5.93556	5.95544	5.9262
3 : 13 - O : 11	HA25L06	2.2_diverse cys4-zincfinger T02532 GATA-4;	Mus musculus	72	protein hypothetical protein	not assigned.unknown	23	3971	62.012	cluster group2	10.409	10.6307	10.5513	10.1853	9.72831	9.24828	8.79578	8.59337	8.4702	8.34986	8.43637	8.45634	8.36515	8.06803
2 : 16 - M : 19	HY02P11	ankyrin repeat-containing protein 2/possible apospory-associated protein	0	171	putative TGB12K interacting protein 3 [Oryza sativa (japonica cultivar-group)];possible apospory-associated protein;	cell.organisation	11	2389	62.0193	cluster group2	10.3731	10.4491	10.2363	9.77121	9.28713	8.8343	8.36326	8.09979	8.21667	8.52438	8.57016	8.35281	8.22908	8.28993
2 : 23 - H : 19	HY03P16	phosphoglucomutase	Triticum aestivum	360	phosphoglucomutase [Triticum aestivum];protein auxin response factor 23, putative;	glycolysis.PGM	28	2935	62.0959	cluster group2	10.1404	10.3322	10.5732	10.736	10.6169	10.514	10.4619	10.2017	10.0759	10.1518	10.2329	10.1677	10.009	9.84925
1 : 01 - K : 01	HY08D04	Catalase isozyme 2	Hordeum vulgare	333	CATA2_HORVU Catalase isozyme 2	redox.dismutases and catalases	18	30	62.8589	cluster group2	8.77849	8.88983	8.84341	8.62185	8.36446	8.07322	7.8243	7.868	7.79398	7.55658	7.38726	7.252	7.25757	7.25624
3 : 24 - O : 11	HA26O23	60S ribosomal protein L14 (RPL14A)	Arabidopsis thaliana	199	glycoprotein [Bromus inermis]	protein.synthesis.misc ribososomal protein	24	4818	62.9831	cluster group2	10.1361	10.3572	10.6495	10.6198	10.1773	9.8045	9.33357	8.99513	9.00975	9.26343	9.53338	9.57308	9.28564	8.85364
1 : 04 - G : 01	HY08M24	0.2_HMGI_Y T01851	0	116	putative ethylene-responsive protein [Oryza sativa (japonica cultivar-group)]	hormone metabolism.ethylene.induced-regulated-responsive-activated	15	170	62.985	cluster group2	10.7059	10.3134	9.83478	9.42855	9.20856	9.17135	9.15973	9.00369	8.88376	8.70399	8.56186	8.27895	8.25101	8.30464
2 : 08 - F : 07	HF05G24	ribosomal protein s6 RPS6-2	Zea mays	256	protein Ribosomal protein S6e, putative	protein.synthesis.misc ribososomal protein	26	1782	62.9983	cluster group2	9.87741	9.98077	10.0075	9.99228	9.90552	9.66199	9.35639	9.33004	9.26683	9.06066	9.00088	9.20379	9.27163	9.17635
2 : 24 - O : 21	HY06C12	Predicted membrane protein	Novosphingobium aromaticivorans	33.1	OLD Predicted membrane protein	not assigned.unknown	23	3039	63.0175	cluster group2	10.2484	10.4881	10.3479	10.076	9.65872	9.19625	8.70533	8.34291	8.25948	8.27095	8.37123	8.33144	8.15512	7.90806
3 : 05 - J : 01	HA03C11	protein kinase (AME2/AFC1)/ribosomal protein L17.1	Hordeum vulgare	285	protein Protein kinase domain, putative;S32578 ribosomal protein L17.1, cytosolic - barley;	protein.synthesis.misc ribososomal protein	10	3372	63.0254	cluster group2	10.3507	10.3165	10.3277	10.0395	9.56496	9.1555	9.04159	8.95907	8.86815	8.88119	9.02269	8.91997	8.64467	8.49724
2 : 12 - N : 13	HF17O09	putative DNA-directed RNA polymerase Iia	Oryza sativa	233	protein putative DNA-directed RNA polymerase II subunit	RNA.transcription	14	2103	63.0257	cluster group2	9.77556	9.46379	9.22635	8.93702	8.56697	8.25951	8.13884	8.22084	8.21216	8.07113	7.99612	8.10161	8.05266	7.93922
1 : 13 - C : 01	HY08M13	3.1_Homeodomain T02015 En-1;	Homo sapiens	111	protein F-box domain, putative	protein.synthesis.misc ribososomal protein	11	650	63.0325	cluster group2	10.4817	10.2974	10.0624	9.73288	9.28474	8.93365	8.65967	8.46938	8.44658	8.48554	8.55737	8.53873	8.46383	8.34613
1 : 14 - D : 01	HY10K16	chaperonin, putative	Arabidopsis thaliana	271	protein AT3g11830/F26K24_12	protein.folding	14	700	63.0399	cluster group2	9.16974	9.12457	8.87252	8.54302	8.41421	8.42358	8.43195	8.53272	8.44087	8.1458	8.01801	8.20348	8.38383	8.36511
2 : 01 - M : 21	HY04K18	gi|14090345|dbj|BAB55504.1| P0638D12.12	Oryza sativa	95.5	protein AT5g56590/MIK19_3;B1147B04.23 [Oryza sativa (japonica cultivar-group)];	RNA.regulation of transcription.putative DNA-binding protein	15	1290	63.0684	cluster group2	10.6306	10.1804	9.71278	9.37399	9.22873	9.15832	9.00293	8.91304	8.78411	8.56281	8.43417	8.24279	8.27282	8.43846
1 : 23 - I : 01	HY08C22	MutT/nudix family protein	Arabidopsis thaliana	351	protein Similar to AT5g20070/F28I16_220	not assigned.unknown	23	1169	63.1123	cluster group2	10.1219	10.3374	10.262	10.0675	9.67883	9.22829	8.7493	8.49053	8.46988	8.41534	8.45375	8.5489	8.42462	8.10874
3 : 24 - P : 03	HA09L10	8 methionine synthase protein	Sorghum bicolor	342	methionine synthase 1 enzyme [Hordeum vulgare subsp. vulgare];methionine synthase [Hordeum vulgare subsp. vulgare];	amino acid metabolism.synthesis.aspartate family.methionine	9	4821	63.9285	cluster group2	9.64894	10.2671	10.4332	9.79675	8.93769	8.3718	7.94561	7.99381	8.36574	8.67451	8.6148	8.4982	8.30283	8.28412
1 : 23 - E : 05	HZ40K06	glutathione transferase F5	Triticum aestivum	328	glutathione transferase F5 [Triticum aestivum]	antioxidant/misc.glutathione S transferases	18	1154	64.0025	cluster group2	8.91095	9.21105	9.16197	8.74588	8.37048	8.30455	8.26278	7.77229	7.47927	7.38754	7.31642	7.27054	7.25347	7.36684
3 : 11 - F : 07	HA16F10	sucrase-related protein	Arabidopsis thaliana	95.9	sucrase-like protein [Oryza sativa (japonica cultivar-group)]	major CHO metabolism.degradation.sucrose.misc	16	3795	64.0232	cluster group2	9.70877	9.63567	9.31299	8.89551	8.55555	8.35706	8.1035	7.7858	7.65696	7.67068	7.66213	7.54955	7.40218	7.21193
3 : 05 - H : 09	HA22P12	signal peptidase protein-like protein	Cucumis melo	281	protein signal peptidase protein-like protein	protein.targeting.secretory pathway.unspecified	15	3364	64.9748	cluster group2	10.4099	10.0517	9.56888	9.11626	8.91697	8.9581	9.07555	8.98784	8.81235	8.53828	8.42152	8.34825	8.22446	8.04756
3 : 02 - K : 15	HB04F05	gi|7340876|dbj|BAA92966.1| unnamed protein product	Oryza sativa	175	protein Protein kinase domain	protein.postranslational modification	20	3144	64.9986	cluster group2	9.41861	9.09631	9.01418	8.94512	9.13457	9.35385	9.34972	9.20147	8.9626	8.70926	8.70723	8.67965	8.71091	8.57172
3 : 17 - E : 07	HA14F10	eIF-2 beta subunit	Triticum aestivum	331	IF2B_WHEAT Eukaryotic translation initiation factor 2 beta subunit (eIF-2-beta) (P38)	protein.synthesis.initiation	22	4244	65.006	cluster group2	9.43121	9.57416	9.64133	9.60342	9.40747	9.2354	9.07245	8.88557	8.83656	8.85142	8.92154	8.94916	8.73461	8.36875
3 : 20 - K : 01	HA03D04	ribosomal protein L27	Oryza sativa	218	protein Ribosomal L27e protein family, putative	protein.synthesis.misc ribososomal protein	10	4498	65.0064	cluster group2	10.671	10.7452	10.4939	10.0415	9.45767	9.04582	8.82577	8.50358	8.40371	8.58529	8.81866	8.73957	8.45943	8.13353
3 : 02 - M : 05	HA10N16	putative histone H2 protein	Oryza sativa	195	protein putative histone H2 protein	DNA.synthesis/chromatin structure.histone	22	3151	65.0559	cluster group2	9.6145	9.80743	9.88703	9.63951	9.3775	9.11693	8.97497	8.94479	8.83442	8.79828	9.01057	8.85341	8.59369	8.46207
3 : 11 - F : 09	HA22F18	gi|15290147|dbj|BAB63838.1| P0459B04.22	Oryza sativa	96.3	SET domain-containing protein-like [Oryza sativa (japonica cultivar-group)]	RNA.regulation of transcription.SET-domain transcriptional regulator family	17	3796	65.8227	cluster group2	10.692	11.112	10.7347	9.75697	8.85385	7.95918	7.06344	6.68449	6.62773	6.40284	6.20147	6.21298	6.23488	5.9954
2 : 03 - H : 05	HF01O13	0	0	#N/A	OLD 0	not assigned.unknown	14	1414	65.931	cluster group2	9.38116	9.17039	8.92208	8.75071	8.58934	8.38927	8.23039	8.3296	8.24272	7.84909	7.59874	7.7637	8.03912	8.13155
3 : 19 - E : 15	HB03O23	MADS box protein	Triticum aestivum	346	MADS box protein [Triticum aestivum]	RNA.regulation of transcription.MADS box transcription factor family	13	4403	65.9568	cluster group2	9.36771	8.94048	8.46385	7.78893	7.32959	7.3865	7.74207	7.79488	7.78934	7.83379	7.68659	7.50871	7.36829	7.5119
3 : 06 - O : 07	HA15A01	ribosomal protein L30	Zea mays	197	protein 60s ribosomal protein l30	protein.synthesis.misc ribososomal protein	21	3469	65.9581	cluster group2	9.22468	9.10682	9.11236	9.0564	9.07017	9.00145	8.86999	8.59997	8.3011	8.13367	8.28706	8.16856	8.03143	7.82226
3 : 06 - I : 01	HA02K14	putative 60S ribosomal protein	Oryza sativa	85.9	protein putative dioxygenase;protein L1P family of ribosomal proteins;	hormone metabolism.ethylene.synthesis-degradation	10	3439	65.9878	cluster group2	10.1105	10.1949	10.2316	10.0008	9.53701	9.08356	8.84327	8.79288	8.80069	8.7653	8.87506	8.89331	8.5677	8.08313
1 : 11 - F : 01	HY09F24	60S ribosomal protein L8	Lycopersicon esculentum	275	protein 60s ribosomal protein l2 (l8) (ribosomal protein tl2).	protein.synthesis.misc ribososomal protein	24	562	65.9878	cluster group2	9.78762	10.1423	10.3821	10.3547	10.0201	9.64432	9.22084	9.0085	8.96405	9.07611	9.31001	9.36781	9.17295	8.72732
3 : 19 - A : 15	HB03L23	C13 endopeptidase NP1 precursor	Hordeum vulgare	356	C13 endopeptidase NP1 precursor [Hordeum vulgare]	protein.degradation	27	4379	65.9898	cluster group2	9.09846	11.2515	11.4173	10.4785	9.94673	9.95166	9.86925	9.39729	9.05908	8.87588	8.4958	8.25461	8.22194	8.39307
1 : 07 - P : 09	HZ48N22	putative endoplasmic reticulum membrane fusion protein	Oryza sativa	283	protein AAA family ATPase, CDC48 subfamily	cell.division	23	380	65.9974	cluster group2	10.0856	10.1547	10.1539	9.89039	9.53632	9.1632	8.78781	8.75287	8.71208	8.55483	8.49654	8.43943	8.36417	8.37431
3 : 20 - M : 03	HA06C23	putative 60S ribosomal protei	Oryza sativa	329	protein Ribosomal protein L13e	protein.synthesis.misc ribososomal protein	11	4511	66.0196	cluster group2	10.0213	10.2035	9.98457	9.4936	9.02624	8.76539	8.60197	8.45152	8.43224	8.5241	8.61272	8.56233	8.32789	8.24625
1 : 14 - N : 05	HZ42B16	gi|1245182|gb|AAC49278.1| sterol delta-7 reductase	0	227	protein Ergosterol biosynthesis ERG4/ERG24 family	hormone metabolism.brassinosteroid.synthesis-degradation	12	739	66.0269	cluster group2	10.5133	10.155	9.78928	9.37461	8.91193	8.59058	8.48455	8.39168	8.43015	8.61451	8.78604	8.70039	8.50279	8.30036
1 : 10 - N : 09	HZ49E21	gi|24640238|ref|NP_727132.1| CG32743-PA	Drosophila melanogaster	34.7	OLD gi|24640238|ref|NP_727132.1| CG32743-PA	not assigned.unknown	11	538	66.0321	cluster group2	10.2604	10.0449	9.80241	9.43935	8.99761	8.65209	8.45834	8.28478	8.26225	8.40402	8.57875	8.64903	8.52791	8.16447
1 : 07 - M : 01	HY08A10	GAMYB-binding protein	Hordeum vulgare subsp. vulgare	283	GAMYB-binding protein [Hordeum vulgare subsp. vulgare];protein SKIP/SNW domain, putative;	DNA.synthesis/chromatin structure	16	366	66.0364	cluster group2	9.74245	9.52907	9.37338	9.02587	8.60016	8.28438	8.08941	8.18544	8.12886	7.91802	7.81107	7.67192	7.54821	7.43062
2 : 06 - J : 19	HY03F23	gi|33354212|dbj|BAC81178.1| unknown protein	Oryza sativa	231	pherophorin-dz1 protein [Volvox carteri f. nagariensis];protein pyruvate dehydrogenase complex dihydrolipoamide acetyltransferase, putative;	TCA / org. transformation.TCA.pyruvate DH.E2	18	1655	66.0416	cluster group2	9.06431	8.84902	8.78399	8.5923	8.27282	7.93005	7.6709	7.58963	7.51723	7.31186	7.23215	7.11946	7.01279	6.85087
2 : 01 - N : 21	HY06D13	pyruvate kinase	Arabidopsis thaliana	255	protein tryptophanyl-tRNA synthetase, putative;protein Pyruvate kinase, barrel domain;	protein.aa activation	22	1291	66.0636	cluster group2	9.54649	9.53909	9.60386	9.65083	9.46782	9.22305	9.012	8.80536	8.66779	8.67401	8.93412	8.82972	8.56384	8.24078
2 : 09 - L : 07	HF04F23	putative malate dehydrogenase	Oryza sativa	306	protein malate dehydrogenase, NAD-dependent	TCA / org. transformation.TCA.malate DH	25	1877	66.9559	cluster group2	8.05742	8.68406	8.95104	8.84117	8.67669	8.43878	8.19857	8.34364	8.34019	7.99622	7.80831	8.15098	8.52826	8.69025
2 : 05 - P : 07	HF04O19	adenosine kinase-like protein	Oryza sativa	337	protein adenosine kinase	nucleotide metabolism.salvage.nucleoside kinases.adenosine kinase	9	1606	66.9897	cluster group2	9.59787	10.0565	10.1549	9.70346	9.19807	8.75287	8.46374	8.5613	8.68652	8.63218	8.48318	8.37427	8.42831	8.42995
1 : 13 - D : 11	HZ52C12	lipoxygenase 2	Hordeum vulgare	359	lipoxygenase 2 [Hordeum vulgare subsp. vulgare]	hormone metabolism.jasmonate.synthesis-degradation	18	653	66.9938	cluster group2	9.24755	9.16774	9.07863	8.81468	8.48974	8.03407	7.66518	7.48384	7.50808	7.44459	7.34507	7.19458	7.1427	7.2129
1 : 04 - M : 01	HY09A01	DNA topoisomerase III beta -related	Arabidopsis thaliana	78.2	putative DNA topoisomerase III beta [Arabidopsis thaliana]	DNA.repair	16	198	67.0253	cluster group2	9.89315	9.47594	9.1816	8.97085	8.70912	8.45647	8.2132	7.88906	7.76866	7.84137	8.03994	8.01379	7.9443	7.49786
3 : 15 - K : 05	HA10K05	putative histone H2B	Oryza sativa	182	protein histone H2B	DNA.synthesis/chromatin structure.histone	19	4117	67.0316	cluster group2	11.805	10.9817	10.1491	9.49001	9.10688	9.01228	8.98074	8.46596	7.96241	7.37994	7.13304	6.96025	6.8789	7.11111
1 : 11 - A : 01	HY08C12	no hit	no hit	32.7	OLD no hit	RNA.regulation of transcription.MADS box transcription factor family	12	545	67.0523	cluster group2	10.5627	9.95332	9.51991	9.07755	8.58121	8.40555	8.56603	8.5329	8.47998	8.50708	8.55183	8.44493	8.28394	8.09809
3 : 03 - B : 03	HA07B05	signal peptidase subunit -related	Arabidopsis thaliana	317	putative signal peptidase 18K chain [Oryza sativa (japonica cultivar-group)]	protein.targeting.secretory pathway.unspecified	29	3172	67.9196	cluster group2	8.79772	9.31338	9.61438	9.65399	9.49345	9.22544	9.12616	9.34045	9.33157	9.18272	9.16429	9.09294	9.01537	8.84754
3 : 14 - E : 09	HA21H15	ribosomal protein L31	Perilla frutescens	177	protein Ribosomal protein L31e, putative	protein.synthesis.misc ribososomal protein	16	4003	67.9256	cluster group2	9.60665	9.41906	9.28587	9.03303	8.70519	8.38012	8.09664	7.97321	7.96249	7.78073	7.69622	7.8787	7.82401	7.5298
1 : 02 - K : 17	HZ64O13	gi|27380316|ref|NP_771845.1| bll5205	Bradyrhizobium japonicum	38.1	protein Emr1	RNA.regulation of transcription.unclassified	18	88	67.9854	cluster group2	9.00966	8.88901	8.77897	8.53296	8.30606	8.01738	7.71602	7.69303	7.60098	7.17417	6.94354	6.92185	6.84202	6.68989
2 : 24 - L : 15	HF22C05	14-3-3-LIKE PROTEIN A (14-3-3A)	Hordeum vulgare	348	14-3-3 protein homologue [Hordeum vulgare subsp. vulgare]	signalling.14-3-3 proteins	9	3020	67.9983	cluster group2	9.69334	9.97089	9.90277	9.45736	9.00255	8.76465	8.48584	8.24733	8.38779	8.58527	8.63189	8.67912	8.76412	8.93089
3 : 10 - I : 09	HA21J11	transposon protein -related	Arabidopsis thaliana	99	protein Similar to probable transposon protein [imported] - Arabidopsis thaliana	DNA.synthesis/chromatin structure	16	3730	68.0071	cluster group2	9.52075	9.50121	9.27649	8.95876	8.75084	8.60149	8.44177	8.21589	8.09015	7.9836	7.90404	7.84627	7.75235	7.47553
1 : 14 - K : 01	HY09M07	glutamate/malate translocator	Sorghum bicolor	217	protein anion transporter, putative	transport.metabolite transporters at the mitochondrial membrane	21	727	68.0394	cluster group2	8.8704	8.99215	8.99959	8.90252	8.85772	8.91453	8.90334	8.58037	8.36882	8.24686	8.11607	7.9776	7.9466	7.88861
3 : 22 - M : 09	HA22G03	putative syntaxin-related protein	Oryza sativa	234	PREDICTED P0039H02.103 gene product [Oryza sativa (japonica cultivar-group)]	cell. vesicle transport	26	4676	68.0726	cluster group2	9.78012	10.1997	10.4603	10.517	10.3371	9.90672	9.37731	8.95906	8.85687	8.94227	9.14142	9.21719	9.0402	8.72825
2 : 07 - B : 21	HY06B17	0	0	226	protein Transposable element protein, putative	RNA.processing.ribonucleases	21	1691	68.9593	cluster group2	8.82312	8.86772	8.94242	9.07915	9.15715	9.17103	8.85254	8.46449	8.17101	8.06259	8.10876	7.8958	7.82248	7.88141
1 : 18 - O : 01	HY09E11	0.2_HMGI_Y T01851; glycine-rich protein	Arabidopsis thaliana	153	OLD 0.2_HMGI_Y T01851; glycine-rich protein	RNA.regulation of transcription	24	936	68.9729	cluster group2	9.92096	9.9811	10.2977	10.4188	9.95084	9.40937	9.05927	9.21164	9.3728	9.27107	9.23868	9.27143	9.09104	8.79134
3 : 13 - P : 17	HB11K04	ATP synthase beta chain, mitochondrial	Zea mays	348	protein ATP synthase F1, beta subunit	mitochondrial electron transport / ATP synthesis.F1-ATPase	23	3978	68.9797	cluster group2	9.61846	9.87779	10.0278	9.84393	9.57002	9.19621	8.74929	8.54999	8.38704	8.29881	8.38693	8.35706	8.33868	8.2658
2 : 07 - A : 21	HY04K21	ribosomal protein L5 - rice	0	285	protein Ribosomal L18p/L5e family, putative	protein.synthesis.misc ribososomal protein	10	1686	69.0069	cluster group2	10.1418	9.90403	9.94983	9.84061	9.42179	8.94205	8.63569	8.58334	8.63768	8.84626	8.9498	8.87316	8.72382	8.52131
1 : 16 - K : 17	HZ65P02	gi|32480258|emb|CAE02066.1| OJ000126_13.11	Oryza sativa	247	protein ribosomal protein S11, putative	protein.synthesis.misc ribososomal protein	10	830	69.0276	cluster group2	10.2476	10.0487	9.95383	9.75449	9.38433	8.97909	8.71996	8.67093	8.80027	8.91573	9.09683	8.94977	8.70397	8.51832
2 : 14 - N : 15	HF21D22	putative RNA helicase	Oryza sativa	332	protein putative RNA helicase	DNA.synthesis/chromatin structure	14	2256	69.0386	cluster group2	8.96359	8.89842	8.69584	8.48272	8.2317	8.0994	7.97546	7.98953	8.02645	7.89138	7.72847	7.82995	7.92706	7.94884
3 : 16 - L : 13	HB02P20	acidic ribosomal protein P1a	Zea mays	96.7	ribosomal protein P1 [Triticum aestivum]	protein.synthesis.misc ribososomal protein	26	4193	69.0457	cluster group2	9.74728	10.169	10.4059	10.3917	10.2186	9.74068	9.211	8.87877	8.77654	8.76608	9.01011	9.17289	8.95195	8.31244
1 : 08 - I : 03	HZ36J06	0	0	221	global transcription factor group C 102 [Zea mays]	not assigned.unknown	14	406	69.0754	cluster group2	8.91197	8.72976	8.54694	8.37719	8.28845	8.16211	7.95402	8.05813	8.05426	7.84904	7.75531	7.85791	7.9156	7.93333
2 : 01 - D : 13	HF16N05	serine/threonine protein kinase (EC 2.7.1.-) 1, nonphototropic hypocotyl protein 1-like [similarity]	Avena sativa	321	NPH1-1 [Avena sativa]	protein.postranslational modification	11	1254	69.98	cluster group2	9.7123	9.68765	9.60477	9.37768	9.15	9.00207	8.82502	8.72594	8.64408	8.73508	8.91274	8.81778	8.72145	8.69951
1 : 08 - I : 13	HZ56L02	cellulose synthase-4	Oryza sativa	130	protein Cellulose synthase, putative	cell wall.cellulose synthesis	27	411	69.9819	cluster group2	9.78007	10.3758	10.8322	10.8848	10.5604	10.2017	9.85172	9.46398	9.19195	9.04247	8.98733	8.89699	8.77353	8.69623
3 : 23 - L : 21	HB21A09	0.2_HMGI_Y T01851	0	153	OLD 0.2_HMGI_Y T01851	not assigned.unknown	24	4743	69.9974	cluster group2	9.68097	9.89685	10.2617	10.4241	9.98867	9.39087	9.01335	9.21832	9.39457	9.21188	9.0933	9.20658	9.04233	8.74569
2 : 04 - B : 07	HF05N18	60S acidic ribosomal protein P0	Oryza sativa	344	protein ribosomal protein L10, putative	protein.synthesis.misc ribososomal protein	23	1462	70.015	cluster group2	9.51879	9.76661	9.89306	9.81879	9.52848	9.14062	8.71372	8.52255	8.44806	8.50926	8.78034	8.77153	8.7013	8.55722
1 : 14 - K : 05	HZ40M18	2.3_cis2 his2-zincfinger T02286 MTB-Zf;	Homo sapiens	112	OLD 2.3_cis2 his2-zincfinger T02286 MTB-Zf;	DNA.synthesis/chromatin structure.histone	19	728	70.0158	cluster group2	11.456	10.7851	10.2135	9.7658	9.32955	9.04863	8.86237	8.34307	7.93841	7.3518	7.02618	6.7147	6.45005	6.57841
2 : 11 - J : 13	HF16J14	histone H2B-8	Triticum aestivum	191	protein histone H2B	DNA.synthesis/chromatin structure.histone	19	2014	70.0182	cluster group2	11.1839	10.7917	10.2056	9.65643	9.23235	9.06527	8.93329	8.47963	8.05103	7.33651	6.88383	6.63842	6.59836	6.79417
2 : 01 - J : 19	HY02F20	gi|21739224|emb|CAD40979.1| OSJNBa0072F16.4	Oryza sativa	273	protein Helicase conserved C-terminal domain, putative	not assigned.unknown	17	1278	70.0192	cluster group2	9.38709	10.1165	10.0289	9.0812	8.24092	7.72992	7.496	7.42285	7.17066	6.67908	6.44897	6.45996	6.55499	6.55143
2 : 18 - C : 07	HF04O09	histone protein Hist2h3c1	Homo sapiens	35	OLD histone protein Hist2h3c1	DNA.synthesis/chromatin structure.histone	17	2496	70.0359	cluster group2	9.71239	10.0756	10.055	9.18094	8.3221	7.97118	8.00326	7.71406	7.5693	7.37921	7.15962	6.68434	6.50083	6.75197
2 : 19 - N : 19	HY03M12	putative phosphoenolpyruvate/phosphate translocator	Oryza sativa	66.6	protein phosphoenolpyruvate/phosphate translocator	transport.metabolite transporters at the envelope membrane	13	2646	70.0797	cluster group2	8.89893	8.37792	8.04173	7.84054	7.59276	7.56131	7.7096	7.61567	7.59385	7.65364	7.66655	7.57028	7.56575	7.66881
1 : 06 - O : 01	HY09L02	eukaryotic translation initiation factor 2 alpha subunit, eIF2	Arabidopsis thaliana	191	protein S1 RNA binding domain, putative	protein.synthesis.initiation	12	319	70.9301	cluster group2	10.4984	9.66	9.23577	8.94933	8.6679	8.47311	8.28566	8.11074	8.15801	8.32034	8.38875	8.34947	8.24919	7.93863
2 : 16 - P : 11	HF14L09	putative endoplasmic reticulum membrane fusion protein	Oryza sativa	263	protein AAA family ATPase, CDC48 subfamily	cell.division	11	2405	70.9722	cluster group2	9.68361	9.72535	9.6036	9.34083	8.96822	8.69076	8.50654	8.56904	8.72639	8.78987	8.74431	8.66045	8.55767	8.56284
2 : 03 - J : 09	HF08J17	ribosomal protein L3	Triticum aestivum	380	ribosomal protein L3 [Triticum aestivum]	protein.synthesis.misc ribososomal protein	23	1421	70.9748	cluster group2	9.80078	9.78925	9.77392	9.63774	9.29927	9.02803	8.88392	8.78278	8.65571	8.56248	8.59094	8.58684	8.59412	8.43789
3 : 02 - A : 13	HA30K22	ESTs AU077636(E30684),AU064227(E20182), AU082144(E20182) correspond to a region of the predicted gene	Oryza sativa	77.8	ESTs AU077636(E30684),AU064227(E20182), AU082144(E20182) correspond to a region of the predicted gene.~hypothetical protein [Oryza sativa (japonica cultivar-group)]	not assigned.unknown	28	3107	70.9972	cluster group2	9.35046	9.75431	9.95075	9.80138	9.64117	9.50483	9.52432	9.48449	9.29812	9.22802	9.37751	9.20073	8.95358	8.77368
1 : 12 - H : 05	HZ42G13	1.2_bHLH T01654 HEN1; Species: human,	Homo sapiens.	33.5	OLD 1.2_bHLH T01654 HEN1; Species: human,	RNA.regulation of transcription	22	615	71.0019	cluster group2	9.77453	9.91704	9.91281	9.80644	9.5804	9.28363	9.09355	8.84655	8.61765	8.43587	8.3323	8.30266	8.15202	7.87442
2 : 21 - H : 19	HY03P13	temperature stress-induced lipocalin/outer membrane lipoprotein	Triticum aestivum	74.7	putative temperature stress-induced lipocalin [Oryza sativa (japonica cultivar-group)]	transport misc	15	2764	71.0239	cluster group2	9.44333	9.31622	9.25478	9.27342	9.13094	9.14637	9.25988	8.97154	8.82186	9.0363	9.14841	9.02501	8.88718	8.90505
1 : 02 - M : 17	HZ64P13	0	0	#N/A	OLD 0	not assigned.unknown	23	95	71.0244	cluster group2	9.56497	9.78919	9.85804	9.76165	9.4647	9.10609	8.70497	8.46737	8.3703	8.42785	8.65352	8.67364	8.4266	8.04051
3 : 17 - F : 17	HB11D07	Putative beta tubulin	Oryza sativa	311	protein Tubulin/FtsZ family, GTPase domain, putative	cell.organisation	20	4251	71.0768	cluster group2	8.99589	9.14061	9.01604	8.89366	8.86802	8.88404	8.80974	8.77516	8.75024	8.63821	8.46936	8.26639	7.97337	7.87616
1 : 02 - J : 13	HZ57A23	gi|20805073|dbj|BAB92746.1| OJ1125_C04.8	Oryza sativa	32	conserved hypothetical protein [Yersinia pestis CO92]	not assigned.unknown	16	82	71.931	cluster group2	9.412	9.09553	8.85783	8.64916	8.48396	8.36254	8.23886	8.02727	7.86271	7.83561	7.96755	7.87206	7.69306	7.3485
2 : 16 - F : 21	HY07C18	gi|15238661|ref|NP_200128.1| expressed protein	Arabidopsis thaliana	178	protein At5g53160	secondary metabolism.flavonoids.dihydroflavonols	9	2360	71.9912	cluster group2	8.94974	9.80866	9.73815	9.04545	8.64429	8.67958	8.77026	8.83928	8.79259	8.80447	8.86927	8.73547	8.50665	8.38662
1 : 18 - F : 13	HZ58K12	OsCDPK7	Oryza sativa	90.5	protein Protein kinase domain, putative	signalling.calcium	24	916	71.9984	cluster group2	9.41349	9.98232	10.3048	10.2927	9.91465	9.54516	9.33252	9.09462	9.06037	9.24891	9.40769	9.20684	8.94911	8.865
2 : 13 - E : 21	HY05A04	hypersensitive-induced reaction protein 1	Hordeum vulgare subsp. vulgare	169	hypersensitive-induced reaction protein 1 [Hordeum vulgare subsp. vulgare]	not assigned.unknown	11	2136	72.0036	cluster group2	9.80699	9.84283	9.66805	9.23778	8.76085	8.51088	8.46665	8.57573	8.6566	8.68852	8.61912	8.51176	8.41873	8.40166
2 : 13 - B : 21	HY06D22	Putative AMP-binding protein	Oryza sativa	140	protein AMP-binding enzyme, putative	secondary metabolism.phenylpropanoids	10	2124	72.0091	cluster group2	9.95157	9.95633	9.89584	9.71115	9.40659	9.20873	9.1166	8.88156	8.8524	9.05763	9.24495	9.12714	8.83874	8.49774
1 : 16 - F : 05	HZ42F17	histone H2A.9	Triticum aestivum	192	protein H2A [Triticum aestivum]	DNA.synthesis/chromatin structure.histone	12	811	72.0298	cluster group2	10.6317	9.8611	9.28438	8.84567	8.38196	8.12431	7.98349	7.72157	7.79117	8.07834	8.24947	8.25866	8.19296	7.8835
2 : 04 - F : 21	HY07P07	putative mitochondrial processing peptidase alpha subunit, mitochondrial precursor (Alpha-MPP)	Oryza sativa	231	protein Insulinase (Peptidase family M16), putative	protein.targeting.mitochondria	10	1483	72.0309	cluster group2	10.055	9.91608	9.84136	9.71244	9.50676	9.2951	9.10127	8.92459	8.87868	9.0564	9.24283	9.08525	8.93399	8.79012
2 : 23 - G : 21	HY05D15	0	0	#N/A	OLD 0	mitochondrial electron transport / ATP synthesis.cytochrome c oxidase	23	2932	72.0319	cluster group2	9.67397	9.94916	9.87725	9.57732	9.17342	8.93208	8.74435	8.43585	8.32658	8.41916	8.55648	8.48909	8.40727	8.25065
2 : 02 - C : 21	HY05K17	gi|30687847|ref|NP_194537.2| expressed protein	Arabidopsis thaliana	162	protein TPR Domain, putative	not assigned.unknown	18	1312	72.0401	cluster group2	9.42937	9.44565	9.29975	8.90479	8.53529	8.13618	7.88599	7.76291	7.54082	7.0866	6.8085	6.71838	6.82838	6.88909
3 : 03 - K : 07	HA13E22	calmodulin	Oryza sativa	298	protein calmodulin.	signalling.calcium	9	3206	72.0408	cluster group2	9.31202	9.523	9.51207	9.2058	8.95988	8.68075	8.5087	8.57637	8.64508	8.69187	8.78783	8.55565	8.44157	8.56054
2 : 21 - C : 21	HY05N13	gi|22535581|dbj|BAC10756.1| OSJNBb0053G03.5	Oryza sativa	89.7	protein BSD domain, putative	RNA.regulation of transcription.Polycomb Group (PcG)	26	2745	72.9817	cluster group2	9.75425	10.3375	10.5228	10.4255	10.0284	9.71565	9.41961	9.01382	8.8245	8.72335	8.63795	8.5536	8.45425	8.37541
3 : 05 - A : 01	HA01G07	unknown protein	Oryza sativa	222	protein Mitochondrial ATP synthase g subunit	mitochondrial electron transport / ATP synthesis.F1-ATPase	27	3322	72.9985	cluster group2	9.55742	10.1721	10.5678	10.4961	10.1444	9.79716	9.59863	9.43099	9.27825	9.0253	8.87982	8.75936	8.53393	8.1617
2 : 12 - D : 13	HF17G08	eukaryotic translation initiation factor 4D	Medicago sativa	106	protein translation initiation factor eIF-5A	protein.synthesis.initiation	24	2053	72.9996	cluster group2	9.4807	9.80648	9.9769	9.96315	9.80799	9.54696	9.27325	9.26792	9.36924	9.44855	9.55177	9.50574	9.41429	9.26148
2 : 10 - H : 05	HF02N11	Putative endosomal protein	Oryza sativa	380	protein Endomembrane protein 70	not assigned.no ontology	25	1924	73.0021	cluster group2	8.17267	8.52943	8.72205	8.65881	8.39453	8.09802	7.92247	7.93705	7.93183	7.80344	7.68076	7.69282	7.89549	8.06089
1 : 13 - N : 17	HZ65B21	gi|30681801|ref|NP_849633.1| expressed protein	Arabidopsis thaliana	154	T10O24.24 [Arabidopsis thaliana]	not assigned.unknown	21	685	73.0028	cluster group2	8.74503	8.61116	8.54004	8.62828	8.70636	8.78293	8.67622	8.33834	8.08026	7.98342	8.00966	7.96935	7.79837	7.70153
1 : 14 - P : 05	HZ42E16	importin alpha 1b	Oryza sativa	359	protein impotin alpha 1b, putative	protein.targeting.nucleus	11	748	73.0045	cluster group2	9.42411	9.43413	9.37279	9.11267	8.77642	8.58264	8.52064	8.60313	8.68132	8.72718	8.72615	8.64612	8.44691	8.35281
2 : 17 - P : 19	HY03D11	F-box protein family, AtFBL20	Arabidopsis thaliana	119	putative N7 protein [Oryza sativa (japonica cultivar-group)];ribosomal protein P1 [Triticum aestivum];	protein.synthesis.misc ribososomal protein	26	2483	73.0277	cluster group2	10.0649	10.5453	10.8076	10.8486	10.4847	9.93162	9.41492	9.0049	8.94134	8.95935	9.06554	9.082	8.82869	8.38089
3 : 16 - I : 21	HB19J23	putative long-chain acyl-CoA synthetase	Arabidopsis thaliana	268	putative acyl-activating enzyme [Oryza sativa (japonica cultivar-group)]	lipid metabolism.FA synthesis and FA elongation.acyl coa ligase	18	4178	73.0288	cluster group2	9.80478	9.88878	9.49452	9.00088	8.74436	8.59601	8.18589	7.7643	7.55685	7.20748	7.03889	7.06797	6.96312	6.89204
1 : 09 - D : 15	HZ61K10	gi|21742007|emb|CAD41747.1| OSJNBa0058K23.13	Oryza sativa	308	protein Kelch motif, putative	protein.degradation.ubiquitin.E3.SCF.FBOX	17	444	73.033	cluster group2	9.40084	9.68676	9.57994	8.9591	8.12607	7.40655	7.01851	6.91579	6.93673	6.94057	6.89767	6.74836	6.46207	6.35535
2 : 06 - F : 19	HY03F22	gi|32480058|emb|CAE01802.1| OSJNBa0039K24.21	Oryza sativa	30.8	OLD gi|32480058|emb|CAE01802.1| OSJNBa0039K24.21	not assigned.unknown	14	1643	73.0397	cluster group2	9.06031	8.98878	8.67964	8.29693	8.05987	7.97955	7.95824	7.94226	7.77407	7.37818	7.15175	7.23227	7.52151	7.67172
3 : 06 - N : 03	HA08L09	Toc34-1 protein	Zea mays	199	unknow protein [Oryza sativa (japonica cultivar-group)];protein Toc34-1 protein;	signalling.G-proteins	22	3464	73.9759	cluster group2	9.88503	10.2053	10.3273	10.1412	9.8494	9.42877	8.97309	8.66025	8.40973	8.24408	8.29986	8.24895	8.13853	7.91647
1 : 23 - C : 15	HZ59M20	leucine-rich repeat transmembrane protein kinase, putative	Arabidopsis thaliana	33.9	OLD leucine-rich repeat transmembrane protein kinase, putative	not assigned.unknown	22	1148	73.9878	cluster group2	9.76349	10.1703	10.2066	10.0773	9.63004	9.17077	8.83874	8.5919	8.51109	8.35137	8.3053	8.3068	8.05369	7.66915
2 : 08 - N : 21	HY07G12	PUTATIVE HYDROLASE GLYCOSIDASE PROTEIN	Sinorhizobium meliloti	34.3	protein Similar to probable bZIP transcription factor [imported] - Arabidopsis thaliana	not assigned.unknown	16	1818	73.9962	cluster group2	8.7976	8.65771	8.55325	8.58679	8.41921	8.18131	8.26797	8.43609	8.43542	8.26174	8.18218	8.19032	8.09586	7.89904
3 : 07 - G : 09	HA20C04	origin recognition complex3	Oryza sativa	337	origin recognition complex3 [Oryza sativa (japonica cultivar-group)]	not assigned.unknown	16	3501	74.0491	cluster group2	8.82483	8.71262	8.60798	8.45541	8.39991	8.35126	8.22704	8.09111	8.04398	8.04347	8.16647	8.11422	7.90099	7.53201
1 : 02 - J : 07	HZ45L19	gi|27261473|gb|AAN87739.1| Unknown protein	Oryza sativa	179	protein HR-like lesion-inducing	not assigned.no ontology	17	80	74.9605	cluster group2	9.57114	9.49322	9.33774	8.98514	8.33456	7.48159	6.87672	6.7326	6.8311	6.79134	6.81817	6.75079	6.7739	6.68596
2 : 10 - P : 19	HY04L04	gi|30694231|ref|NP_175242.3| predicted protein	Arabidopsis thaliana	134	vacuolar protein sorting 13C protein-like [Oryza sativa (japonica cultivar-group)]	not assigned.no ontology.C2 domain-containing protein	15	1972	74.9724	cluster group2	9.12679	9.08844	8.97421	8.89942	8.82031	8.79285	8.79902	8.7754	8.77281	8.76558	8.75103	8.67055	8.55937	8.44863
2 : 04 - M : 21	HY05A20	Morc-like protein	Mus musculus	35.8	protein Bromodomain, putative	not assigned.unknown	10	1518	74.9813	cluster group2	9.7479	9.85468	9.70997	9.45288	9.16744	8.95038	8.84957	8.84428	8.82378	8.84077	8.97517	9.00829	8.86957	8.60224
1 : 04 - I : 09	HZ47F20	xyloglucan endo-1,4-beta-D-glucanase	Hordeum vulgare	262	xyloglucan endotransglycosylase (XET) [Hordeum vulgare subsp. vulgare]	cell wall.modification	27	182	74.9827	cluster group2	9.56629	9.79457	10.0114	10.151	10.0793	9.86174	9.56831	9.37261	9.21039	9.12589	9.21943	9.16549	9.00154	8.65389
3 : 07 - N : 05	HA11H22	putative cytosolic 6-phosphogluconate dehydrogenase	Zea mays	360	putative cytosolic 6-phosphogluconate dehydrogenase [Zea mays];protein expressed protein;	OPP.oxidative PP.6-phosphogluconate dehydrogenase	15	3543	74.9856	cluster group2	9.2835	9.34395	9.25893	8.92079	8.70873	8.75435	8.87502	8.72147	8.55727	8.63179	8.73371	8.60916	8.51331	8.55089
2 : 04 - B : 21	HY07J07	transducin / WD-40 repeat protein family	Arabidopsis thaliana	202	putative serine-threonine kinase receptor-associated protein [Oryza sativa (japonica cultivar-group)];putative WD-40 repeat protein [Oryza sativa (japonica cultivar-group)];	development.unspecified	22	1466	74.9879	cluster group2	9.69479	10.0452	10.2733	10.2205	9.82126	9.44673	9.1357	8.7351	8.44114	8.22475	8.16013	8.08722	8.01062	7.74514
2 : 15 - K : 11	HF11P24	pre-mRNA splicing factor SF2	Oryza sativa	336	splicing factor SF2-like protein [Hordeum vulgare subsp. vulgare]	RNA.processing	14	2311	74.9926	cluster group2	8.89343	8.54339	8.28638	8.06338	7.82238	7.54988	7.31937	7.46604	7.67466	7.57823	7.45422	7.50879	7.57997	7.60541
3 : 21 - L : 01	HA04E02	0.2_HMGI_Y T01851	0	182	protein CRAL/TRIO, N-terminus, putative	DNA.unspecified	25	4584	74.9959	cluster group2	8.00718	8.45405	8.77495	8.7432	8.3868	8.08445	8.01625	8.15053	8.0888	7.8636	7.77022	7.8228	7.76146	7.60844
2 : 17 - D : 21	HY06N24	putative respiratory burst oxidase protein	Oryza sativa	328	allene oxide synthase [Hordeum vulgare subsp. vulgare];protein Ferric reductase like transmembrane component, putative;	stress.biotic.respiratory burst	13	2430	75.0118	cluster group2	8.88925	7.86535	7.32256	7.33598	7.51637	7.65744	7.83257	7.85919	7.7887	7.79166	7.71705	7.46182	7.31056	7.47939
1 : 12 - N : 05	HZ42L13	putative rubisco subunit binding-protein alpha subunit precursor (60 kDa chaperonin alpha subunit)	Oryza sativa	325	protein putative rubisco subunit binding-protein alpha subunit precursor (60 kDa chaperonin alpha subunit)	PS.calvin cyle.rubisco interacting	21	635	75.0167	cluster group2	8.91212	8.69222	8.73049	8.8918	8.83912	8.51295	8.12889	8.12938	8.11439	7.89594	7.80142	7.95662	7.858	7.59142
3 : 15 - L : 07	HA16J15	0	0	#N/A	protein 3-oxoacyl-(acyl-carrier-protein) synthase III, putative	lipid metabolism.FA synthesis and FA elongation.ketoacyl ACP synthase	19	4125	75.0273	cluster group2	11.097	10.5678	9.90789	9.34207	8.93243	8.73725	8.59115	8.10428	7.69149	7.14622	6.88069	6.70936	6.58913	6.6685
3 : 23 - H : 17	HB11F13	gi|22329831|ref|NP_174153.2| expressed protein	Arabidopsis thaliana	57.4	protein At1g28320/F3H9_2	protein.degradation	17	4724	75.0362	cluster group2	9.42663	9.55259	9.39618	8.71647	8.06582	7.54896	7.16764	6.97662	7.2076	7.01277	6.70431	6.67778	6.71809	6.81712
3 : 18 - G : 03	HA06I20	gi|5777621|emb|CAB53482.1| CAA30379.1 protein	Oryza sativa	266	CAA30379.1 protein [Oryza sativa];OSJNBa0039K24.20 [Oryza sativa (japonica cultivar-group)];	not assigned.unknown	11	4322	75.8036	cluster group2	9.7077	9.59482	9.48897	9.14174	8.69751	8.42723	8.35229	8.3643	8.53456	8.54584	8.42911	8.39627	8.37344	8.15897
3 : 15 - D : 05	HA12H03	apoptosis-related protein	Oryza sativa	169	apoptosis-related protein [Oryza sativa (indica cultivar-group)]	not assigned.unknown	20	4083	75.8872	cluster group2	8.62517	8.89246	8.95816	8.84085	8.72237	8.67365	8.67655	8.71345	8.6933	8.51591	8.34163	8.35368	8.21556	7.84527
1 : 11 - I : 01	HY08P12	gi|21593757|gb|AAM65724.1| unknown	Arabidopsis thaliana	58.9	protein Similar to Pspzf zinc finger protein	protein.degradation.ubiquitin.E3.RING	10	574	75.9862	cluster group2	9.5299	9.50275	9.54922	9.44928	9.2424	9.21406	9.31162	9.10605	8.98731	9.1793	9.42022	9.23531	8.9494	8.82405
3 : 12 - C : 09	HA21A13	gi|18399227|ref|NP_564444.1| expressed protein	Arabidopsis thaliana	47	PREDICTED P0015C07.37-2 gene product [Oryza sativa (japonica cultivar-group)]	not assigned.unknown	12	3846	76.0038	cluster group2	10.0374	9.5067	9.07581	8.64493	8.42265	8.43426	8.36166	8.18007	8.0888	8.18439	8.27388	8.08768	7.9156	7.90753
1 : 20 - O : 09	HZ48F12	Histone H2B	Triticum aestivum	202	histone H2B [Triticum aestivum]	DNA.synthesis/chromatin structure.histone	19	1032	76.0056	cluster group2	11.2202	10.552	9.82993	9.26253	8.82728	8.72981	8.72612	8.29563	7.96822	7.478	7.1484	7.00181	6.85396	6.79832
2 : 10 - J : 11	HF14G04	60S ribosomal protein L10A (RPL10aA)	Arabidopsis thaliana	317	protein L1P family of ribosomal proteins	protein.synthesis.misc ribososomal protein	23	1936	76.0137	cluster group2	9.40098	9.54588	9.62072	9.50037	9.14626	8.77798	8.52485	8.53693	8.54694	8.37518	8.38991	8.51383	8.37143	7.94178
2 : 20 - J : 21	HY07J22	gi|25553563|dbj|BAC24834.1| OSJNBa0038F22.13	Oryza sativa	218	protein hypothetical protein;putative RNA-binding protein [Oryza sativa (japonica cultivar-group)];	not assigned.unknown	11	2703	76.0337	cluster group2	10.0961	9.77844	9.54154	9.21485	8.82217	8.57008	8.33114	8.13876	8.14316	8.28075	8.39544	8.49511	8.45047	8.16156
2 : 10 - L : 17	HF25A10	40S ribosomal protein S9-like	Arabidopsis thaliana	324	protein ribosomal protein S4	protein.synthesis.misc ribososomal protein	16	1951	76.8627	cluster group2	8.97433	8.95277	8.86846	8.68968	8.40342	8.21197	8.13648	7.90093	7.83298	7.81766	7.82737	7.78129	7.72994	7.50147
2 : 05 - H : 19	HY02I24	PTS system enzyme IIABC	Escherichia coli K12	353	PTS system enzyme II ABC (asc), cryptic, transports specific beta-glucosides; PTS family enzyme IIBC component, cellobiose/salicin/arbutin-specific [Escherichia coli K12];phosphotransferase enzyme IIABC-Asc;	not assigned.unknown	16	1578	76.9358	cluster group2	9.07597	8.89421	8.72379	8.61676	8.53972	8.36828	8.09067	7.88688	7.78585	7.75411	7.86586	7.79358	7.64137	7.44994
2 : 21 - N : 21	HY07O04	putative 33kDa oxygen evolvingprotein of photosystem II	Oryza sativa	310	protein hypothetical protein;protein Manganese-stabilizing protein / photosystem II polypeptide;	PS.lightreaction.photosystem II.PSII polypeptide subunits	29	2799	76.9747	cluster group2	8.60173	9.49995	10.3264	10.4551	10.0077	9.44586	9.10243	8.83645	8.76467	8.82457	8.78619	8.59463	8.45468	8.60217
3 : 03 - N : 09	HA22H10	protein phosphatase-2C	Mesembryanthemum crystallinum	167	protein Similar to F21B7.20	protein.postranslational modification	14	3225	76.9875	cluster group2	9.39471	8.92874	8.39167	7.90171	7.72014	7.79247	7.8275	7.64066	7.38709	7.31852	7.54666	7.59397	7.60465	7.52041
1 : 01 - K : 07	HZ43H02	1.1_bZIP T00782 TAF(II) 135; human,	Homo sapiens	180	unknown [Arabidopsis thaliana]	not assigned.no ontology.glycine rich proteins	18	31	76.998	cluster group2	10.4249	9.7861	9.4323	9.0627	8.63983	8.17776	7.62294	7.58297	7.44066	6.77757	6.38317	6.35454	6.44954	6.43558
1 : 10 - L : 05	HZ42L11	gi|30678519|ref|NP_186875.2| expressed protein	Arabidopsis thaliana	235	protein Putative zinc finger in N-recognin	not assigned.unknown	14	527	77	cluster group2	9.11721	8.88167	8.58265	8.25201	7.92628	7.67582	7.49019	7.49109	7.47146	7.29249	7.19114	7.17949	7.17489	7.20409
1 : 09 - C : 01	HY08I10	2.3_cis2 his2-zincfinger T02334 FOG;	Mus musculus	102	P0445H04.35 [Oryza sativa (japonica cultivar-group)]	not assigned.unknown	12	441	77.0084	cluster group2	9.80365	9.61655	9.23723	8.8451	8.53014	8.31503	8.24432	8.25817	8.34324	8.42134	8.51382	8.42421	8.18839	7.9009
3 : 11 - E : 03	HA05I14	lipase-like protein	Oryza sativa	80.1	protein GDSL-like Lipase/Acylhydrolase;gamma tubulin [Hordeum vulgare subsp. vulgare];	misc.GDSL-motif lipase	22	3786	77.0109	cluster group2	9.27835	10.3098	10.585	9.98034	9.29875	9.04153	9.00605	8.74475	8.50693	8.34494	8.24156	8.03487	7.84247	7.68405
2 : 22 - J : 21	HY07F24	putative sister-chromatide cohesion protein -related	Arabidopsis thaliana	88.2	protein sister-chromatide cohesion protein, putative	not assigned.no ontology	26	2859	77.033	cluster group2	10.4354	10.8488	11.1567	11.2284	10.7914	10.0843	9.36124	8.93001	8.74535	8.6847	8.74755	8.80219	8.7439	8.6594
3 : 19 - M : 03	HA06D01	60S ribosomal protein	Sorghum bicolor	323	ribosomal protein L13a [Triticum aestivum]	protein.synthesis.misc ribososomal protein	23	4434	77.9704	cluster group2	9.25718	9.4471	9.46906	9.29339	8.9966	8.77054	8.64124	8.4614	8.30681	8.241	8.33426	8.34982	8.19139	8.04273
1 : 15 - B : 17	HZ65F21	cystathionine gamma synthase	Zea mays	237	cystathionine gamma-synthase [Zea mays]	amino acid metabolism.synthesis.aspartate family.methionine	12	751	77.9884	cluster group2	9.81349	9.45324	9.04439	8.60866	8.2337	8.0409	8.01172	7.97397	8.07267	8.21913	8.36086	8.20773	8.0052	8.03815
1 : 03 - L : 13	HZ57N02	betaine aldehyde dehydrogenase	Hordeum vulgare subsp. vulgare	242	betaine aldehyde dehydrogenase [Hordeum vulgare]	secondary metabolism.N misc.betaine	21	141	77.9966	cluster group2	8.95047	9.00141	9.18438	9.12698	8.84663	8.52747	8.31006	8.36079	8.29553	7.93034	7.73592	7.75348	7.82232	7.88416
3 : 12 - I : 07	HA15D08	putative poly(A) binding protein	0	259	protein poly(A)-binding protein	RNA.processing	10	3875	78	cluster group2	9.28788	9.25011	9.32231	9.41476	9.38531	9.21339	8.98136	8.86407	8.84894	9.011	9.12981	9.09497	8.86422	8.49104
2 : 18 - M : 13	HF15E24	histone H2B153	Triticum aestivum	192	protein Core histone H2A/H2B/H3/H4, putative	DNA.synthesis/chromatin structure.histone	19	2547	78.0016	cluster group2	10.887	10.2602	9.5741	9.05681	8.79942	8.73401	8.55379	8.0962	7.78585	7.24014	6.88496	6.7292	6.65723	6.878
1 : 19 - M : 01	HY08L19	microtubule associated protein	Daucus carota	74.3	protein microtubule-associated protein MAP65-1a	cell.organisation	24	987	78.019	cluster group2	9.99135	10.0864	10.2793	10.2618	9.76569	9.20187	8.80444	8.87023	9.01569	9.03078	9.05178	9.12466	9.01017	8.84224
2 : 23 - A : 19	HY01O17	Amino acid permeases	Nostoc punctiforme	50.1	protein Tryptophan/tyrosine permease family;protein expressed protein;	transport.amino acids	23	2900	78.0223	cluster group2	9.26136	9.43655	9.29242	9.10714	8.9173	8.72109	8.46379	8.29391	8.2738	8.22961	8.35778	8.38851	8.28848	8.04193
3 : 21 - B : 15	HB06J11	putative clathrin heavy chain	Arabidopsis thaliana	308	protein clathrin heavy chain, putative	cell. vesicle transport	9	4535	78.0236	cluster group2	8.97225	9.29759	9.3446	9.10283	8.74367	8.33184	8.02204	8.07527	8.23289	8.25923	8.21907	8.17016	8.16017	8.3227
3 : 07 - M : 05	HA09O18	putative cytoplasmic ribosomal protein L18	Oryza sativa	339	protein Eukaryotic ribosomal protein L18	protein.synthesis.misc ribososomal protein	23	3537	78.9875	cluster group2	9.60786	9.64579	9.64449	9.46522	9.19563	8.83046	8.52114	8.4169	8.3324	8.30678	8.48494	8.35458	8.06384	7.74452
1 : 06 - M : 13	HZ56F01	hypothetical protein LOC235392	Mus musculus	30.8	OLD hypothetical protein LOC235392	not assigned.unknown	22	314	78.9947	cluster group2	9.90372	10.0641	10.1398	9.92085	9.51987	9.05249	8.81525	8.6595	8.44592	8.10646	8.02981	7.86844	7.67448	7.2571
3 : 05 - A : 11	HA24B22	histone H1	Triticum aestivum	125	histone H1 WH1B.1 [Triticum aestivum]	DNA.synthesis/chromatin structure.histone	18	3325	79.0078	cluster group2	10.3284	10.5018	10.1208	9.61299	9.29147	8.80829	7.93132	7.44855	7.23004	6.63579	6.25584	6.03788	5.9901	5.98205
2 : 18 - C : 19	HY02O12	Naringenin,2-oxoglutarate 3-dioxygenase (Flavonone-3-hydroxylase)	Hordeum vulgare	137	flavanone 3-dioxygenase [Hordeum vulgare subsp. vulgare]	secondary metabolism.flavonoids.dihydroflavonols	28	2500	79.011	cluster group2	8.69148	9.52359	10.4227	10.7137	10.354	9.88324	9.48623	9.05214	8.80299	8.47431	8.16324	7.9822	8.00313	8.28284
2 : 04 - G : 07	HF03P20	gi|15217510|ref|NP_172414.1| expressed protein	Arabidopsis thaliana	334	Similar to ATP-citrate-lyase [Arabidopsis thaliana]	TCA / org. transformation.other organic acid transformaitons.atp-citrate lyase	25	1487	79.0118	cluster group2	7.62585	8.32445	8.62308	8.34803	8.01078	7.81066	7.76631	8.05163	8.15142	7.99555	7.86827	7.94573	8.07044	8.0342
3 : 07 - K : 11	HA24M24	translation initiation factor IF-2	Photorhabdus luminescens subsp. laumondii TTO1	37.7	unknown protein [Oryza sativa (japonica cultivar-group)]	not assigned.no ontology	9	3525	79.0258	cluster group2	9.02583	9.21679	9.17936	8.83961	8.50302	8.30574	8.22367	8.18021	8.17191	8.22694	8.36128	8.30551	8.13826	8.0393
2 : 03 - N : 19	HY02F23	gi|28948673|pdb|1MVL|A Chain A, Ppc Decarboxylase Mutant C175s pdb	0	93.6	protein Similar to probable phosphopantothenoylcysteine decarboxylase (ec 4.1.1.36)(halotolerance protein hal3b) (athal3b)	secondary metabolism.unspecified	16	1443	79.0263	cluster group2	9.13049	8.94431	8.76795	8.46701	8.13485	7.89922	7.81098	7.73483	7.70221	7.70644	7.76271	7.7146	7.54408	7.22137
1 : 12 - N : 03	HZ39E02	putative heat-shock protein	Oryza sativa	334	protein dnaK protein	stress.abiotic.heat	17	634	79.0365	cluster group2	9.06448	9.13179	9.05066	8.65629	8.13254	7.67437	7.35629	7.41517	7.43535	7.14331	6.92131	7.04584	7.11508	7.1199
1 : 23 - L : 05	HZ42F03	putative amino acid transport protein	Arabidopsis thaliana	294	protein Transmembrane amino acid transporter protein	transport.amino acids	24	1177	79.046	cluster group2	9.85935	10.0281	10.1736	10.0881	9.56485	9.17174	8.95051	8.91087	8.97961	9.04402	9.12243	9.10825	8.97954	8.76882
2 : 15 - G : 19	HY01O09	putative coatmer beta subunit (beta-coat protein) (beta-COP)	Oryza sativa	314	protein Adaptin N terminal region, putative	cell. vesicle transport	10	2293	79.9949	cluster group2	9.23274	9.43105	9.46513	9.33057	9.10701	8.9647	8.77704	8.67023	8.71573	8.83457	8.96395	8.97243	8.79509	8.60331
3 : 10 - B : 07	HA17N16	T46636 glycine dehydrogenase (decarboxylating)	x Tritordeum sp.	284	glycine decarboxylase P subunit [x Tritordeum sp.]	amino acid metabolism.degradation.serine-glycine-cysteine group.glycine	9	3699	80.005	cluster group2	8.74685	8.90467	8.93373	8.7742	8.50297	8.30249	8.13753	7.99366	8.01186	8.26066	8.37118	8.21747	8.06326	8.15715
2 : 08 - E : 19	HY02E02	gi|18481703|gb|AAL73525.1|AF466200_4 hypothetical protein	Sorghum bicolor	109	protein F-box domain, putative	protein.degradation.ubiquitin.E3.SCF.FBOX	21	1777	80.009	cluster group2	8.5007	8.82709	8.90967	8.82068	8.71624	8.63239	8.51328	8.4136	8.15757	7.61294	7.2354	7.40061	7.97654	8.63414
1 : 09 - J : 01	HY09L22	putative arm repeat containing protein	Oryza sativa	253	protein putative arm repeat containing protein	not assigned.no ontology.armadillo/beta-catenin repeat family protein	24	465	80.0091	cluster group2	9.29508	9.70994	9.98336	9.8989	9.57516	9.33022	9.19422	9.04146	9.04114	9.21231	9.25622	9.09012	8.96345	8.98737
2 : 07 - N : 11	HF13N08	gamma-glutamylcysteine synthetase	Oryza sativa	186	protein glutamate--cysteine ligase	redox.ascorbate and glutathione.glutathione	20	1744	80.0148	cluster group2	8.63856	8.74578	8.84166	8.7189	8.56397	8.43826	8.47512	8.60009	8.54725	8.29667	8.07989	8.16536	8.21389	8.11594
1 : 17 - D : 13	HZ57H14	gi|16579843|gb|AAL26658.1| unknown	Staphylococcus aureus	31.6	OLD gi|16579843|gb|AAL26658.1| unknown	transport.ABC transporters and multidrug resistance systems	12	858	80.0168	cluster group2	9.62764	9.33562	9.03501	8.75511	8.48054	8.22465	8.20578	8.16706	8.10929	8.14712	8.25667	8.3004	8.12553	7.90903
2 : 07 - L : 19	HY03A03	vacuolar targeting receptor bp-80	Triticum aestivum	375	protein outer membrane protein, OMP85 family, putative;T00044 vacuolar sorting receptor protein homolog PV72 - cucurbit;	protein.targeting.secretory pathway.vacuole	15	1736	80.0278	cluster group2	9.2309	8.88928	8.62209	8.53462	8.55703	8.56858	8.4357	8.17822	8.05395	8.16167	8.29543	8.24988	8.19324	8.06153
1 : 13 - G : 09	HZ47L06	transcription initiation factor IIE, alpha subunit	Homo sapiens	88.6	protein TFIIE alpha subunit, putative	RNA.processing	10	660	80.07	cluster group2	9.65916	9.55648	9.42997	9.26977	9.164	9.08028	8.93673	8.74567	8.70786	8.79377	8.85665	8.89079	8.72675	8.50541
2 : 09 - M : 19	HY01F06	0	0	88.6	protein Similar to protein at2g41620. [mouse-ear cress	protein.targeting.nucleus	26	1887	80.092	cluster group2	10.2802	10.6112	10.8285	10.8617	10.5493	10.0098	9.43513	8.97824	8.63437	8.3517	8.31891	8.38595	8.38497	8.14074
1 : 07 - G : 01	HY08A09	4.7_HMG T01848 Dm-SSRP1;	Drosophila melanogaster	140	OLD 4.7_HMG T01848 Dm-SSRP1;	not assigned.unknown	14	343	80.9654	cluster group2	9.68978	9.24681	8.59934	8.22201	8.02952	7.92582	7.85145	7.69514	7.51108	7.37872	7.43744	7.48932	7.52961	7.3112
1 : 19 - P : 01	HY10L04	gi|23237931|dbj|BAC16504.1| unknown protein	Oryza sativa	208	protein hypothetical protein;protein ZIM motif, putative;	not assigned.unknown	11	998	80.967	cluster group2	9.6084	9.51398	9.12025	8.76642	8.43171	8.25735	8.12772	8.03049	8.00179	8.06147	8.13156	8.07715	7.91398	7.83012
2 : 24 - M : 21	HY06J11	gi|6539559|dbj|BAA88176.1| unnamed protein product	Oryza sativa	233	protein Piwi domain, putative	RNA.regulation of transcription.Argonaute	12	3028	81.0099	cluster group2	9.47586	9.30248	8.95889	8.641	8.32044	8.24205	8.19388	8.04207	8.01047	8.1832	8.35412	8.27478	8.18158	8.10798
3 : 07 - G : 19	HB13D07	gi|30685676|ref|NP_568326.2| expressed protein	Arabidopsis thaliana	45.4	protein expressed protein	not assigned.unknown	13	3506	81.9081	cluster group2	9.20519	8.60334	8.10781	7.69978	7.42793	7.26723	7.28543	7.48053	7.53856	7.40055	7.30445	7.32105	7.18858	7.0683
1 : 12 - O : 15	HZ60P11	alpha glucosidase-like protein	Arabidopsis thaliana	231	protein At3g23640	major CHO metabolism.degradation.starch.starch cleavage	17	642	81.9138	cluster group2	8.8628	8.98749	9.02328	8.64022	8.143	7.78359	7.48853	7.63888	7.70823	7.50788	7.28432	7.19563	7.13512	7.25934
3 : 12 - H : 05	HA13D03	gi|25405224|pir||D96516 F16N3.14 [imported]	Arabidopsis thaliana	243	protein lipoate-protein ligase B, putative	not assigned.no ontology	16	3868	81.9733	cluster group2	9.21013	9.24439	8.78805	8.26497	7.99414	8.02192	7.94617	7.64453	7.46379	7.3999	7.41729	7.4967	7.46325	7.29794
1 : 23 - E : 01	HY08L21	33kDa oxygen evolvingprotein of photosystem II	Oryza sativa	318	protein Manganese-stabilizing protein / photosystem II polypeptide	PS.lightreaction.photosystem II.PSII polypeptide subunits	27	1153	81.9788	cluster group2	9.07251	9.75724	10.3824	10.5763	10.1424	9.60701	9.21486	8.82755	8.61841	8.52183	8.56529	8.46459	8.27056	8.09918
2 : 03 - P : 21	HY06P14	glycerol-3-phosphate dehydrogenase (NAD+)	Cuphea lanceolata	373	protein glycerol-3-phosphate dehydrogenase [nad+] (ec 1.1.1.8).	lipid metabolism.glyceral metabolism	16	1453	81.9947	cluster group2	9.1552	9.20996	9.07966	8.77842	8.40825	8.10358	7.9212	7.81892	7.71334	7.51598	7.50195	7.43379	7.29295	6.9117
3 : 06 - O : 09	HA21M08	Histone H2A	Petroselinum crispum	189	protein Similar to histone H2A-like protein	DNA.synthesis/chromatin structure.histone	19	3470	82.0091	cluster group2	10.5842	10.1014	9.63841	9.18741	8.95208	8.79899	8.5833	8.20429	7.8502	7.42257	7.26219	6.99154	6.86311	6.77615
2 : 13 - P : 19	HY03I08	eukaryotic initiation factor 4 (eIF4) family protein	Arabidopsis thaliana	207	protein Similar to eukaryotic translation initiation factor 4G	protein.synthesis.initiation	11	2192	82.0177	cluster group2	9.41224	9.33748	9.09866	8.77675	8.47006	8.19171	7.93301	7.91842	8.02035	7.99037	7.8824	7.8475	7.81257	7.71653
2 : 18 - J : 21	HY07P19	1.1_bZIP T00937 HBP-1a; Species: wheat/beta-glucosidase	Triticum aestivum.	203	protein beta-glucosidase (with alternative splicing)	misc.gluco-, galacto- and mannosidases	23	2535	82.018	cluster group2	9.49201	9.74631	9.71009	9.41475	9.02877	8.64174	8.14314	7.95073	7.95881	7.96482	8.11144	8.29283	8.23151	7.79882
2 : 07 - E : 21	HY04I22	gi|9279617|dbj|BAB01075.1| gb|AAF35409.1~gene_id:MPE11.29~similar to unknown protein	Arabidopsis thaliana	163	protein Regulator of chromosome condensation (RCC1), putative;protein expressed protein;	cell.division	9	1702	82.0345	cluster group2	8.96739	9.12061	9.061	8.77383	8.39673	8.10826	7.93309	7.91528	7.96049	8.07459	8.19544	8.0105	7.8494	7.81142
1 : 08 - C : 07	HZ44E08	NLS receptor	Oryza sativa	302	protein Armadillo/beta-catenin-like repeat, putative	not assigned.unknown	11	389	82.0348	cluster group2	9.91303	9.39221	9.13741	8.94129	8.56523	8.16775	7.9574	7.99295	7.99802	7.97625	8.00834	7.92663	7.75721	7.81631
2 : 23 - P : 11	HF13C21	putative chaperonin	Arabidopsis thaliana	352	protein T-complex protein 1, zeta subunit	protein.postranslational modification	14	2967	82.0369	cluster group2	9.5237	9.36413	8.99696	8.51197	8.12696	7.86925	7.72263	7.71821	7.71892	7.53582	7.38719	7.60717	7.76022	7.80115
1 : 10 - E : 13	HZ56J04	putative selenium-binding protein	Arabidopsis thaliana	79.7	protein At4g14850	not assigned.no ontology.pentatricopeptide (PPR) repeat-containing protein	27	498	82.0729	cluster group2	9.27156	9.93553	10.3143	10.377	10.0315	9.68673	9.34489	8.90225	8.66515	8.55888	8.45436	8.35182	8.21969	8.16158
2 : 19 - O : 19	HY01K14	t complex polypeptide 1	Avena sativa	301	t complex polypeptide 1 [Avena sativa]	protein.postranslational modification	17	2649	82.0832	cluster group2	9.4168	9.42577	9.21273	8.69725	8.15064	7.89231	7.75944	7.66135	7.64631	7.61205	7.53943	7.43483	7.3439	7.36455
2 : 20 - F : 11	HF14E11	gi|21742566|emb|CAD39891.1| OSJNBb0067G11.14	Oryza sativa	293	protein Elongation factor Tu C-terminal domain, putative	signalling.G-proteins	25	2678	82.9764	cluster group2	8.01303	8.55854	8.76504	8.66241	8.39475	7.96083	7.58469	7.69876	7.84113	7.75627	7.67891	7.82959	7.84635	7.74274
3 : 11 - C : 05	HA09M24	putative 60S ribosomal protein L44	Oryza sativa	178	protein Ribosomal protein L44, putative	protein.synthesis.misc ribososomal protein	10	3778	82.9832	cluster group2	9.37579	9.38197	9.32042	9.08231	8.83137	8.75981	8.80873	8.60651	8.49427	8.60957	8.72345	8.72921	8.58969	8.41577
3 : 22 - I : 01	HA03J05	histone H3 (clone pH3c-1)	Triticum aestivum	262	protein M36658 histone H3	DNA.synthesis/chromatin structure.histone	19	4655	82.9976	cluster group2	10.5853	10.5382	10.0132	9.42257	9.15011	9.02067	8.51591	7.91289	7.68493	7.44174	7.33113	6.94488	6.7638	7.02472
3 : 01 - O : 01	HA01N04	auxin-regulated protein	Arabidopsis thaliana	112	protein At1g20810/F2D10_27	hormone metabolism.auxin.induced-regulated-responsive-activated	22	3098	82.9982	cluster group2	10.3959	11.4871	11.3418	10.5447	9.90745	9.53887	9.22532	8.7665	8.30077	7.84337	7.68461	7.51032	7.35935	7.16776
3 : 07 - G : 17	HB08M13	4930583H14Rik protein	Mus musculus	47	protein TPR Domain, putative	not assigned.unknown	19	3505	83.0061	cluster group2	10.8433	10.6114	9.85277	9.16384	8.85479	8.85007	8.73939	8.28273	7.92506	7.46046	7.28195	7.08226	6.87041	6.8134
1 : 22 - E : 01	HY09J13	gi|18420844|ref|NP_568458.1| expressed protein	Arabidopsis thaliana	269	protein beta-lactamase, putative	not assigned.no ontology.ABC1 family protein	26	1095	83.0097	cluster group2	10.0111	10.6789	11.0693	11.2048	10.828	10.1474	9.3758	8.75804	8.33634	8.06231	8.06611	8.1665	8.12279	7.94184
3 : 22 - F : 11	HA29J09	histone H1 (clone TH32)	Triticum aestivum	139	T06257 histone H1 (clone TH32) - wheat	DNA.synthesis/chromatin structure.histone	18	4640	83.0139	cluster group2	9.91861	9.9423	9.54942	9.02508	8.56061	8.04241	7.25159	6.68902	6.56401	6.22556	6.00768	5.8753	5.81048	5.77944
3 : 19 - H : 07	HA16H19	Histone H2A.2.2	Triticum aestivum	162	H2A3_WHEAT Histone H2A.2.2	DNA.synthesis/chromatin structure.histone	18	4412	83.0284	cluster group2	10.0904	9.72256	9.3092	8.95855	8.63693	8.26458	7.6256	6.91473	6.63701	6.46204	6.38873	6.11484	5.88334	5.94407
2 : 11 - N : 19	HY03F07	allyl alcohol dehydrogenase	Nicotiana tabacum	100	allyl alcohol dehydrogenase [Nicotiana tabacum]	RNA.processing	15	2026	83.857	cluster group2	9.77096	9.55936	9.25519	8.92473	8.64917	8.55529	8.53729	8.33029	8.16926	8.10189	8.09026	8.06898	8.04936	8.0095
3 : 18 - L : 21	HB22L02	gi|21740975|emb|CAD41666.1| OSJNBa0019K04.13	Oryza sativa	174	protein Cytochrome P450	misc.cytochrome P450	12	4354	83.9875	cluster group2	9.42721	9.12904	8.88001	8.77616	8.66815	8.52635	8.37688	8.31658	8.36084	8.38226	8.43745	8.48456	8.21088	7.87872
2 : 17 - H : 17	HF24C21	high-glucose-regulated protein 8-like	Oryza sativa	342	protein YT521-B-like family, putative	minor CHO metabolism.others	14	2450	84.0019	cluster group2	9.81628	9.37387	9.02359	8.72155	8.30571	7.86935	7.62384	7.65705	7.68299	7.50225	7.3649	7.35006	7.47473	7.75175
3 : 13 - C : 05	HA10J02	putative esterase	Oryza sativa	178	protein Ribosomal protein S24e, putative;protein putative esterase;	protein.synthesis.misc ribososomal protein	10	3910	84.0223	cluster group2	9.54093	9.49396	9.43667	9.3172	9.01651	8.76901	8.73713	8.67149	8.61734	8.66313	8.72154	8.72498	8.51962	8.11537
2 : 16 - B : 19	HY04F10	gi|16131933|ref|NP_418531.1| hypothetical protein	Escherichia coli K12	290	membrane channel protein component of Pn transporter [Escherichia coli CFT073];PhnB protein [Escherichia coli CFT073];	not assigned.unknown	16	2341	84.0239	cluster group2	9.77223	9.72359	9.20381	8.79295	8.47991	8.30484	8.08417	7.68899	7.52145	7.46462	7.41804	7.21174	7.04727	6.99978
2 : 22 - A : 21	HY06H09	putative hydroxyproline-rich glycoprotein	Oryza sativa	43.1	OLD putative hydroxyproline-rich glycoprotein	protein.degradation.ubiquitin.E3.RING	14	2812	84.0375	cluster group2	9.75336	9.60614	9.06622	8.58221	8.19174	8.02388	7.90138	7.59779	7.39125	7.36503	7.47052	7.47787	7.48533	7.48778
2 : 03 - L : 05	HF01G14	signal recognition particle 54 kDa subunit	Hordeum vulgare	353	signal recognition particle 54 kDa subunit [Hordeum vulgare]	protein.targeting.secretory pathway.unspecified	21	1426	84.0997	cluster group2	8.72686	8.96086	9.11388	9.09881	8.93143	8.62439	8.34663	8.41365	8.30736	7.69685	7.28249	7.37939	7.57885	7.60461
1 : 10 - H : 01	HY10K13	0.2_HMGI_Y T01851	0	174	protein hypothetical protein	RNA.regulation of transcription	23	506	84.1655	cluster group2	10.0928	9.89246	9.91108	9.68617	9.27625	8.82892	8.28492	8.06866	8.04496	7.96174	8.01	8.18587	8.09638	7.65113
3 : 17 - C : 21	HB19G03	stress related protein	Vitis riparia	241	protein Rubber elongation factor protein (REF)	stress	29	4239	84.9736	cluster group2	8.38227	8.8377	9.52234	10.0728	9.7592	9.0736	8.93197	9.17347	9.26061	9.07618	9.01979	8.84799	8.522	8.23424
1 : 06 - H : 01	HY10P10	putative nuclear protein of ancient origin (40.6 kD) (5L718)	Caenorhabditis elegans	68.6	protein Similar to DKFZP547N043 protein	not assigned.unknown	16	291	85.0088	cluster group2	10.2393	9.75908	9.31728	8.97424	8.56834	8.11667	7.66603	7.47711	7.34676	7.12345	7.21404	7.28178	7.20876	6.87846
1 : 11 - H : 01	HY09G24	0	0	#N/A	OLD 0	unclassified. Unknown	10	568	85.0106	cluster group2	9.75004	9.64421	9.56294	9.4177	9.14082	8.87552	8.67448	8.69715	8.73161	8.72702	8.72916	8.79639	8.73296	8.38555
1 : 10 - F : 15	HZ62O12	gi|32489879|emb|CAE04359.1| OSJNBa0060P14.10	Oryza sativa	204	protein UBX domain, putative	protein.degradation	11	503	85.0162	cluster group2	9.98882	9.68011	9.19246	8.76633	8.47841	8.36407	8.13326	7.635	7.50896	7.85026	8.16041	7.81527	7.55353	7.55467
2 : 13 - M : 21	HY05G05	gi|21740773|emb|CAD41250.1| OSJNBa0067K08.14	Oryza sativa	375	protein EF hand, putative	signalling.calcium	27	2179	85.0295	cluster group2	9.34249	9.91229	10.2139	10.2174	9.88886	9.59598	9.30348	8.95092	8.6804	8.5059	8.46939	8.42761	8.26532	8.00435
3 : 08 - G : 09	HA21I09	putative RNA-binding region RNP-1 and Splicing factor PWI family member protein	Oryza sativa	224	protein transposon protein, putative, CACTA, En/Spm sub-class	RNA.processing.splicing	15	3582	85.0875	cluster group2	10.002	9.78609	9.40028	9.0222	8.74355	8.62249	8.56091	8.44468	8.38172	8.2813	8.23973	8.0465	7.90092	7.67013
3 : 12 - E : 03	HA06I16	cytokinin-binding protein	Brassica oleracea	99	protein thaumatin/PR5-like protein	stress.abiotic	22	3855	85.9891	cluster group2	9.89265	11.0722	10.5697	9.43133	8.92272	8.80269	8.69923	8.67576	8.40341	7.8207	7.522	7.45028	7.18265	6.77086
3 : 24 - C : 05	HA11J13	signal recognition particle subunit 14	Oryza sativa	194	OSJNBa0053K19.10 [Oryza sativa (japonica cultivar-group)]	protein.targeting.secretory pathway.unspecified	11	4767	85.9964	cluster group2	9.83855	9.65609	9.30958	8.98684	8.54391	8.22509	7.98514	7.67924	7.57998	7.6408	7.69119	7.72554	7.64347	7.54565
2 : 19 - E : 13	HF15N04	gi|70774|pir||HSWT41 histone H4 (TH091)	0	189	protein histone H4	DNA.synthesis/chromatin structure.histone	19	2597	86.008	cluster group2	10.8019	10.5013	9.78895	9.2333	9.03022	9.09035	8.88715	8.37383	8.09882	7.65769	7.45308	7.11113	6.80457	6.82891
2 : 17 - G : 19	HY01A12	receptor-like protein kinase (EC 2.7.1.-)	Oryza sativa	244	protein gibberellin-induced receptor-like kinase TMK	signalling.receptor kinases.leucine rich repeat IX	24	2443	86.0326	cluster group2	9.14202	9.81029	10.085	9.69664	9.13182	8.82067	8.70304	8.57549	8.6	8.80221	8.84687	8.75483	8.66285	8.68348
2 : 13 - E : 19	HY01E08	capsid component	Bacteriophage lambda	259	protein putative ferredoxin;C (capsid component;439) [bacteriophage lambda];	misc. other Ferredoxins and Rieske domain	28	2135	86.0614	cluster group2	8.9511	9.1752	9.46478	9.7027	9.62651	9.38266	9.0714	8.81606	8.76211	8.84252	8.85713	8.77765	8.60777	8.42911
2 : 07 - N : 21	HY06P18	putative dnaJ-like protein	Oryza sativa subsp. indica	182	protein dnaJ-related protein T22F8.50 - Arabidopsis thaliana	stress.abiotic.heat	17	1745	86.0647	cluster group2	8.95065	9.12771	9.08721	8.77208	8.30514	7.91996	7.82063	7.88428	7.91264	7.81967	7.80429	7.72166	7.62716	7.4278
3 : 02 - K : 11	HA25H18	JC5125 aspartate transaminase (EC 2.6.1.1) precursor, mitochondrial - rice dbj	Oryza sativa	213	protein aspartate transaminase (EC 2.6.1.1) precursor, mitochondrial - rice	amino acid metabolism.central amino acid metabolism.aspartate.synthesis	20	3143	86.9377	cluster group2	8.49977	8.31886	8.21738	8.23087	8.30099	8.35064	8.27962	8.27388	8.17771	8.05934	8.13266	8.00865	7.82353	7.64096
1 : 05 - N : 03	HZ37L06	ethylene responsive element binding factor3	Oryza sativa	122	protein AP2 domain, putative	RNA.regulation of transcription.AP2/EREBP, APETALA2/Ethylene-responsive element binding protein family	17	263	86.9844	cluster group2	8.92857	9.19451	9.13218	8.70492	8.2949	8.09406	8.06185	8.12717	8.07148	7.82731	7.79481	7.73349	7.58852	7.21242
1 : 05 - F : 09	HZ48I19	Conserved hypothetical protein	Oryza sativa	63.9	protein CUE domain, putative	not assigned.unknown	12	235	87.0254	cluster group2	8.92748	8.80519	8.75952	8.69375	8.57046	8.40791	8.38806	8.52192	8.46658	8.37178	8.49051	8.47144	8.32866	8.20022
3 : 08 - H : 07	HA17D13	EBNA-2 T01618 EBV; activator, requires cellular RBP-Jkappa for DNA-binding	Epstein-Barr virus	75	OLD EBNA-2 T01618 EBV; activator, requires cellular RBP-Jkappa for DNA-binding	not assigned.unknown	10	3588	87.0333	cluster group2	9.78156	9.79547	9.76934	9.52387	9.21632	8.94421	8.81093	8.67508	8.6994	8.7788	8.89902	8.91975	8.69789	8.265
2 : 04 - B : 05	HF02I06	chloroplastic outer envelope membrane protein (OEP75)	Pisum sativum	152	protein outer membrane protein, OMP85 family, putative	protein.targeting.chloroplast	27	1461	87.0353	cluster group2	9.59473	9.91458	10.1115	10.1255	9.95337	9.61755	9.18595	8.9581	8.74608	8.33374	8.20238	8.22237	8.19109	7.82041
1 : 05 - B : 17	HZ65H12	gi|32489678|emb|CAE04257.1| OSJNBa0089N06.18	Oryza sativa	334	OSJNBa0089N06.18 [Oryza sativa (japonica cultivar-group)]	not assigned.unknown	11	219	87.039	cluster group2	10.1315	10.0407	9.65981	9.16201	8.73424	8.31455	8.00435	7.99193	7.99606	7.89578	7.90411	7.93392	7.85018	7.53314
1 : 08 - F : 01	HY10A12	ribosomal protein L3	Triticum aestivum	59.7	protein ribosomal protein L3, putative	protein.synthesis.misc ribososomal protein	10	394	87.0556	cluster group2	9.91276	9.76998	9.653	9.43681	9.15194	8.92067	8.74486	8.67815	8.6757	8.69998	8.77587	8.7742	8.56011	8.30762
3 : 10 - D : 01	HA04E11	Putative heat shock 70 KD protein, mitochondrial precursor	Oryza sativa	283	protein chaperone protein DnaK;protein dnaK protein;	stress.abiotic.heat	23	3707	87.0708	cluster group2	10.0815	10.2775	10.2695	9.92579	9.2856	8.61251	8.13141	8.0483	8.01859	7.6739	7.48673	7.80122	7.80848	7.52475
1 : 19 - C : 01	HY08N18	gi|34394919|dbj|BAC84471.1| hypothetical protein	Oryza sativa	98.2	protein hypothetical protein;AT3g29575/MWE13_2 [Arabidopsis thaliana];	not assigned.unknown	26	951	87.1236	cluster group2	9.34556	10.224	10.7002	10.9338	10.5721	9.80203	8.99017	8.47922	8.21971	8.002	7.91592	7.9816	7.86668	7.76562
1 : 08 - P : 05	HZ42O10	nuclear RNA binding protein A/0.2_HMGI_Y T01851	Oryza sativa	204	protein Hyaluronan / mRNA binding family, putative	RNA.RNA binding	21	438	87.9809	cluster group2	8.92554	9.10583	9.32421	9.24112	8.98944	8.71311	8.44026	8.40674	8.15421	7.48028	7.10429	6.98576	6.9796	6.86584
3 : 07 - L : 09	HA22I15	chaperonin, putative	Arabidopsis thaliana	360	protein putative TCP-1/cpn60 chaperonin family protein	protein.folding	9	3530	87.9934	cluster group2	9.7082	9.84819	9.81356	9.37578	8.82138	8.32235	7.99494	7.97746	8.05241	8.10044	8.2338	8.23481	8.07109	7.88751
1 : 17 - F : 17	HZ65I23	gi|8096573|dbj|BAA96146.1| unnamed protein product	Oryza sativa	229	protein SOUL heme-binding protein	not assigned.no ontology	12	867	87.9974	cluster group2	8.93884	8.87195	8.71579	8.52262	8.24275	8.23518	8.5603	8.44794	8.35079	8.48776	8.66288	8.45394	8.20213	8.00154
1 : 19 - H : 01	HY10F04	1.1_bZIP T00782 TAF(II) 135; human,	Homo sapiens	141	protein Eukaryotic aspartyl protease, putative	protein.degradation.aspartate protease	24	971	87.9975	cluster group2	8.71179	9.37509	9.63901	9.52077	9.17172	8.89937	8.7562	8.58273	8.626	8.93693	9.13695	8.85323	8.60962	8.67295
3 : 02 - O : 17	HB09M08	ribosomal protein L15	Homo sapiens	337	ribosomal protein L15 [Homo sapiens];ribosomal protein [Bromus inermis];	protein.synthesis.misc ribososomal protein	10	3159	88.0012	cluster group2	9.7485	9.71519	9.73188	9.54264	9.23629	8.84786	8.63893	8.56075	8.52699	8.65629	8.85564	8.60247	8.45387	8.52677
3 : 05 - B : 13	HB01J05	acinusL protein-like	Oryza sativa	94.4	protein SAP domain, putative	RNA.regulation of transcription.putative transcription regulator	9	3329	88.0182	cluster group2	9.19423	9.95739	9.89862	9.07911	8.42401	8.13797	8.07541	8.08952	8.07031	8.01708	8.01225	7.95403	7.93809	7.77525
3 : 06 - B : 09	HA23H17	OB-fold nucleic acid binding domain-containing protein	Arabidopsis thaliana	50.8	protein protein F10K1.17 [imported] - Arabidopsis thaliana	not assigned.unknown	13	3409	88.0329	cluster group2	10.0724	9.65403	8.21277	7.22383	7.18205	7.413	7.44921	7.3297	7.22371	7.28313	7.40597	7.50958	7.439	7.19536
3 : 04 - A : 07	HA14H21	putative xylulose kinase	Oryza sativa	352	protein FGGY family of carbohydrate kinases, N-terminal domain, putative	minor CHO metabolism.sugar kinases	16	3242	88.9853	cluster group2	9.28371	9.24683	8.89731	8.48189	8.19112	7.9829	7.70415	7.45345	7.31374	7.14017	7.05956	6.95072	6.89157	6.76816
2 : 11 - A : 21	HY05G02	gi|20146247|dbj|BAB89029.1| P0415C01.7	Oryza sativa	152	protein S1 RNA binding domain, putative	protein.synthesis.chloroplast/mito - plastid ribosomal protein.unknown	22	1980	88.9857	cluster group2	9.59585	9.96906	10.1724	10.1041	9.66385	9.03357	8.45887	8.22236	7.97337	7.56162	7.3006	7.24063	7.20819	7.13968
3 : 12 - D : 03	HA08P14	mini-chromosome maintenance protein MCM6	Pisum sativum	154	protein mini-chromosome maintenance protein MCM6	DNA.synthesis/chromatin structure	18	3849	88.9949	cluster group2	9.21161	8.95701	8.61084	8.40523	8.16646	7.84339	7.27161	6.94599	6.77971	6.45364	6.42966	6.55705	6.26081	5.78728
2 : 17 - E : 21	HY05D09	DNA-3-methyladenine glycosylase I	Arabidopsis thaliana	133	protein Methyladenine glycosylase, putative	DNA.repair	17	2436	89.0049	cluster group2	8.67208	8.98799	8.84131	8.5127	8.22463	8.16368	8.09199	7.81626	7.69352	7.79704	7.79045	7.65682	7.56753	7.52198
3 : 04 - E : 19	HB14H06	putative cysteinyl-tRNA synthetase	Oryza sativa	384	protein cysteinyl-tRNA synthetase	amino acid activation	25	3263	89.005	cluster group2	7.7295	8.16042	8.39612	8.35318	8.21557	7.94094	7.69708	7.75435	7.67836	7.37687	7.22003	7.4492	7.69246	7.77952
2 : 08 - J : 19	HY04K01	putative CENP-E like kinetochore protein	Hordeum vulgare subsp. vulgare	237	putative CENP-E like kinetochore protein [Hordeum vulgare subsp. vulgare]	protein.postranslational modification	18	1802	89.0475	cluster group2	9.09387	9.51026	9.22756	8.65655	8.21905	7.90848	7.50126	7.24617	7.14148	6.9136	6.84171	6.65766	6.47655	6.28165
3 : 16 - I : 05	HA11J06	ribosomal L9	Oryza sativa	334	protein ribosomal protein L6, putative	protein.synthesis.misc ribososomal protein	10	4176	89.0558	cluster group2	9.70776	9.78868	9.79078	9.64951	9.33715	8.93154	8.6693	8.55282	8.56618	8.67452	8.88868	8.89629	8.58361	8.06839
2 : 17 - G : 21	HY05H10	putative tubulin beta-4 chain	Oryza sativa	386	protein beta-tubulin R1623 - rice;protein Tubulin/FtsZ family, GTPase domain, putative;	cell.organisation	23	2444	89.0832	cluster group2	10.4585	10.4918	10.3478	10.0075	9.50619	8.97578	8.33841	7.92266	7.89791	7.95503	7.93527	7.54558	7.35576	7.53463
1 : 08 - I : 05	HZ40D14	Kruppel-like factor 15	Rattus norvegicus	33.1	OLD Kruppel-like factor 15	not assigned.unknown	14	407	89.9603	cluster group2	10.1546	9.73657	9.14702	8.49666	8.01844	7.55938	7.00499	7.09798	7.21861	6.85954	6.5849	6.72286	6.94082	7.02327
3 : 16 - A : 07	HA15C13	clathrin binding protein - like Af10-protein	Avena fatua	263	Af10-protein [Avena fatua]	not assigned.no ontology.epsin N-terminal homology (ENTH) domain-containing protein	12	4148	89.9762	cluster group2	8.90009	8.82165	8.68261	8.53311	8.383	8.28313	8.19922	8.21404	8.28279	8.35511	8.37065	8.27567	8.13706	8.143
3 : 12 - E : 01	HA02H19	proteasome endopeptidase complex/multicatalytic endopeptidase complex alpha chain	Oryza sativa	301	protein probable proteasome endopeptidase complex (EC 3.4.25.1) alpha chain - rice	protein.degradation.ubiquitin.proteasom	16	3854	89.982	cluster group2	9.08903	9.20851	8.97058	8.57337	8.19254	7.92222	7.75232	7.61223	7.5291	7.40545	7.34717	7.25872	7.1771	7.02245
2 : 19 - M : 21	HY05N12	gi|10944284|dbj|BAA87824.2| unnamed protein product	Oryza sativa	384	protein PCI domain protein, putative	protein.degradation.ubiquitin.proteasom	17	2642	89.9854	cluster group2	8.56883	8.74416	8.6957	8.4199	8.14701	8.00835	7.87992	8.15082	8.35114	8.32955	8.13882	7.91402	7.70644	7.61406
1 : 17 - K : 15	HZ59A15	putative latex-abundant protein	Oryza sativa	244	protein ICE-like protease (caspase) p20 domain	protein.degradation	16	880	89.9957	cluster group2	9.46351	9.30392	8.70372	8.24022	7.95247	7.85688	7.67697	7.30171	7.19275	7.23812	7.36868	7.30933	7.17325	6.96673
2 : 08 - I : 21	HY05P22	Putative Nonclathrin coat protein gamma - like protein	Oryza sativa	302	protein Adaptin N terminal region, putative;protein coatomer gamma-2 subunit (gamma-2 coat protein) (gamma-2 cop);	cell. vesicle transport	24	1800	89.9961	cluster group2	9.2939	9.43523	9.7073	9.56299	9.2028	8.8671	8.65058	8.84052	8.88077	8.72015	8.67334	8.58471	8.5104	8.37818
1 : 04 - J : 07	HZ45N20	Phosphoenolpyruvate carboxylase 2 (PEPCase 2) (CP28) pir	Sorghum bicolor	244	protein phosphoenolpyruvate carboxylase	glycolysis.PEPCase	25	184	90.0282	cluster group2	7.70599	8.07849	8.4288	8.49069	8.26339	8.03177	7.73526	7.53501	7.34137	7.41942	7.49334	7.48694	7.62151	7.89243
2 : 03 - H : 19	HY02E22	PANMI Alanine aminotransferase 2	Panicum miliaceum	253	protein aminotransferase, classes I and II, putative	amino acid metabolism.degradation.branched chain group.isoleucine	26	1416	90.0285	cluster group2	9.31087	10.0696	10.518	10.6887	10.368	9.62804	8.83894	8.41195	8.1001	7.72595	7.52626	7.58947	7.75594	7.80531
1 : 04 - D : 13	HZ57E24	polymerase delta catalytic subunit dbj|BAA99573.1	Oryza sativa	329	protein dna polymerase delta catalytic subunit (ec 2.7.7.7).	DNA.synthesis/chromatin structure	10	161	90.8956	cluster group2	9.89367	9.95815	9.88854	9.66575	9.30444	8.81349	8.56071	8.63457	8.73706	8.72064	8.79648	8.72486	8.5134	8.08551
2 : 12 - P : 19	HY04N07	gi|11034540|dbj|BAB17064.1| P0013F10.10	Oryza sativa	159	P0013F10.10 [Oryza sativa (japonica cultivar-group)];protein Amino acid permease;	transport.amino acids	19	2115	90.9351	cluster group2	10.53	10.1494	9.70702	9.34445	9.10857	9.05546	8.9639	8.61769	8.31847	8.03035	7.8935	7.75823	7.67709	7.62868
1 : 18 - M : 13	HZ56O15	0	0	#N/A	OLD 0	not assigned.unknown	15	935	90.9663	cluster group2	10.2975	10.1404	9.5094	8.98297	8.71972	8.70265	8.64595	8.26393	8.02773	7.91271	7.8735	7.47528	7.15682	7.23847
3 : 22 - H : 07	HA18M12	contains similarity to unknown protein~dbj|BAA76827.1~gene_id:MBD2.12	Arabidopsis thaliana	78.2	protein expressed protein	not assigned.unknown	9	4651	90.9858	cluster group2	9.48298	10.2216	10.1181	9.21372	8.35388	7.819	7.5582	7.69151	8.01309	8.18185	8.15748	7.9677	7.83457	7.9052
1 : 19 - A : 01	HY08H18	putative receptor-like protein kinase	Oryza sativa	160	protein Leucine Rich Repeat, putative	signalling.receptor kinases.leucine rich repeat IV	26	945	90.986	cluster group2	9.57276	10.075	10.4329	10.5439	10.2419	9.57822	8.84281	8.33979	8.04562	7.85473	7.90327	7.78089	7.57986	7.25649
3 : 05 - C : 03	HA05K06	gi|18395087|ref|NP_564162.1| expressed protein	Arabidopsis thaliana	224	OSJNBa0006M15.17 [Oryza sativa (japonica cultivar-group)]	not assigned.unknown	12	3333	90.9962	cluster group2	8.8239	8.85898	8.70751	8.46989	8.24886	8.17704	8.269	8.33853	8.28846	8.27335	8.33686	8.28536	8.14946	7.82915
3 : 14 - B : 01	HA04P14	60S ribosomal protein L12	Arabidopsis thaliana	305	protein 60s ribosomal protein l12	protein.synthesis.misc ribososomal protein	22	3988	91.0096	cluster group2	9.92503	10.0224	10.0137	9.76161	9.19727	8.78923	8.73495	8.57328	8.38512	8.15411	8.12876	7.92896	7.54858	6.99773
3 : 07 - O : 21	HB17L16	gi|15239068|ref|NP_196150.1| expressed protein	Arabidopsis thaliana	71.6	protein expressed protein	not assigned.unknown	21	3551	91.0104	cluster group2	8.86343	8.95036	8.94553	8.85947	8.82884	8.70554	8.35299	8.09168	7.84346	7.56425	7.50978	7.52498	7.4596	7.26823
3 : 23 - N : 03	HA08J01	beta-expansin	Oryza sativa	220	expansin EXPB2 [Triticum aestivum];protein beta-expansin (EXPB4);	cell wall.modification	11	4747	91.0435	cluster group2	10.6265	10.4324	10.0145	9.3389	8.72191	8.15189	7.68056	7.61191	7.86491	8.06308	7.94344	7.43423	7.18527	7.31535
1 : 16 - A : 01	HY09G08	putative subtilisin-like serine protease	Oryza sativa	201	protein Subtilisin N-terminal Region, putative	protein.degradation.subtilases	23	799	91.0694	cluster group2	10.4431	11.0756	10.9231	10.5061	9.98786	9.28049	8.51604	8.05218	7.81653	7.70801	7.84545	7.78409	7.60241	7.23273
3 : 20 - P : 01	HA04G22	putative succinyl-CoA ligase alpha subunit	Oryza sativa	275	protein succinyl-CoA ligase alpha subunit	TCA / org. transformation.TCA.succinyl-CoA ligase	21	4525	91.9243	cluster group2	8.52373	8.78136	8.95231	8.9648	8.75923	8.46872	8.35187	8.30091	8.05991	7.70266	7.53666	7.52852	7.50219	7.35999
1 : 03 - H : 09	HZ48G18	0.2_HMGI_Y T01851	0	111	unknown [Arabidopsis thaliana]	not assigned.unknown	18	125	91.954	cluster group2	8.88727	8.97261	8.83607	8.51936	8.1066	7.63484	7.2415	7.13519	7.04157	6.82227	6.77351	6.60936	6.48074	6.37088
2 : 24 - B : 21	HY08E01	gi|27817868|dbj|BAC55636.1| OJ1081_B12.17	Oryza sativa	373	protein DnaJ domain, putative	stress.abiotic.heat	9	2983	91.9928	cluster group2	9.36763	9.59795	9.4767	9.07766	8.52154	8.06787	7.81995	7.81318	7.90446	7.98622	7.96748	7.86899	7.87517	7.7686
3 : 06 - E : 11	HA25F21	gi|13872885|dbj|BAB43992.1| P0434B04.13	Oryza sativa	54.7	P0434B04.13 [Oryza sativa (japonica cultivar-group)]	not assigned.unknown	16	3420	92.0004	cluster group2	9.06727	8.97999	8.77423	8.45333	8.13689	7.89122	7.69999	7.56512	7.43426	7.28996	7.28499	7.23613	7.09028	6.78244
3 : 15 - D : 11	HA27I14	histone H3 (clone pH3c-1)	Triticum aestivum	258	protein M36658 histone H3	DNA.synthesis/chromatin structure.histone	15	4085	92.0035	cluster group2	10.5538	10.1533	9.54142	9.01914	8.86661	8.94601	8.61817	8.051	7.80886	7.74568	7.78097	7.52412	7.27232	7.29759
1 : 03 - N : 01	HY09L18	nucellin	Hordeum vulgare	293	nucellin [Hordeum vulgare subsp. vulgare]	protein.degradation.aspartate protease	14	146	92.0134	cluster group2	10.7474	11.3568	10.2716	8.30118	7.16193	6.81999	6.97826	7.04659	6.80074	6.34523	6.04827	6.14246	6.40048	6.51003
1 : 17 - J : 01	HY10L03	Rho GTPase activating protein 2	Oryza sativa	39.7	protein RhoGAP domain, putative	signalling.G-proteins	17	873	92.0183	cluster group2	8.58247	8.85156	8.81394	8.53066	8.15986	7.894	7.79876	7.77336	7.71295	7.58539	7.68143	7.77681	7.65136	7.23962
1 : 08 - J : 05	HZ42C10	2.3_cis2 his2-zincfinger T02332 Shn;	Drosophila melanogaster	94	unknown [Arabidopsis thaliana]	not assigned.unknown	20	412	92.9497	cluster group2	8.92703	8.7857	8.6659	8.44549	8.28184	8.28441	8.26686	8.32648	8.21713	8.02698	8.04276	7.68547	7.32672	6.99279
1 : 11 - D : 13	HZ57D09	putative sucrose-phosphate synthase 1	Oryza sativa	208	protein putative sucrosephosphate synthase	major CHO metabolism.synthesis.sucrose.SPS	22	557	92.9828	cluster group2	9.62771	9.76127	9.74232	9.61253	9.36666	8.99198	8.48213	8.19904	8.02252	7.77887	7.73543	7.85997	7.71835	7.38952
1 : 03 - J : 15	HZ61N04	nucleosome/chromatin assembly factor A	Zea mays	326	protein nucleosome assembly protein 1-like protein 1	DNA.synthesis/chromatin structure	11	134	92.9862	cluster group2	11.6202	11.0301	10.3736	9.67113	8.88973	8.07031	7.37175	7.41938	7.52922	7.19795	7.04986	7.15971	7.22088	6.97195
1 : 19 - D : 15	HZ61J20	0.2_HMGI_Y T01851	0	114	OLD 0.2_HMGI_Y T01851	not assigned.unknown	28	961	92.9944	cluster group2	8.43863	8.80798	9.26624	9.64561	9.35591	8.73119	8.54104	8.68371	8.75811	8.66505	8.70071	8.48317	8.07693	7.85577
1 : 12 - N : 07	HZ46E05	high-glucose-regulated protein 8-like	Oryza sativa	40	OLD high-glucose-regulated protein 8-like	not assigned.unknown	18	636	93.0001	cluster group2	9.19844	8.98504	8.72072	8.60372	8.37905	7.96715	7.50996	7.32586	7.27549	7.14312	6.96573	6.88333	6.73156	6.58907
3 : 10 - E : 11	HA26P02	putative ribosomal protein L18a, cytosolic	Oryza sativa	122	protein Ribosomal L18ae protein family	protein.synthesis.misc ribososomal protein	16	3713	93.0018	cluster group2	9.2081	9.11873	8.8242	8.36729	7.91193	7.67604	7.62688	7.51742	7.42204	7.35688	7.42238	7.49248	7.30419	6.97607
3 : 16 - J : 05	HA13K07	similar to keratin associated protein 4-12	Rattus norvegicus	39.3	OLD similar to keratin associated protein 4-12	not assigned.unknown	10	4180	93.0121	cluster group2	10.0616	10.0885	10.1026	9.84331	9.29205	8.76401	8.39133	8.28008	8.3915	8.5629	8.74638	8.73404	8.39308	7.88997
3 : 08 - H : 15	HB07B04	RNA binding protein/SNP1 T01242	Elaeis oleifera	252	protein RNA binding protein	RNA.regulation of transcription	16	3592	93.0131	cluster group2	9.12908	8.8309	8.66785	8.60407	8.3885	7.88093	7.40139	7.39675	7.4399	7.31934	7.29487	7.42986	7.26589	6.85127
3 : 24 - O : 03	HA07E03	nucleic acid binding protein	Oryza sativa	230	protein probable zinc finger protein - alfalfa (fragment)	RNA.regulation of transcription.Alfin-like	17	4816	93.0509	cluster group2	8.78024	9.01993	8.8372	8.34647	7.91748	7.77667	7.74044	7.68627	7.68376	7.69614	7.61568	7.56633	7.4781	7.51455
2 : 13 - F : 09	HF08M24	calcium-dependent protein kinase/OsCDPK	Oryza sativa	412	protein Protein kinase domain, putative	signalling.calcium	24	2141	93.891	cluster group2	9.13993	9.33496	9.39703	9.25725	9.0122	8.73533	8.46032	8.43926	8.50439	8.49794	8.53908	8.52212	8.49847	8.38083
2 : 16 - A : 21	HY06D05	phospoenolpyruvate carboxylase	Triticum aestivum	376	phospoenolpyruvate carboxylase [Triticum aestivum];phosphoenolpyruvate carboxylase [Hordeum vulgare subsp. spontaneum];	glycolysis.PEPCase	29	2336	93.9345	cluster group2	8.08499	8.72326	9.32347	9.44302	9.14801	8.77644	8.51843	8.39079	8.36826	8.56533	8.68633	8.52563	8.39533	8.66756
3 : 15 - B : 07	HA16P13	histone H4	Citrus jambhiri	172	protein histone H4	DNA.synthesis/chromatin structure.histone	15	4073	94.004	cluster group2	11.0562	10.0976	9.18536	8.59684	8.33413	8.5801	8.85782	8.41808	8.11628	7.92753	7.87946	7.61366	7.32967	7.31232
2 : 20 - L : 19	HY04B14	gi|28071134|emb|CAD61948.1| unnamed protein product	Homo sapiens	30.4	OLD gi|28071134|emb|CAD61948.1| unnamed protein product	not assigned.no ontology	27	2714	94.0088	cluster group2	8.91906	9.13457	9.19364	9.20342	9.13782	9.13056	8.94828	8.64147	8.44206	8.34607	8.33539	8.40843	8.2801	7.99611
1 : 10 - C : 01	HY09E04	ribosomal protein L17-2	Hordeum vulgare	350	ribosomal protein L17-2 [Hordeum vulgare subsp. vulgare]	protein.synthesis.misc ribososomal protein	12	495	94.0123	cluster group2	9.20779	8.8209	8.55058	8.57203	8.52777	8.29213	8.13655	8.04145	8.00109	8.0893	8.20761	8.17739	7.89707	7.80429
3 : 07 - E : 13	HA29L22	histone H1-like protein HON101	Zea mays	118	protein linker histone H1 and H5 family, putative	DNA.synthesis/chromatin structure.histone	16	3493	94.0243	cluster group2	9.08197	8.97079	8.64671	8.33941	8.18739	8.04598	7.8754	7.69842	7.51985	7.39586	7.376	7.31904	7.2046	7.05356
1 : 21 - C : 01	HY08O19	putative glutamine synthetase	Oryza sativa	328	protein putative glutamine synthetase	not assigned.unknown	17	1040	94.1647	cluster group2	8.69342	8.84318	8.68608	8.30279	7.89029	7.67335	7.7094	7.67985	7.63443	7.65864	7.7156	7.54009	7.39255	7.34856
3 : 04 - E : 03	HA06O08	gi|7248401|dbj|BAA92724.1| ESTs C99033(E4350),C99032(E4350),D46006(S10372), D47177(S12347),C28582(C61678),C27203(C51329) correspond to a region of the predicted gene	Oryza sativa	341	protein TCP-1/cpn60 chaperonin family	PS.calvin cyle.rubisco interacting	26	3259	94.9896	cluster group2	9.43314	10.2134	10.7658	10.5674	9.93229	9.17646	8.5688	8.54369	8.53474	8.18984	7.86945	7.93898	7.98467	8.01399
3 : 16 - D : 09	HA24H07	putative 60S ribosomal protein L44	Oryza sativa	166	protein Ribosomal protein L44, putative	protein.synthesis.misc ribososomal protein	12	4160	94.9964	cluster group2	9.02264	8.82012	8.68007	8.49858	8.23718	8.08067	8.1651	8.14854	8.22431	8.22142	8.12788	8.07312	7.81694	7.5795
1 : 01 - K : 09	HZ46P19	interleukin 6 precursor	Delphinapterus leucas	33.9	OLD interleukin 6 precursor	not assigned.unknown	28	32	94.9966	cluster group2	8.51919	9.13592	9.52198	9.33215	8.94706	8.77213	8.87526	8.79939	8.63941	8.67565	8.82865	8.5183	8.17949	8.05669
2 : 22 - C : 11	HF12H22	EBNA-2 T01618 EBV; activator, requires cellular RBP-Jkappa for DNA-binding	Epstein-Barr virus	31.6	OLD EBNA-2 T01618 EBV; activator, requires cellular RBP-Jkappa for DNA-binding	RNA.processing.RNA helicase	13	2820	95.0006	cluster group2	9.77151	8.489	7.72889	7.43649	7.12693	6.9728	7.04366	7.07013	7.14535	7.08904	7.05242	7.19748	7.18119	7.04204
2 : 23 - O : 21	HY05E17	endomembrane protein 70, putative	Arabidopsis thaliana	44.7	protein Similar to multispanning membrane protein	not assigned.no ontology	19	2965	95.0087	cluster group2	9.74071	9.82644	9.62926	9.42475	9.26772	9.2044	9.24882	9.0325	8.90644	8.81635	8.70354	8.60743	8.45872	8.33077
1 : 20 - F : 13	HZ58G14	gi|25404433|pir||H96661 unknown protein, 50290-46846 [imported]	0	187	protein At1g63690	not assigned.unknown	9	1016	95.0322	cluster group2	9.32738	9.49212	9.30055	8.8785	8.36716	7.91251	7.61777	7.60291	7.73435	7.83969	7.82563	7.74814	7.69874	7.66644
3 : 16 - M : 09	HA21G21	histone H4 (TH091)	Triticum aestivum	149	protein histone H4	cell.organisation	15	4201	95.9926	cluster group2	10.8951	10.2742	9.49461	8.97497	8.80881	8.82861	8.65902	8.15759	7.88234	7.68216	7.72423	7.48032	7.16356	7.12801
3 : 10 - H : 01	HA04N11	26S proteasome regulatory subunit 4	Oryza sativa	353	protein 26S proteasome subunit P45 family	protein.degradation.ubiquitin.proteasom	22	3722	95.9966	cluster group2	9.26849	9.65595	9.66057	9.29074	8.9072	8.57209	8.31263	8.25241	8.2712	8.08953	7.92425	7.94778	7.61315	6.99024
3 : 10 - C : 03	HA06L14	contains similarity to enolase-phosphatase~gene_id:K19P17.1	Arabidopsis thaliana	248	protein 2,3-diketo-5-methylthio-1-phosphopentane phosphatase, putative	minor CHO metabolism.others	22	3703	95.9977	cluster group2	9.09231	9.5792	9.83502	9.6413	9.0148	8.3671	8.28591	8.43432	8.48318	8.14979	7.82861	7.71647	7.53061	7.35897
1 : 16 - A : 05	HZ40C19	high-glucose-regulated protein 8-like	Oryza sativa	100	protein YT521-B-like family, putative	minor CHO metabolism.others	11	801	96.8915	cluster group2	10.1192	9.72742	9.37662	9.01621	8.47289	7.9289	7.5225	7.35034	7.47192	7.54339	7.56825	7.53546	7.26913	7.00588
1 : 13 - O : 15	HZ59A10	putative carbamoyl phosphate synthetase	Oryza sativa	292	protein carbamoyl-phosphate synthase, large subunit	nucleotide metabolism.synthesis.pyrimidine.carbamoyl phosphate synthetase	17	689	96.9657	cluster group2	8.32105	8.55093	8.53675	8.2601	7.85457	7.64399	7.57689	7.64593	7.70119	7.58107	7.40908	7.36895	7.22568	7.13586
3 : 14 - B : 17	HB12D06	putative 60S RIBOSOMAL PROTEIN L36	Oryza sativa	192	ribosomal protein L36 [Triticum aestivum]	protein.synthesis.misc ribososomal protein	10	3991	96.9765	cluster group2	10.1273	9.91393	9.70943	9.35289	8.88577	8.4219	8.10014	8.15044	8.22411	8.27127	8.47973	8.60179	8.27164	7.60442
1 : 19 - C : 07	HZ43B23	putative transketolase	Oryza sativa	357	protein transketolase	PS.calvin cyle.transketolase	25	954	96.9822	cluster group2	7.77156	8.51203	9.0333	8.99912	8.47491	7.89153	7.39479	7.21146	7.35939	7.47186	7.36032	7.27951	7.13448	7.31031
2 : 20 - D : 19	HY04E13	gi|30684467|ref|NP_196860.2| expressed protein	Arabidopsis thaliana	193	protein At5g13560	not assigned.unknown	18	2673	96.986	cluster group2	8.40091	8.51565	8.39554	8.13081	7.83383	7.54524	7.32415	7.21752	7.1942	6.99184	6.77719	6.70306	6.68485	6.78483
1 : 01 - L : 13	HZ56E24	ribosomal protein L3	Triticum aestivum	349	ribosomal protein L3 [Triticum aestivum]	protein.synthesis.misc ribososomal protein	10	36	96.9876	cluster group2	10.1604	10.0125	9.88098	9.63649	9.27441	8.8203	8.24915	8.14413	8.16416	8.11082	8.1757	8.10635	8.00258	7.73646
1 : 17 - M : 01	HY08A18	putative calmodulin-binding protein	Oryza sativa	294	protein IQ calmodulin-binding motif, putative;putative calmodulin-binding protein [Oryza sativa (japonica cultivar-group)];	RNA.regulation of transcription.AtSR Transcription Factor family	27	882	96.9945	cluster group2	9.17793	9.54451	9.74707	9.7221	9.42052	9.10638	8.80826	8.45554	8.28942	8.20324	8.16052	8.04249	7.92444	7.7575
3 : 07 - L : 11	HA27I07	gi|8096641|dbj|BAA96212.1| unnamed protein product	Oryza sativa	213	unknown [Arabidopsis thaliana]	protein.synthesis.misc ribososomal protein	21	3531	97.02	cluster group2	8.45091	8.27806	8.28951	8.34699	8.38107	8.32568	8.09402	7.8335	7.721	7.72302	7.81234	7.84784	7.75138	7.50516
2 : 02 - E : 19	HY01F20	endo-polygalacturonase	Arabidopsis thaliana	147	protein Polygalacturonase (pectinase), putative	cell wall.degradation.pectate lyases and polygalacturonases	21	1322	97.0293	cluster group2	8.64776	8.46909	8.37413	8.42228	8.51261	8.4599	8.23273	7.99906	7.81235	7.65067	7.62555	7.52131	7.42056	7.26542
3 : 09 - P : 13	HB01C11	Myef-2 T01748; DNA binding protein that suppresses transcription of the mouse myelin basic protein gene	Mus musculus	155	protein transcriptional coactivator-like protein	RNA.RNA binding	18	3692	97.1674	cluster group2	8.42772	8.44394	8.40461	8.31074	8.15195	7.80822	7.47521	7.41054	7.30035	7.03098	6.93223	6.833	6.83964	6.8039
1 : 17 - D : 17	HZ65D23	putative dermal glycoprotein precursor	Oryza sativa	127	putative dermal glycoprotein precursor [Oryza sativa (japonica cultivar-group)]	not assigned.unknown	9	859	97.8957	cluster group2	9.16887	9.60618	9.72871	9.17968	8.49133	7.9759	7.6686	7.42353	7.47508	7.68402	7.78479	7.66087	7.49463	7.35321
1 : 09 - K : 01	HY08D11	putative CENP-E-like kinetochore protein	Hordeum vulgare subsp. vulgare	387	putative CENP-E-like kinetochore protein [Hordeum vulgare subsp. vulgare]	cell.organisation	12	470	97.9767	cluster group2	8.92486	8.68989	8.51434	8.38452	8.21993	8.07144	7.93724	7.83165	7.84506	8.00513	8.14571	8.06467	7.88123	7.74158
3 : 01 - H : 09	HA22O06	gi|18421544|ref|NP_568534.1| expressed protein	Arabidopsis thaliana	358	unknown [Arabidopsis thaliana]	protein.aa activation	24	3065	97.9877	cluster group2	8.81631	9.26196	9.42596	9.18378	8.84649	8.56225	8.36287	8.44164	8.45396	8.26689	8.29856	8.10509	8.03147	8.19003
1 : 18 - A : 01	HY09G09	putative phosphatidylinositol-4-phosphate 5-kinase	Arabidopsis thaliana	129	protein phosphatidylinositol-4-phosphate 5-kinase, putative	signalling.phosphinositides	20	896	97.9895	cluster group2	8.47201	8.39775	8.2668	8.36461	8.49662	8.53311	8.44559	8.30482	8.06986	7.698	7.59249	7.54878	7.30757	6.78085
3 : 10 - M : 05	HA11J01	plastidic alpha 1,4-glucan phosphorylase 3	Triticum aestivum	120	plastidic alpha 1,4-glucan phosphorylase 3 [Triticum aestivum];protein succinyl-CoA synthetase, beta subunit;	TCA / org. transformation.TCA.succinyl-CoA ligase	26	3751	97.9919	cluster group2	9.59266	9.99487	10.2057	10.1158	9.81756	9.2981	8.65249	8.52533	8.45584	8.2091	8.18129	8.38794	8.28174	7.93155
1 : 13 - N : 01	HY10F02	pre-mRNA splicing factor SF2/RNA binding/SNP1 T01242	Oryza sativa	336	splicing factor SF2-like protein [Hordeum vulgare subsp. vulgare]	RNA.processing	16	680	97.9929	cluster group2	8.99033	8.62289	8.41944	8.30699	8.11888	7.84318	7.60588	7.63475	7.71256	7.62246	7.56816	7.58055	7.49431	7.35998
[truncated: 3,521 more rows]
