# Supplementary material for: Correlation-maximizing surrogate gene space for visual mining of gene expression patterns in developing barley endosperm tissue
Source: BMC Bioinformatics. 2007 May 22;8:165. doi: 10.1186/1471-2105-8-165 (PMC1891114; doi:10.1186/1471-2105-8-165)
Supplement: Additional file 3 — Table of functional categories. The table contains genes with manually assigned major functional categories corresponding to Fig. 3 of the manuscript. [file 1471-2105-8-165-S3.xls]

## Sheet: Subset 2a-4b
EST-ID	New Blast result	New Blast E-value	Mapman description	Mapmanfuncat_manually curated_2006	Major functional category	cluster number (circle#)	within cluster index	projection axes 1	projection axes 2	0-D ztrans	2-D ztrans	4-D ztrans	6-D ztrans	8-D ztrans	10-D ztrans	12-D ztrans	14-D ztrans	16-D ztrans	18-D ztrans	20-D ztrans	22-D ztrans	24-D ztrans	26-D ztrans		0-D qnrm-lg2	2-D qnrm-lg2	4-D qnrm-lg2	6-D qnrm-lg2	8-D qnrm-lg2	10-D qnrm-lg2	12-D qnrm-lg2	14-D qnrm-lg2	16-D qnrm-lg2	18-D qnrm-lg2	20-D qnrm-lg2	22-D qnrm-lg2	24-D qnrm-lg2	26-D qnrm-lg2
HZ52B03	phospoenolpyruvate carboxylase	8e-99	phosphoenolpyruvate carboxylase [Triticum aestivum]	glycolysis.PEPCase	minor carbohydrates	2a	1	-0.211758	-0.193807	-0.760346	0.671549	1.71531	1.80087	1.18347	0.460349	-0.350241	-0.667657	-0.817621	-0.625056	-0.53122	-1.05128	-1.07506	0.0469378		7.22794	7.75195	8.13392	8.16523	7.93929	7.67466	7.37802	7.26186	7.20698	7.27745	7.31179	7.12147	7.11277	7.52337
HZ43C10	mitochondrial aldehyde dehydrogenase ALDH2	4e-36	mitochondrial aldehyde dehydrogenase ALDH2 [Hordeum vulgare subsp. vulgare]	fermentation.aldehyde dehydrogenase	minor carbohydrates	2a	5	-0.03694	-0.195228	-1.52674	-0.0161064	1.40213	1.74565	1.36778	0.926694	0.271902	-0.289199	-0.601767	-0.679002	-0.739507	-0.920326	-0.703264	-0.23824		6.87038	7.47808	8.04861	8.1868	8.03479	7.85735	7.59394	7.36822	7.24248	7.21141	7.18707	7.11433	7.20165	7.38872
HY09E03	Phosphoglycerate kinase, cytosolic	1e-60	protein chloroplast protein import component Toc86/159, G and M domains, putative;protein phosphoglycerate kinase;	glycolysis.phosphoglycerate kinase	minor carbohydrates	2a	6	0.160234	-0.14787	-2.2764	-1.23521	0.354654	1.60866	1.47926	0.781017	0.17473	-0.124414	-0.264354	-0.0235484	0.323394	0.191269	-0.364675	-0.624382		10.0226	10.5955	11.4703	12.1603	12.0891	11.7049	11.3713	11.2067	11.1297	11.2622	11.4531	11.3804	11.0745	10.9316
HY09I24	UDP-glucose pyrophosphorylase	1e-30	UDP-glucose pyrophosphorylase [Hordeum vulgare subsp. vulgare];protein Eukaryotic aspartyl protease;	glycolysis.UGPase	minor carbohydrates	2a	10	0.203452	-0.228022	-2.01622	-1.44783	-0.141458	1.1599	1.39974	1.03312	0.601607	0.384544	0.208678	0.474647	0.386892	-0.555341	-0.970463	-0.51782		8.90971	9.03802	9.33292	9.62669	9.68083	9.59807	9.50066	9.45166	9.41196	9.472	9.45219	9.23949	9.14578	9.24796
HZ36K09	pyrophosphate-dependent phosphofructokinase beta subunit	5e-22	protein pyrophosphate--fructose 6-phosphate 1-phosphotransferase beta subunit(ec 2.7.1.90) (pfp) (6-phosphofructokinase, pyrophosphate-dependent)(pyrophosphate-dependent 6-phosphofructose-1-kinase) (ppi-pfk)	glycolysis.pyrophosphate-fructose-6-P phosphotransferase	minor carbohydrates	2a	11	0.180096	-0.306116	-2.01994	-1.04728	-0.164037	0.750494	1.43767	1.49304	1.13	0.527666	0.16218	-0.0931778	-0.281516	-0.419922	-0.699718	-0.775455		8.3921	8.98235	9.51833	10.0733	10.4903	10.5239	10.3036	9.93808	9.71629	9.56133	9.44704	9.36305	9.19326	9.1473
HZ61O13	pyruvate kinase	1e-104	protein pyruvate kinase	glycolysis.PK	minor carbohydrates	2a	12	0.015961	-0.120422	-1.48322	-0.438827	0.870678	1.87093	1.69034	0.696634	-0.154409	-0.430859	-0.361355	-0.0721556	0.113866	-0.0732095	-0.831383	-1.39703		7.39185	7.79816	8.30761	8.69675	8.62649	8.2399	7.90881	7.80126	7.8283	7.94081	8.01318	7.9404	7.64544	7.42538
HF04E18	ihydroneopterin aldolase-related protein	7e-29	protein dihydroneopterin aldolase	C1-metabolism	minor carbohydrates	2a	26	0.258652	-0.226006	-2.20594	-0.817764	0.22246	0.465555	0.445032	0.509781	0.803886	1.25471	0.749356	-0.577722	-1.42633	-0.763404	0.436127	0.904253		6.07089	6.39827	6.64359	6.70092	6.69608	6.71135	6.78071	6.88703	6.76785	6.45488	6.25475	6.41109	6.69398	6.80438
HY02I23	Phosphoglucomutase, cytoplasmic (Glucose phosphomutase) (PGM) gb	2e-58	protein phosphoglucomutase;putative cytosolic phosphoglucomutase [Bromus inermis];	glycolysis.PGM	minor carbohydrates	2a	30	-0.066912	-0.253088	-0.620199	-0.0397024	0.686214	1.23415	1.18017	1.12517	1.22707	0.372432	-0.330575	-0.392758	-0.296329	-1.11091	-1.76864	-1.26608		9.7134	9.88545	10.1006	10.263	10.247	10.2307	10.2609	10.0076	9.79924	9.78081	9.80939	9.56796	9.37302	9.52197
HY02J04	putative dihydropterin pyrophosphokinase /dihydropteroate synthase	2e-36	putative dihydropterin pyrophosphokinase /dihydropteroate synthase [Oryza sativa (japonica cultivar-group)]	C1-metabolism	minor carbohydrates	2a	35	0.02818	-0.212275	-0.966182	-0.0575411	0.261229	0.59046	1.05429	1.237	1.05095	1.0137	0.663198	-0.174702	-0.681347	-0.809177	-1.25852	-1.92335		8.30487	8.95982	9.18959	9.4269	9.76123	9.89293	9.75882	9.73197	9.47933	8.87537	8.51018	8.41804	8.09415	7.61494
HY06D05	phospoenolpyruvate carboxylase	1e-103	phospoenolpyruvate carboxylase [Triticum aestivum];phosphoenolpyruvate carboxylase [Hordeum vulgare subsp. spontaneum];	glycolysis.PEPCase	minor carbohydrates	2a	46	-0.147279	-0.156935	-1.02333	0.414296	1.77011	1.92164	1.21425	0.425934	-0.268789	-0.765403	-0.947781	-0.610788	-0.464875	-0.718607	-0.780986	-0.165679		8.08499	8.72326	9.32347	9.44302	9.14801	8.77644	8.51843	8.39079	8.36826	8.56533	8.68633	8.52563	8.39533	8.66756
HY06D05	phospoenolpyruvate carboxylase	1e-103	phospoenolpyruvate carboxylase [Triticum aestivum];phosphoenolpyruvate carboxylase [Hordeum vulgare subsp. spontaneum];	glycolysis.PEPCase	minor carbohydrates	2a	47	-0.02108	-0.077294	-1.57243	0.0949377	1.66288	1.97519	1.20453	0.233861	-0.440146	-0.773584	-0.83244	-0.317628	-0.00153568	-0.421337	-0.761724	-0.0505691		8.08499	8.72326	9.32347	9.44302	9.14801	8.77644	8.51843	8.39079	8.36826	8.56533	8.68633	8.52563	8.39533	8.66756
HY01G12	apoplastic invertase	2e-59	cell-wall invertase 7 [Oryza sativa (japonica cultivar-group)]	minor CHO metabolism.others	minor carbohydrates	2a	48	-0.205676	-0.356004	-0.465737	0.455767	1.2453	1.35368	1.08685	0.762748	0.399939	0.239776	0.244765	-0.277793	-0.862616	-0.904421	-1.37552	-1.90274		8.21505	8.52718	8.79461	8.83132	8.74094	8.63116	8.50827	8.45402	8.45571	8.27871	8.08062	8.06646	7.90689	7.72831
HY03P16	phosphoglucomutase	2e-98	phosphoglucomutase [Triticum aestivum];protein auxin response factor 23, putative;	glycolysis.PGM	minor carbohydrates	2a	50	-0.164717	-0.262712	-0.584459	0.163849	1.10411	1.73928	1.27461	0.873143	0.669874	-0.345297	-0.836106	-0.539982	-0.22357	-0.477948	-1.09712	-1.72038		10.1404	10.3322	10.5732	10.736	10.6169	10.514	10.4619	10.2017	10.0759	10.1518	10.2329	10.1677	10.009	9.84925
HY07M06	Glyceraldehyde 3-phosphate dehydrogenase, cytosolic pir	2e-66	protein plasmodesmal receptor;A24159 glyceraldehyde-3-phosphate dehydrogenase (phosphorylating) (EC 1.2.1.12), cytosolic - barley (fragment);	glycolysis.glyceraldehyde 3-phosphate dehydrogenase	minor carbohydrates	2a	51	0.154144	-0.112608	-2.29332	-1.07218	0.305364	1.57843	1.5569	0.722173	-0.0221623	-0.473798	-0.452743	0.0354596	0.407786	0.393697	-0.151178	-0.534427		10.3575	11.1289	11.9991	12.8033	12.7897	12.2624	11.7922	11.5069	11.5202	11.8286	12.0638	12.0549	11.7107	11.4686
HF11P08	4 similar to Pisum sativum methylenetetrahydrofolate dehydrogenase	5e-99	protein Tetrahydrofolate dehydrogenase/cyclohydrolase, NAD(P)-binding domain, putative	C1-metabolism	minor carbohydrates	2a	52	0.266924	-0.148198	-2.84327	-0.707024	0.584481	0.182147	-0.0842748	0.810828	1.09762	0.436242	0.200207	0.312721	0.28919	0.608012	0.262627	-1.1495		6.08284	6.40694	6.60288	6.54184	6.50142	6.63722	6.68073	6.58039	6.54458	6.56165	6.55808	6.60645	6.55405	6.33981
HA22C05	cytosolic triosephosphate isomerase	1e-90	cytosolic triosephosphate isomerase [Hordeum vulgare]	glycolysis.TPI	minor carbohydrates	2a	53	-0.170256	-0.237603	-1.14567	0.56557	1.63392	1.69487	1.23834	0.573189	-0.0648132	-0.314857	-0.503953	-0.421907	-0.163073	-0.655346	-1.26366	-1.17262		10.2719	11.1479	11.6948	11.726	11.4923	11.1518	10.8252	10.6972	10.6004	10.6424	10.7749	10.5229	10.2115	10.2581
HA11I16	Phosphoglycerate kinase, cytosolic	1e-99	protein phosphoglycerate kinase;At1g79550 [Arabidopsis thaliana];	glycolysis.phosphoglycerate kinase	minor carbohydrates	2a	57	0.206745	-0.197513	-2.4797	-1.30061	0.240802	1.401	1.4092	0.850675	0.341081	0.0567789	-0.189885	-0.167706	0.158267	0.183001	-0.0775086	-0.425393		9.82685	10.704	11.8507	12.7138	12.7199	12.3044	11.9253	11.7138	11.5303	11.5468	11.7893	11.8077	11.6139	11.3551
HB08I21	Pyrophosphate--fructose 6-phosphate 1-phosphotransferase beta subunit (PFP)	4e-93	protein pyrophosphate--fructose 6-phosphate 1-phosphotransferase beta subunit(ec 2.7.1.90) (pfp) (6-phosphofructokinase, pyrophosphate-dependent)(pyrophosphate-dependent 6-phosphofructose-1-kinase) (ppi-pfk)	glycolysis.pyrophosphate-fructose-6-P phosphotransferase	minor carbohydrates	2a	76	0.149269	-0.293613	-1.65477	-1.08972	-0.234413	0.827187	1.52795	1.59746	1.20337	0.491117	0.114936	-0.247225	-0.467131	-0.526323	-0.762273	-0.780167		9.10021	9.39041	9.82968	10.3749	10.7348	10.7705	10.5681	10.2023	10.0091	9.8231	9.71016	9.67976	9.55858	9.54939
HA25L10	glucose-6-phosphate isomerase (EC 5.3.1.9) precursor, chloroplast - spinach emb	3e-79	protein glucose-6-phosphate isomerase, putative	glycolysis.G6PIsomerase	minor carbohydrates	2a	77	-0.064169	-0.306338	-0.92826	-0.172694	0.762055	1.53988	1.69326	1.35281	0.502921	-0.107557	-0.25741	-0.491953	-0.752898	-0.899451	-1.13385	-1.10685		6.38561	6.6901	7.0668	7.38026	7.44207	7.30487	6.96237	6.71635	6.65596	6.56144	6.45628	6.39722	6.30276	6.31364
HZ60N14	dependant malate dehydrogenase	4e-16	NADP-dependant malate dehydrogenase [Oplismenus compositus]	TCA / org. transformation.other organic acid transformaitons.cyt MDH	photosynthesis and energy	2a	13	-0.088584	-0.034624	-1.10379	0.4776	1.96543	1.92353	0.746023	-0.363694	-0.863576	-0.93618	-0.82375	-0.307723	0.258854	0.224897	-0.409511	-0.788108		5.61007	6.38874	7.12134	7.10071	6.52091	5.97449	5.72835	5.6926	5.74796	6.00205	6.28103	6.26431	5.95193	5.76551
HY10D03	senescence-associated protein- related	4e-39	protein serine hydroxymethyltransferase, putative;protein probable senescence-associated protein 5 [imported] - Arabidopsis thaliana;	PS.photorespiration.serine hydroxymethyltransferase	photosynthesis and energy	2a	14	0.214443	-0.222082	-1.6413	-1.213	-0.336951	0.255891	0.825306	1.64547	1.96164	0.479573	-0.381518	-0.162666	0.0887224	-0.279929	-0.337375	-0.903867		8.4419	8.543	8.74979	8.88973	9.02414	9.21774	9.29237	8.94253	8.73927	8.79093	8.85027	8.76325	8.74969	8.61597
HZ49E05	light-harvesting chlorophyll a/b binding protein	4e-77	protein chlorophyll a/b binding protein.	PS.lightreaction.photosystem I.LHC-I	photosynthesis and energy	2a	15	-0.094934	-0.187785	-1.30296	0.120164	1.55197	1.90971	1.30519	0.481028	-0.0331056	-0.400818	-0.317573	-0.205366	-0.203937	-0.687639	-1.2116	-1.00506		5.92863	6.94479	7.96715	8.22259	7.79094	7.20246	6.83535	6.57279	6.63223	6.71235	6.71337	6.36799	5.99386	6.14134
HZ40M01	fructose 1,6-bisphosphate aldolase precursor	2e-68	fructose 1,6-bisphosphate aldolase precursor [Avena sativa]	PS.calvin cyle.aldolase	photosynthesis and energy	2a	17	-0.169022	-0.144268	-1.02607	0.543598	1.77807	1.86945	1.18919	0.339107	-0.304398	-0.969984	-0.913122	-0.364763	-0.109272	-0.47239	-0.865675	-0.693741		5.86386	6.7958	7.52873	7.58298	7.1791	6.67439	6.29233	5.89716	5.93092	6.25649	6.40818	6.19259	5.95909	6.06117
HY08J21	ATP synthase beta subunit	7e-71	protein ATP synthase F1, beta subunit;ATP synthase beta subunit [Triticum aestivum];	mitochondrial electron transport / ATP synthesis.F1-ATPase	photosynthesis and energy	2a	20	-0.138082	-0.333632	-0.530077	-0.106099	0.895843	1.77987	1.55288	0.994858	0.381	0.0369616	-0.258523	-0.603601	-0.606202	-0.852318	-1.16767	-1.51692		10.055	10.2995	10.8773	11.3871	11.2562	10.9344	10.5804	10.382	10.2116	10.0126	10.0111	9.86917	9.68731	9.48591
HF15B12	uncoupling protein	3e-38	protein Mitochondrial carrier protein, putative	mitochondrial electron transport / ATP synthesis.uncoupling protein	photosynthesis and energy	2a	28	-0.02969	-0.316724	-1.29371	-0.0564669	0.836762	1.41786	1.53173	1.11856	0.624347	0.380443	0.0392642	-0.505202	-0.902142	-1.16278	-1.02646	-1.00221		7.34823	7.88497	8.27247	8.52456	8.57396	8.39472	8.18032	8.07451	7.9265	7.6903	7.5181	7.40503	7.46417	7.47469
HF21B01	aconitase family	3e-83	protein homoaconitate hydratase family protein	TCA / org. transformation.other organic acid transformaitons.aconitase	photosynthesis and energy	2a	33	0.171352	-0.232065	-2.48439	-0.994185	0.350826	1.26263	1.49053	1.09685	0.383114	0.207651	0.0819358	-0.232387	-0.195043	-0.132241	-0.272202	-0.56309		6.60034	7.26356	7.86216	8.26796	8.36939	8.19418	7.87653	7.79844	7.74249	7.6026	7.61922	7.64717	7.58488	7.45542
HY07B12	fumarase -related	1e-69	protein fumarate hydratase, class II	TCA / org. transformation.TCA.fumarase	photosynthesis and energy	2a	34	0.124237	-0.312947	-1.36547	-0.989097	-0.217282	0.846256	1.55269	1.48824	0.939443	0.847535	0.478622	-0.474341	-1.0968	-0.971971	-0.634923	-0.402904		6.54642	6.74663	7.15719	7.72293	8.09871	8.06443	7.7725	7.72361	7.52737	7.02045	6.68934	6.75574	6.93503	7.05845
HF04F23	putative malate dehydrogenase	2e-89	protein malate dehydrogenase, NAD-dependent	TCA / org. transformation.TCA.malate DH	photosynthesis and energy	2a	36	-0.033397	-0.052321	-1.03184	0.814929	1.60175	1.27795	0.793209	0.0920633	-0.61586	-0.188324	-0.198492	-1.21221	-1.766	-0.756113	0.35577	0.833171		8.05742	8.68406	8.95104	8.84117	8.67669	8.43878	8.19857	8.34364	8.34019	7.99622	7.80831	8.15098	8.52826	8.69025
HB22D22	transaldolase	2e-85	protein transaldolase, putative	OPP.non-reductive PP.transaldolase	photosynthesis and energy	2a	39	-0.020696	-0.281665	-1.09526	0.0820932	0.745406	0.771808	1.37406	1.72031	0.700852	0.158754	0.210098	-0.105599	-1.04713	-1.24156	-1.13548	-1.13836		7.72234	7.97206	8.11275	8.11835	8.24609	8.31953	8.1033	7.98832	7.99921	7.93225	7.73255	7.69131	7.71381	7.7132
HF25O09	gi|32352148|dbj|BAC78567.1| hypothetical protein	5e-70	putative mitochondrial F0 ATP synthase D chain [Oryza sativa (japonica cultivar-group)]	mitochondrial electron transport / ATP synthesis.F1-ATPase	photosynthesis and energy	2a	40	-0.116126	-0.362738	-0.594812	0.18524	0.803797	1.20982	1.33968	1.19048	0.856054	0.464781	-0.01734	-0.638591	-0.961425	-1.07426	-1.2464	-1.51702		7.96951	8.32284	8.60302	8.78693	8.84575	8.77817	8.62669	8.44946	8.23108	7.94968	7.80345	7.75234	7.67437	7.55179
HY04E06	gi|21740743|emb|CAD40552.1| OSJNBa0072K14.5	1e-80	protein 2-oxoglutarate dehydrogenase, E2 component, dihydrolipoamide succinyltransferase	TCA / org. transformation.TCA.2-oxoglutarate dehydrogenase	photosynthesis and energy	2a	42	0.037041	-0.242078	-0.607732	-0.368968	-0.0103662	0.638746	1.04702	1.40394	1.57942	0.998352	0.260973	-0.38515	-0.924092	-1.02955	-1.22784	-1.37474		8.24475	8.347	8.50057	8.77855	8.95339	9.10624	9.18139	8.93255	8.61677	8.34007	8.10927	8.06411	7.97919	7.91628
HB26M02	chlorophyll a/b-binding protein WCAB precursor	2e-93	chlorophyll a/b-binding protein WCAB precursor [Triticum aestivum]	PS.lightreaction.photosystem II.LHC-II	photosynthesis and energy	2a	45	0.278763	-0.275723	-2.74172	-1.29278	0.331243	0.787332	0.855242	0.975441	0.94087	0.342093	0.0060067	0.128075	0.334222	0.050181	-0.288306	-0.427895		4.97093	5.92444	6.99317	7.29331	7.338	7.4171	7.39435	7.00031	6.77914	6.85947	6.99513	6.80821	6.58546	6.4936
HY07O04	putative 33kDa oxygen evolvingprotein of photosystem II	1e-83	protein hypothetical protein;protein Manganese-stabilizing protein / photosystem II polypeptide;	PS.lightreaction.photosystem II.PSII polypeptide subunits	photosynthesis and energy	2a	49	-0.231568	-0.279729	-0.834619	0.49757	1.72331	1.91419	1.25064	0.417347	-0.0920089	-0.486495	-0.592955	-0.504115	-0.561038	-0.845149	-1.05271	-0.833966		8.60173	9.49995	10.3264	10.4551	10.0077	9.44586	9.10243	8.83645	8.76467	8.82457	8.78619	8.59463	8.45468	8.60217
HA05C03	ribulose-bisphosphate carboxylase small unit	5e-99	ribulose-1,5-bisphosphate carboxylase/oxygenase small subunit [Triticum aestivum]	PS.calvin cyle.rubisco small subunit	photosynthesis and energy	2a	54	0.093526	-0.08107	-2.53072	-0.472182	1.42631	1.70533	0.950284	0.237374	-0.0180881	-0.282301	-0.259511	-0.0291357	0.110963	-0.328466	-0.444934	-0.064918		7.67335	9.77893	11.7208	12.0062	11.2339	10.5047	10.2434	9.97315	9.99646	10.2321	10.3754	9.92593	9.8068	10.1955
HA22A08	glycine hydroxymethyltransferase	8e-93	protein serine hydroxymethyltransferase	PS.photorespiration.serine hydroxymethyltransferase	photosynthesis and energy	2a	55	-0.05311	-0.288729	-0.91706	-0.194731	0.72488	1.45892	1.65945	1.12617	0.329416	0.21546	0.200412	-0.261833	-0.541565	-1.04127	-1.3789	-1.37935		7.06256	7.40003	7.82967	8.17261	8.2663	8.01715	7.64491	7.59167	7.58464	7.36868	7.23799	7.00453	6.84679	6.84658
HA27A03	Photosystem I reaction center subunit II, chloroplast	1e-39	PSAD_HORVU Photosystem I reaction center subunit II, chloroplast precursor (Photosystem I 20 kDa subunit) (PSI-D)	PS.lightreaction.photosystem I.PSI polypeptide subunits	photosynthesis and energy	2a	59	-0.06913	-0.291242	-0.56364	-0.395874	1.01668	1.32646	1.22877	0.986189	0.965011	0.596085	-0.0586113	-0.600771	-0.558587	-1.20339	-1.58096	-1.15736		6.96803	7.01651	7.4247	7.51422	7.48599	7.41589	7.40977	7.30316	7.11397	6.9573	6.96949	6.78316	6.67405	6.79646
HA20L01	putative transaldolase	9e-93	putative transaldolase ToTAL2 [Oryza sativa (japonica cultivar-group)]	OPP.non-reductive PP.transaldolase	photosynthesis and energy	2a	60	0.105262	-0.118444	-0.206896	-0.75128	-0.446451	-0.0254492	0.59375	1.09699	1.33093	1.2313	1.1472	0.492385	-0.408202	-1.0555	-1.4162	-1.58258		8.34149	8.21539	8.286	8.38352	8.52695	8.64352	8.69771	8.67463	8.65515	8.50347	8.29486	8.14492	8.06137	8.02283
HA23C20	3.1_Homeodomain T01727 HOXB4;	0	protein Mitochondrial ATP synthase g subunit	mitochondrial electron transport / ATP synthesis.F1-ATPase	photosynthesis and energy	2a	62	-0.075723	-0.166078	-1.18156	0.00206894	1.24023	1.89419	1.59556	0.732862	0.0111801	-0.587026	-0.855464	-0.562956	-0.0996492	-0.268545	-0.76748	-1.15341		11.7616	12.632	13.5425	14.0234	13.8038	13.1694	12.6387	12.1988	12.0014	12.2165	12.5572	12.433	12.0661	11.7823
HA11F22	Putative ATP SYNTHASE GAMMA CHAIN, MITOCHONDRIAL PRECURSOR	3e-85	protein ATP synthase F1, gamma subunit	mitochondrial electron transport / ATP synthesis.F1-ATPase	photosynthesis and energy	2a	64	-0.056649	-0.274226	-0.977362	0.00396256	0.958819	1.15617	1.18653	1.13481	0.987672	0.462317	-0.0653768	-0.551304	-0.49351	-0.71718	-1.34605	-1.7395		8.89154	9.33607	9.76861	9.85801	9.87176	9.84833	9.78168	9.5437	9.30466	9.08454	9.11072	9.0094	8.72453	8.5463
HA15F08	putative transaldolase	3e-30	putative transaldolase ToTAL2 [Oryza sativa (japonica cultivar-group)]	OPP.non-reductive PP.transaldolase	photosynthesis and energy	2a	65	0.135156	-0.199632	-1.31631	-0.734345	-0.185639	0.324702	1.00352	1.27554	1.17622	0.994347	0.87386	0.43607	-0.168704	-0.986299	-1.36674	-1.32623		6.36048	6.57938	6.78577	6.97773	7.23306	7.33538	7.29802	7.22961	7.18429	7.01962	6.79214	6.48461	6.34151	6.35675
HA10C03	Chlorophyll A-B binding protein 3C, chloroplast precursor (LHCII type I CAB-3C) (LHCP) pir	5e-72	protein Chlorophyll A-B binding protein, putative	PS.lightreaction.photosystem II.LHC-II	photosynthesis and energy	2a	66	0.011375	-0.062852	-1.7632	-0.0296775	1.62868	1.71388	1.02575	0.086497	-0.0706259	-0.447701	-0.803564	-0.229224	0.597673	0.229806	-0.813619	-1.12468		5.87678	6.75776	7.60054	7.64384	7.29413	6.8168	6.73695	6.54532	6.36447	6.65635	7.07658	6.88963	6.35936	6.20128
HA30C09	chlorophyll a/b binding protein	4e-87	chlorophyll a/b binding protein precursor [Hordeum vulgare]	PS.lightreaction.photosystem I.LHC-I	photosynthesis and energy	2a	67	-0.224074	-0.294062	-0.831409	0.551942	1.67837	1.71816	1.22812	0.658433	0.245644	-0.38921	-0.889158	-0.919409	-0.55257	-0.657474	-0.999818	-0.84162		6.24526	6.96869	7.55776	7.57857	7.3223	7.02438	6.80851	6.47651	6.21506	6.19924	6.39108	6.33622	6.15719	6.23992
HA17C24	ribulose-bisphosphate carboxylase small unit	1e-94	ribulose-1,5-bisphosphate carboxylase/oxygenase small subunit [Triticum aestivum]	PS.calvin cyle.rubisco small subunit	photosynthesis and energy	2a	68	0.175432	-0.126799	-2.87613	-0.806132	0.954165	1.22523	0.874938	0.455586	0.259809	-0.0595497	-0.0212815	0.36144	0.44128	-0.0448178	-0.415498	-0.349032		7.09459	8.64865	9.9702	10.1737	9.91072	9.59589	9.44891	9.20915	9.23788	9.52521	9.58515	9.22021	8.94192	8.99182
HA15A11	uncoupling protein	5e-60	protein Mitochondrial carrier protein, putative	mitochondrial electron transport / ATP synthesis.uncoupling protein	photosynthesis and energy	2a	69	-0.090094	-0.312603	-1.00645	0.132754	0.935318	1.39591	1.52907	1.301	0.626468	-0.0312693	-0.407886	-0.465627	-0.604695	-0.892611	-1.15262	-1.35936		7.66265	8.03652	8.29991	8.45107	8.49477	8.41992	8.19855	7.98269	7.85909	7.84014	7.7945	7.70001	7.61468	7.54683
HB12K08	Chlorophyll A-B binding protein 3C, chloroplast	2e-88	protein Chlorophyll A-B binding protein, putative	PS.lightreaction.photosystem II.LHC-II	photosynthesis and energy	2a	73	-0.109459	-0.236409	-1.17693	0.116587	1.45876	1.71902	1.35726	0.717599	0.222327	-0.197906	-0.396271	-0.394363	-0.201287	-0.664275	-1.28499	-1.27554		6.47212	7.42091	8.40539	8.59629	8.33094	7.86175	7.49847	7.19023	7.04473	7.04613	7.18775	6.84815	6.39286	6.39979
HY09D18	sucrose synthase type I	6e-70	protein sucrose synthase (EC 2.4.1.13) 1 - rice;sucrose synthase type I [Triticum aestivum];	major CHO metabolism.degradation.sucrose.Susy	Starch metabolism	2a	2	-0.061828	-0.265899	-0.344602	-0.39039	0.274717	1.43127	1.81108	1.42638	0.691216	0.013977	-0.424047	-0.623051	-0.611799	-0.695451	-1.04366	-1.51563		11.8121	11.7653	12.4451	13.6272	14.0154	13.6222	12.8708	12.1786	11.7309	11.5275	11.539	11.4535	11.0976	10.6152
HZ47K23	alpha-galactosidase	4e-64	protein putative alpha-galactosidase preproprotein	minor CHO metabolism.galactose.alpha-galactosidases	Starch metabolism	2a	7	-0.1106	-0.339017	-0.755524	-0.0699701	0.934427	1.71822	1.70153	1.08825	0.271028	-0.0426632	-0.218078	-0.644315	-1.04893	-1.06606	-0.940434	-0.927486		6.69361	7.81131	9.44884	10.7267	10.6995	9.69963	8.36726	7.85583	7.56984	6.87492	6.21526	6.18732	6.39214	6.41325
HY10D14	Sucrose synthase 2 (Sucrose-UDP glucosyltransferase 2) pir	1e-117	sucrose synthase [Hordeum vulgare subsp. vulgare]	major CHO metabolism.degradation.sucrose.Susy	Starch metabolism	2a	9	-0.041362	-0.305449	-0.68936	-0.368597	0.454242	1.45648	1.63657	1.31474	0.76016	0.266323	-0.121068	-0.407541	-0.710863	-1.08561	-1.28627	-1.2192		8.25293	8.78904	10.1643	11.8394	12.1404	11.6025	10.6756	9.85022	9.20275	8.72395	8.21699	7.59065	7.25527	7.36738
HZ41I22	alpha,alpha-trehalose-phosphate synthase	3e-70	protein Similar to trehalose-6-phosphate synthase [imported] - Arabidopsis thaliana	minor CHO metabolism.trehalose.TPS	Starch metabolism	2a	19	0.203782	-0.236652	-2.11999	-1.38977	-0.117431	1.08257	1.4962	1.35549	0.666533	0.0381034	-0.109175	0.0500317	0.205075	0.0135454	-0.336349	-0.834831		4.53362	4.84583	5.38983	5.9029	6.07975	6.01959	5.72502	5.45633	5.39336	5.46143	5.52772	5.44583	5.29623	5.0831
HZ38L09	sucrose synthase (EC 2.4.1.13) Ss1 - barley emb	2e-99	sucrose synthase [Hordeum vulgare subsp. vulgare]	major CHO metabolism.degradation.sucrose.Susy	Starch metabolism	2a	21	0.113406	-0.211749	-1.26719	-1.18198	-0.301675	1.21282	1.74864	1.53149	0.997039	0.215592	-0.250135	-0.331715	-0.276543	-0.311296	-0.730882	-1.05416		10.6695	10.7563	11.653	13.1957	13.7415	13.5203	12.9759	12.1799	11.7055	11.6224	11.6786	11.6432	11.2158	10.8865
HY04O18	Glucose-1-phosphate adenylyltransferase large subunit 1	4e-80	glucose-1-phosphate adenylyltransferase [Hordeum vulgare subsp. vulgare];S24984 glucose-1-phosphate adenylyltransferase (EC 2.7.7.27) - barley;	major CHO metabolism.synthesis.starch.AGPase	Starch metabolism	2a	23	0.143624	-0.309342	-1.27971	-1.16149	-0.459043	0.835345	1.57057	1.54437	1.11778	0.736694	0.346143	-0.402465	-0.937434	-0.853723	-0.608258	-0.448787		8.22507	8.4339	9.46847	11.2497	12.3689	12.3776	11.7921	11.3358	10.8761	9.86768	9.1045	9.25841	9.64855	9.91595
HY04O18	Glucose-1-phosphate adenylyltransferase large subunit 1	4e-80	glucose-1-phosphate adenylyltransferase [Hordeum vulgare subsp. vulgare];S24984 glucose-1-phosphate adenylyltransferase (EC 2.7.7.27) - barley;	major CHO metabolism.synthesis.starch.AGPase	Starch metabolism	2a	24	0.196798	-0.33483	-1.48565	-1.33469	-0.586796	0.700855	1.50992	1.51621	1.09296	0.763097	0.43078	-0.298207	-0.84991	-0.738648	-0.456616	-0.263313		8.22507	8.4339	9.46847	11.2497	12.3689	12.3776	11.7921	11.3358	10.8761	9.86768	9.1045	9.25841	9.64855	9.91595
HF08M21	starch synthase I	1e-81	starch synthase I [Hordeum vulgare]	major CHO metabolism.synthesis.starch.starch synthase	Starch metabolism	2a	37	0.155359	-0.297158	-1.79147	-1.16617	-0.1705	1.04544	1.66501	1.42341	0.609217	0.508051	0.483408	-0.0517397	-0.539334	-0.669964	-0.673124	-0.672236		7.39801	7.82734	8.51096	9.34582	9.77121	9.60533	9.04631	8.97685	8.95993	8.5925	8.25772	8.16803	8.16586	8.16647
HF11H21	sucrose synthase (EC 2.4.1.13) - barley (fragment) emb	4e-99	sucrose synthase [Hordeum vulgare subsp. vulgare]	major CHO metabolism.degradation.sucrose.Susy	Starch metabolism	2a	41	0.118187	-0.224925	-1.37923	-1.20805	-0.26301	1.24877	1.83583	1.45734	0.748017	0.248812	-0.0317417	-0.248851	-0.309663	-0.354955	-0.659651	-1.08361		10.246	10.4346	11.4758	13.1414	13.7882	13.3712	12.5897	12.0397	11.7306	11.4914	11.4244	11.3745	11.0388	10.5717
HF19K04	Crystal Structure Of Rice Alpha-Galactosidase	6e-98	protein putative alpha-galactosidase preproprotein	minor CHO metabolism.galactose.alpha-galactosidases	Starch metabolism	2a	44	-0.057985	-0.2917	-1.02399	-0.236619	0.870151	1.7588	1.74295	1.1176	0.266328	-0.102956	-0.212904	-0.568311	-0.965539	-1.03372	-0.870852	-0.740936		6.46876	7.60125	9.19314	10.4713	10.4485	9.54905	8.32465	7.7935	7.63536	7.12417	6.55283	6.45477	6.68902	6.87588
HB05N09	starch synthase I	4e-58	starch synthase I [Hordeum vulgare]	major CHO metabolism.synthesis.starch.starch synthase	Starch metabolism	2a	56	0.134473	-0.289948	-1.74423	-1.14691	-0.0136946	1.18845	1.70692	1.37392	0.594632	0.495189	0.350839	-0.252242	-0.682453	-0.702241	-0.613239	-0.554944		7.7045	8.1908	9.11339	10.0921	10.5142	10.2431	9.60865	9.52769	9.41017	8.91918	8.56893	8.55282	8.62528	8.67274
HB04F10	trehalose-6-phosphate synthase homolog DL4920W	2e-47	protein trehalose-phosphatase, putative	minor CHO metabolism.trehalose.potential TPS/TPP	Starch metabolism	2a	61	0.280582	-0.17715	-0.068195	-1.45715	-1.47838	-0.593394	0.53109	1.16618	1.36265	1.45227	1.14721	0.232411	-0.456977	-0.699216	-0.496857	-0.641636		8.73613	8.2245	8.21668	8.54267	8.95688	9.19082	9.26319	9.2962	9.18383	8.84686	8.59292	8.50369	8.57823	8.5249
HA31O14	Sucrose synthase 2 (Sucrose-UDP glucosyltransferase 2) pir	2e-98	sucrose synthase [Hordeum vulgare subsp. vulgare]	major CHO metabolism.degradation.sucrose.Susy	Starch metabolism	2a	70	0.113789	-0.267892	-1.53276	-1.11115	-0.00494036	1.19458	1.57135	1.39189	0.934457	0.491647	0.142692	-0.0817584	-0.3846	-0.768864	-0.965468	-0.877083		5.68994	6.46451	8.49684	10.7006	11.3928	11.0631	10.2227	9.40917	8.76807	8.35571	7.79933	7.09336	6.73216	6.89454
HB02N20	0	5e-41	starch synthase II [Hordeum vulgare subsp. vulgare]	major CHO metabolism.synthesis.starch.starch synthase	Starch metabolism	2a	72	0.116804	-0.259648	-1.11842	-1.1751	-0.374306	0.883226	1.77499	1.73249	0.959147	0.369023	0.111632	-0.231979	-0.616026	-0.750577	-0.843232	-0.720875		6.13945	6.09251	6.75575	7.79728	8.53587	8.50067	7.86016	7.3714	7.15822	6.87363	6.55555	6.44411	6.36737	6.46871
HA06K19	gi|30678807|ref|NP_850506.1| expressed protein	5e-51	protein universal stress protein family;sucrose synthase 2 [Hordeum vulgare subsp. vulgare];	major CHO metabolism.degradation.sucrose.Susy	Starch metabolism	2a	74	0.158915	-0.247034	-1.61323	-1.36699	-0.340178	1.19818	1.66449	1.41406	0.882375	0.334962	-0.0673052	-0.170672	-0.129202	-0.29144	-0.62783	-0.887208		8.23232	8.49524	9.59162	11.2342	11.7321	11.4647	10.897	10.3125	9.88298	9.77261	9.81689	9.64366	9.28448	9.00753
HA24C13	putative fructokinase II	3e-90	protein kinase, pfkB family	major CHO metabolism.degradation.sucrose.fructokinase	Starch metabolism	2a	78	-0.042142	-0.285953	-1.2838	-0.113551	0.938014	1.58244	1.58931	1.11722	0.394971	0.0399245	-0.0457988	-0.346852	-0.655611	-0.949785	-1.14949	-1.11699		6.53076	7.86437	9.06273	9.79712	9.80494	9.26695	8.44388	8.03927	7.94158	7.5985	7.24664	6.9114	6.68382	6.72085
HA22P03	glucan endo-1,3-beta-D-glucosidase	1e-79	E13D_HORVU Glucan endo-1,3-beta-glucosidase GIV ((1->3)-beta-glucan endohydrolase GIV) ((1->3)-beta-glucanase isoenzyme GIV) (Beta-1,3-endoglucanase GIV)	misc.beta 1,3 glucan hydrolases	Starch metabolism	2a	79	0.066596	-0.275761	-1.57369	-0.676587	0.357034	1.22759	1.57496	1.39481	0.958915	0.303233	0.0641032	-0.234868	-0.658466	-0.861578	-0.9389	-0.936548		5.57999	6.50677	7.57458	8.47393	8.83279	8.64668	8.19637	7.519	7.27196	6.9631	6.52549	6.31566	6.23578	6.23821
HB31C12	Alpha-amylase/subtilisin inhibitor (RASI) pir	5e-11	protein alpha-amylase/subtilisin inhibitor (rasi)	development.inhibitor proteins	storage proteins and inhibitors	2a	22	0.108039	-0.293603	-1.5242	-1.06782	0.119261	1.20403	1.54438	1.34373	0.973727	0.578767	0.205521	-0.462858	-0.904618	-0.955488	-0.693243	-0.361197		5.79582	6.43055	8.08154	9.59024	10.0636	9.78453	9.26993	8.72062	8.20151	7.27193	6.65753	6.58678	6.95151	7.41332
HB32B21	nodulin/3.3_Fork head T02426 FOXC1	1e-34	putative early nodulin [Oryza sativa (japonica cultivar-group)]	development.unspecified	storage proteins and inhibitors	2a	29	0.039898	-0.270095	-1.33629	-0.275507	0.349405	0.948388	1.3437	1.28344	0.944911	0.801793	0.428786	-0.298829	-0.627364	-0.862177	-1.15957	-1.54069		10.1736	10.9059	11.3373	11.7508	12.0237	11.9821	11.7484	11.6496	11.3921	10.8898	10.663	10.5009	10.2956	10.0325
HA30N09	trypsin inhibitor, BTICMc	4e-81	trypsin inhibitor, BTICMc [Hordeum vulgare subsp. vulgare]	development.inhibitor proteins	storage proteins and inhibitors	2a	71	0.16221	-0.254392	-0.95757	-1.40148	-0.773335	0.6828	1.57935	1.71239	1.35328	0.547475	-0.0432658	-0.373447	-0.571148	-0.567653	-0.560679	-0.626728		7.72545	7.20096	7.94313	9.6636	10.7229	10.8801	10.4558	9.50371	8.80573	8.41561	8.18202	8.18615	8.19439	8.11635
HB24L17	0	5e-25	putative RNA binding protein [Arabidopsis thaliana]	RNA.regulation of transcription	Regulators	2a	25	0.000531	-0.139005	-1.58543	-0.234103	1.32256	1.94855	1.45805	0.587318	-0.00776605	-0.327021	-0.545079	-0.662286	-0.811919	-0.843149	-0.430023	0.130301		4.7571	5.42304	6.19017	6.49866	6.25694	5.82784	5.53458	5.37725	5.26979	5.21203	5.13829	5.1229	5.32649	5.60262
HA31C17	0	4e-27	protein PHD-finger, putative	RNA.regulation of transcription.Alfin-like	Regulators	2a	75	-0.141578	-0.279483	-0.493915	0.44711	0.994922	1.26615	0.959149	0.534706	0.412175	0.589945	0.657269	-0.0764011	-0.835886	-0.995157	-1.47864	-1.98143		7.19611	7.4881	7.65808	7.74224	7.64698	7.51528	7.47726	7.53242	7.55331	7.32566	7.09	7.04058	6.89056	6.73455
HA03G10	transcription factor EREBP1	5e-50	protein AP2 domain, putative	RNA.regulation of transcription.AP2/EREBP, APETALA2/Ethylene-responsive element binding protein family	Regulators	2a	58	0.143028	-0.234657	-1.7942	-1.09689	0.128213	1.07371	1.17422	1.04652	1.10429	0.730391	0.359248	0.203331	0.025446	-0.7515	-1.20025	-1.00253		6.44844	6.81539	7.46009	7.95765	8.01054	7.94334	7.97374	7.77698	7.58167	7.49962	7.40601	6.99715	6.761	6.86505
HY02D01	gi|20804498|dbj|BAB92193.1| P0520B06.17	1e-42	P0520B06.17 [Oryza sativa (japonica cultivar-group)]	RNA.regulation of transcription.AS2,Lateral Organ Boundaries Gene Family	Regulators	2a	32	-0.009528	-0.125626	-1.53776	-0.218763	1.20561	1.97185	1.4527	0.562236	-0.0127825	-0.407483	-0.624364	-0.517627	-0.102941	0.013334	-0.448588	-1.33542		10.4919	11.0727	11.6999	12.0373	11.8087	11.4166	11.1634	10.9896	10.8941	10.9411	11.1237	11.1749	10.9715	10.581
HF16G13	helix-loop-helix DNA-binding protein	1e-72	protein Helix-loop-helix DNA-binding domain, putative	RNA.regulation of transcription.bHLH,Basic Helix-Loop-Helix family	Regulators	2a	38	-0.109138	-0.116889	0.970026	0.688158	0.0923133	0.2028	0.766186	0.7765	-0.0565168	0.702493	1.44647	-0.11479	-1.56288	-1.4077	-0.945884	-1.55717		5.89747	5.8491	5.74685	5.76581	5.86249	5.86426	5.72131	5.85156	5.97923	5.71131	5.46281	5.48944	5.56869	5.46379
HZ65B18	0	#N/A	OLD 0	RNA.regulation of transcription.C2H2 zinc finger family	Regulators	2a	8	-0.017639	-0.048607	0.23313	0.21487	0.62693	0.358922	-0.0953109	0.446934	1.47099	0.707837	0.032849	0.355063	0.546558	-0.792608	-1.95426	-2.15191		6.51572	6.51094	6.61881	6.54865	6.42974	6.57169	6.83977	6.63999	6.46329	6.54764	6.59777	6.2472	5.9431	5.89136
HF25F04	putative SNF2 domain/helicase domain-containing protein	3e-84	protein Helicase conserved C-terminal domain, putative	RNA.regulation of transcription.Chromatin Remodeling Factors	Regulators	2a	27	0.103696	-0.171806	-0.688726	-0.602677	-0.0834068	0.533811	0.865676	0.999753	0.882335	1.32491	0.874871	-0.798032	-1.85945	-1.57193	-0.291688	0.414554		6.19425	6.21016	6.30617	6.42029	6.48165	6.50644	6.48473	6.56656	6.48335	6.17404	5.97779	6.03095	6.26766	6.39824
HY09C09	4.7_HMG T01850 DSP1;	0	protein Structure-specific recognition protein, putative	RNA.regulation of transcription.Nucleosome/chromatin assembly factor group	Regulators	2a	16	-0.17829	-0.311179	0.123024	0.413678	0.55557	0.958286	1.12216	1.04876	0.795786	0.491787	0.103987	-0.434929	-0.666314	-0.882784	-1.39954	-2.22947		10.7593	10.9074	10.9797	11.1849	11.2684	11.231	11.1021	10.9472	10.7496	10.475	10.3571	10.2468	9.98349	9.56061
HZ47K22	nifU protein homolog YPL135w	1e-67	protein NifU-like N terminal domain, putative	RNA.regulation of transcription.unclassified	Regulators	2a	4	-0.139987	-0.15276	-0.746367	0.638419	1.53203	1.27785	0.589171	-0.00172032	0.134946	0.417293	0.461659	0.0677162	-0.0952413	-0.625334	-1.48228	-2.16815		7.8985	8.19346	8.3838	8.32966	8.18297	8.05711	8.08622	8.14636	8.15581	8.0719	8.03719	7.92428	7.74175	7.59566
HF21J04	gi|32489830|emb|CAE04574.1| OSJNBb0039L24.13	1e-13	protein Remorin, C-terminal region, putative	RNA.regulation of transcription.unclassified	Regulators	2a	43	0.184738	-0.160299	-1.36197	-1.59254	-0.357445	1.21397	1.62403	1.25224	0.495409	-0.026745	-0.285682	-0.795204	-0.952077	-0.417584	0.46662	0.736972		5.09255	5.03761	5.33191	5.70635	5.80406	5.71547	5.53513	5.41071	5.34901	5.2276	5.19022	5.31758	5.52827	5.59269
HA29N21	1.1_bZIP T00782 TAF(II) 135,	0	protein mTERF, putative	RNA.regulation of transcription.unclassified	Regulators	2a	63	-0.063449	-0.238041	-0.171088	0.159285	0.279594	0.667087	1.16794	1.22498	0.81272	0.799531	0.553536	-0.283356	-0.795139	-0.924674	-1.36293	-2.12749		9.30308	9.47567	9.53852	9.74095	10.0026	10.0324	9.81703	9.81014	9.68163	9.24443	8.97707	8.9094	8.68045	8.28104
HZ40G09	RNA binding protein Rp120	2e-90	protein Staphylococcal nuclease homologue, putative	RNA.regulation of transcription.Zn-finger(CCHC)	Regulators	2a	3	0.096986	-0.308526	-1.66871	-0.58474	0.174665	0.848108	1.40395	1.44474	0.914411	0.888136	0.472058	-0.546874	-1.11013	-0.837465	-0.638352	-0.759795		8.22267	8.80436	9.21188	9.57327	9.87155	9.89344	9.60885	9.59475	9.37147	8.82468	8.52242	8.66874	8.77559	8.71042
HY09J10	RNA binding protein Rp120	4e-60	protein Staphylococcal nuclease homologue, putative	RNA.regulation of transcription.Zn-finger(CCHC)	Regulators	2a	18	-0.095178	-0.339511	-0.386935	0.234801	0.518217	0.991752	1.18468	1.2556	1.07983	0.629356	0.173835	-0.596447	-1.21175	-1.03164	-1.26924	-1.57205		8.45786	8.71016	8.82517	9.01733	9.09562	9.1244	9.05307	8.87027	8.68542	8.37284	8.12315	8.19624	8.09982	7.97694
HF24O10	RNA binding protein Rp120	1e-107	protein Staphylococcal nuclease homologue, putative	RNA.regulation of transcription.Zn-finger(CCHC)	Regulators	2a	31	0.23243	-0.36689	-2.14432	-1.05492	-0.22555	0.525247	1.2335	1.36345	0.882075	0.971684	0.713003	-0.2993	-0.900371	-0.558619	-0.179023	-0.326852		8.01766	8.54589	8.94804	9.31209	9.65551	9.71852	9.48511	9.52856	9.40313	8.91228	8.62083	8.78654	8.9706	8.89892
HA25D18	ABA response element binding factor/1.1_bZIP T02673 G1.1_bZIP4	6e-43	ABA response element binding factor [Triticum aestivum]	hormone metabolism.abscisic acid.signal transduction	Regulators	2a	28	0.04221	-0.15387	-1.12477	0.404785	0.690605	0.313611	0.294382	0.651332	1.24409	1.57387	0.949869	-0.448407	-1.35821	-1.33696	-0.979367	-0.874838		7.90723	8.60244	8.60244	8.73235	8.561	8.55226	8.7145	8.98392	9.13381	8.85019	8.21465	7.80113	7.81079	7.97332
HA08L05	Vp-1 T01087 Viviparous-1; possibly involved in seed-specific hormone response/abscisic acid-insensitive protein 3	1e-48	protein Similar to VP1-ABI3-like protein	hormone metabolism.abscisic acid.signal transduction	Regulators	2a	31	-0.131604	-0.318081	0.236733	0.310318	0.42012	0.705231	0.97523	1.19936	1.24047	0.800341	0.125702	-0.701445	-1.1526	-1.37137	-1.36872	-1.41937		6.07885	6.12613	6.12613	6.19668	6.37987	6.55335	6.69736	6.72377	6.44098	6.00751	5.47605	5.18617	5.04561	5.04731
HY10B02	dwarf protein, OSDIM	7e-82	protein dwarf protein, OSDIM - rice	hormone metabolism.brassinosteroid	Regulators	2a	8	-0.065716	-0.350526	-0.825055	0.0334778	0.725749	1.25239	1.38875	1.3396	0.782975	0.364604	0.163521	-0.638915	-1.28454	-1.24065	-1.07517	-0.986725		6.34868	6.79741	6.79741	7.15924	7.4345	7.50577	7.48008	7.18915	6.97048	6.86538	6.44597	6.10852	6.13146	6.21795
HY07C13	C0004_Zinc finger T00315	0	OSJNBa0011F23.20 [Oryza sativa (japonica cultivar-group)]	hormone metabolism.cytokinin.signal transduction	Regulators	2a	17	-0.225999	-0.202623	0.0366274	0.968175	1.47556	1.02663	0.309441	-0.0296969	-0.115768	0.833819	0.971487	-0.3298	-1.42707	-1.63758	-1.24952	-0.83229		7.98106	8.34666	8.34666	8.54579	8.3696	8.08813	7.95503	7.92125	8.29393	8.34796	7.83725	7.40661	7.32399	7.47629
HA18K04	two-component phosphorelay mediator HP1	4e-05	protein Hpt domain, putative	hormone metabolism.cytokinin.signal transduction	Regulators	2a	34	-0.031863	-0.267585	-1.24327	-0.302819	0.912518	1.76053	1.66972	1.04594	0.488653	0.0314925	-0.406609	-0.755334	-0.820483	-0.719952	-0.792187	-0.868202		4.22434	5.23438	5.23438	6.53965	7.45041	7.35288	6.68295	6.08442	5.59343	5.12291	4.74838	4.67841	4.78638	4.7088
HB20K01	gi|18406032|ref|NP_565981.1| expressed protein	2e-59	protein Helix-turn-helix, putative	hormone metabolism.ethylene.induced-regulated-responsive-activated	Regulators	2a	35	0.059802	-0.178671	-1.31246	-0.412531	0.372221	0.894741	1.16158	0.978032	0.707278	0.762089	0.843435	0.304565	-0.269285	-0.803576	-1.44705	-1.77904		8.0595	8.41119	8.41119	8.71787	8.92207	9.02635	8.95462	8.84881	8.87023	8.90202	8.69143	8.46717	8.25837	8.0069
HA11L04	putative OsGAI	7e-36	protein GRAS family transcription factor, putative	hormone metabolism.gibberelin.signal transduction	Regulators	2a	33	-0.155253	-0.264533	-1.04109	0.269211	1.55937	1.88265	1.44194	0.643454	-0.18997	-0.436089	-0.362016	-0.424454	-0.662074	-0.885042	-0.934609	-0.861277		6.12202	7.87203	7.87203	9.59513	10.0269	9.4383	8.37186	7.25876	6.93005	7.02898	6.94559	6.62823	6.33044	6.26424
HZ48M23	gi|8096606|dbj|BAA96178.1| unnamed protein product	1e-58	GA 2-oxidase 5 [Hordeum vulgare subsp. vulgare]	hormone metabolism.gibberelin.synthesis-degradation	Regulators	2a	5	0.044307	-0.056341	-1.65	-0.418548	1.31337	1.48418	1.02569	0.717596	-0.0649894	-0.593926	-1.03508	0.167902	0.934374	0.214251	-0.909654	-1.18517		6.7712	7.09216	7.09216	7.54356	7.58808	7.46858	7.38828	7.18431	7.04645	6.93147	7.24501	7.44478	7.25709	6.96416
HY06D15	calmodulin-binding motif domains	1e-18	protein IQ calmodulin-binding motif, putative	signalling.calcium	Regulators	2a	14	-0.014556	-0.107646	-1.44725	0.149511	1.22883	1.36215	0.943306	0.610782	0.508304	0.00512215	-0.44798	-0.266836	0.33782	0.119609	-0.926936	-2.17643		6.99154	7.45291	7.45291	7.76477	7.80329	7.68227	7.58619	7.55658	7.41119	7.28027	7.33261	7.50732	7.44427	7.14188
HY07M09	hypothetical protein XP_212356	0.071	OLD hypothetical protein XP_212356	signalling.calcium	Regulators	2a	15	0.147667	-0.298927	-1.69734	-0.984027	-0.0333017	0.894258	1.4033	1.43359	0.96091	0.809028	0.163003	-0.735734	-0.994606	-1.04124	-0.301647	0.123802		7.53244	7.74552	7.74552	8.02952	8.3066	8.45866	8.46771	8.32651	8.28114	8.08816	7.81969	7.74236	7.72843	7.94936
HY04K15	gi|18418388|ref|NP_567956.1| C2 domain-containing protein	3e-38	protein At4g34150	signalling.calcium	Regulators	2a	23	0.217982	-0.206992	-1.35043	-1.42274	-0.740379	0.646404	1.49106	1.75813	1.12061	0.0811135	-0.542568	-0.521401	-0.553151	-0.505782	-0.140419	0.679555		7.73299	7.68345	7.68345	8.1509	9.10091	9.67954	9.86249	9.42576	8.71366	8.28641	8.30091	8.27916	8.31161	8.5619
HZ51P06	gi|5922611|dbj|BAA84612.1| unnamed protein product	1e-78	protein ADP-ribosylation factor family	signalling.G-proteins	Regulators	2a	2	-0.155003	-0.314858	-1.00496	0.264063	1.40079	1.86549	1.44036	0.632698	0.114384	-0.114691	-0.285069	-0.593267	-0.697114	-0.918437	-1.06308	-1.04116		8.22487	8.69143	8.69143	9.10935	9.2802	9.1239	8.82696	8.6364	8.55218	8.48954	8.37623	8.33805	8.25668	8.2035
HA24H16	GTP-binding protein, putative	2e-43	protein Ras family, putative	signalling.G-proteins	Regulators	2a	38	0.035361	-0.202477	-1.25286	0.0317045	0.269911	0.690835	1.11487	1.32397	1.17094	0.793416	0.289923	-0.26154	-0.508886	-0.565387	-1.12633	-1.97056		7.01888	7.58953	7.58953	7.69535	7.88234	8.07071	8.1636	8.09562	7.92791	7.70424	7.45926	7.34938	7.32428	7.07509
HA31E11	putative z-protein	5e-58	protein Uncharacterized protein family UPF0005	signalling.in sugar and nutrient physiology	Regulators	2a	32	0.128547	-0.049181	-2.43012	-0.885062	1.17798	1.57804	0.834005	0.0472124	-0.204679	-0.630538	-0.459748	0.447871	0.851798	0.155692	-0.335835	-0.146617		7.93093	8.78194	8.78194	9.91825	10.1386	9.72879	9.29543	9.15669	8.92213	9.0162	9.51611	9.73859	9.35518	9.08445
HB24G14	gi|18408845|ref|NP_564904.1| F12A21.14	3e-09	putative serine/threonine-specific receptor protein kinase [Oryza sativa (japonica cultivar-group)]	signalling.light	Regulators	2a	11	0.048425	-0.25359	-1.21323	-0.18745	0.228574	0.677087	1.15079	1.3503	1.20982	0.971213	0.45617	-0.340006	-0.732125	-0.836094	-1.11389	-1.62117		8.82028	9.52058	9.52058	9.8046	10.1108	10.4342	10.5704	10.4745	10.3116	9.95998	9.41643	9.14873	9.07775	8.8881
HF02E14	putative far-red impaired response protein	3e-81	protein transposon protein, putative, unclassified	signalling.light	Regulators	2a	18	0.249646	-0.303728	-1.3955	-1.36134	-0.896641	0.326292	1.40814	1.71521	1.36133	0.569757	-0.062434	-0.56445	-0.831456	-0.369747	-0.0733669	0.174203		5.41685	5.43091	5.43091	5.62218	6.12554	6.57083	6.69722	6.55156	6.22575	5.96554	5.75891	5.64901	5.83905	5.96104
HY07B17	0.2_HMGI_Y T01851	0	protein GRAS family transcription factor, putative	signalling.light	Regulators	2a	19	0.195334	-0.24718	-1.31101	-1.05219	-0.533525	0.223382	0.761463	1.19594	1.49379	1.23484	0.882028	0.327689	-0.248218	-0.664264	-1.06222	-1.24769		7.58131	7.72555	7.72555	8.0146	8.43642	8.73629	8.97842	9.14441	9.0001	8.80348	8.49455	8.1736	7.94174	7.71996
HZ61D15	gi|32480057|emb|CAE01801.1| OSJNBa0039K24.20	2e-79	MAP3K-like protein kinase [Oryza sativa (japonica cultivar-group)]	signalling.MAP kinases	Regulators	2a	10	-0.21749	-0.259974	0.0837339	0.792201	0.820535	0.787809	0.76235	0.864631	0.967749	0.386055	-0.140276	-0.239917	-0.201179	-1.01645	-1.81428	-2.05296		6.36254	6.63358	6.63358	6.64442	6.6319	6.62216	6.66129	6.70074	6.4782	6.27684	6.23872	6.25354	5.94164	5.63641
HA14I19	gi|32487496|emb|CAE05781.1| OSJNBb0020J19.10	6e-36	protein Phosphatidylinositol-4-phosphate 5-Kinase, putative	signalling.phosphinositides	Regulators	2a	29	0.197582	-0.26239	-1.37168	-0.695571	-0.471943	-0.233821	0.664251	1.68635	1.9011	1.16388	0.353702	-0.449513	-0.910549	-0.708397	-0.37741	-0.550394		8.8901	9.30757	9.30757	9.44565	9.59268	10.1472	10.7783	10.9109	10.4557	9.95545	9.4595	9.17483	9.29965	9.50402
HZ61E04	putative 5-formyltetrahydrofolate cycloligase	1e-91	protein 5-formyltetrahydrofolate cyclo-ligase, putative	C1-metabolism	minor carbohydrates	2b	1	0.751955	-0.348906	-2.02677	-1.46931	-1.08064	-0.531489	0.0563052	0.62897	1.08283	1.05139	0.755443	0.784779	1.05547	0.325329	-0.315342	-0.316958		5.77719	5.99458	6.14615	6.3603	6.58952	6.81284	6.98983	6.97757	6.86216	6.8736	6.97916	6.69443	6.44459	6.44396
HF06M13	gi|8570064|dbj|BAA96769.1| unnamed protein product	1e-90	protein Thiamine pyrophosphate enzyme, central domain, putative	fermentation.PDC	minor carbohydrates	2b	4	0.538566	-0.366816	-1.20801	-1.57583	-1.42458	-0.524065	0.45201	0.968093	1.122	1.40734	1.29513	0.581878	-0.144501	-0.42836	-0.350852	-0.170241		5.65974	5.32964	5.46538	6.27355	7.14953	7.61269	7.75081	8.00689	7.90619	7.26608	6.61419	6.35944	6.429	6.59109
HF11K16	Glucose-6-phosphate isomerase, cytosolic	5e-29	protein glucose-6-phosphate isomerase	glycolysis.G6PIsomerase	minor carbohydrates	2b	8	0.874419	-0.547682	-1.92028	-1.82367	-1.36536	-0.401025	0.601263	0.937336	0.768209	0.892916	0.856015	0.528952	0.318811	0.380715	0.270317	-0.0441967		5.78603	5.83653	6.07611	6.58021	7.10415	7.27983	7.19142	7.25661	7.23732	7.06635	6.9565	6.98886	6.93115	6.76674
HB31D20	phosphoglucomutase	4e-89	phosphoglucomutase [Triticum aestivum]	glycolysis.PGM	minor carbohydrates	2b	10	0.600784	-0.456336	-2.44627	-1.88224	-0.667974	0.435241	0.911523	0.907606	0.670105	0.454652	0.300703	0.370306	0.440573	0.173764	0.0659858	0.266019		7.41935	7.80232	8.62679	9.37586	9.69925	9.69659	9.53533	9.38904	9.28451	9.33177	9.37948	9.19832	9.12514	9.26096
HY04O24	putative aldose 1-epimerase	7e-75	protein Aldose 1-epimerase	minor CHO metabolism.others	minor carbohydrates	2b	11	0.564984	-0.45373	-2.6766	-1.63768	-0.289827	0.364859	0.434483	0.642544	0.892783	0.946654	0.664735	0.265506	0.140638	0.15786	0.247452	-0.153401		6.08312	6.6206	7.31791	7.65661	7.69263	7.80027	7.92973	7.9576	7.81175	7.60521	7.54061	7.54952	7.59587	7.38849
HY01G10	apoplastic invertase	2e-58	cell-wall invertase 7 [Oryza sativa (japonica cultivar-group)]	minor CHO metabolism.others	minor carbohydrates	2b	14	0.828071	-0.491379	-2.27539	-1.85014	-0.938669	0.0752683	0.281027	0.498628	0.749532	0.82649	0.924544	0.837845	0.554124	0.230371	0.142515	-0.0561506		6.14799	6.28768	6.58709	6.92016	6.98775	7.05923	7.14165	7.16693	7.19914	7.17066	7.07746	6.97111	6.94225	6.87699
HA30F10	pyruvate, phosphate dikinase (EC 2.7.9.1) precursor - rice dbj	1e-97	protein pyruvate, phosphate dikinase	gluconeogenese/ glyoxylate cycle.pyruvate dikinase	minor carbohydrates	2b	33	0.758921	-0.532386	-2.444	-1.81234	-0.828791	0.164189	0.621577	0.704888	0.628972	0.719836	0.772308	0.669801	0.314685	0.131856	0.12273	0.234284		7.22315	8.02607	9.27629	10.5385	11.1199	11.2258	11.1293	11.2448	11.3115	11.1812	10.7298	10.4974	10.4858	10.6276
HA29J12	cytosolic triosephosphate isomerase	2e-70	cytosolic triosephosphate isomerase [Hordeum vulgare]	glycolysis.TPI	minor carbohydrates	2b	39	0.668677	-0.302136	-2.57281	-1.6647	-0.650006	0.329918	0.711634	0.630679	0.299791	-0.0886572	0.120378	0.661648	0.928411	0.790738	0.322849	0.180126		8.85252	9.39208	9.99497	10.5772	10.804	10.7559	10.5593	10.3285	10.4527	10.7743	10.9328	10.851	10.573	10.4882
HB29G24	synthase -related	1e-44	mitochondrial ATP synthase precursor [Triticum aestivum]	mitochondrial electron transport / ATP synthesis.F1-ATPase	photosynthesis and energy	2b	18	0.448852	-0.35536	-2.29851	-1.40697	-0.523832	0.219764	0.312282	0.582132	1.18061	1.13557	0.993514	0.697658	0.331211	-0.0337369	-0.630363	-0.559319		8.52488	8.78063	9.03397	9.24728	9.27382	9.35123	9.52291	9.50999	9.46924	9.38437	9.27925	9.17456	9.00341	9.02379
HF16H23	glycine decarboxylase complex H-protein	5e-56	putative glycine decarboxylase complex H-protein [Oryza sativa (japonica cultivar-group)]	PS.photorespiration.glycine cleavage	photosynthesis and energy	2b	20	0.816267	-0.579782	-2.1829	-1.73197	-1.18042	-0.156882	0.708082	1.01736	0.891372	0.696233	0.653655	0.37018	-0.00936239	0.0136204	0.350664	0.560372		6.24926	6.53277	6.87955	7.52308	8.06691	8.26136	8.18215	8.05946	8.03269	7.85446	7.61583	7.63028	7.84219	7.97404
HA18O08	ornithine aminotransferase	3e-06	ornithine aminotransferase [Vitis vinifera]	PS.calvin cyle.aldolase	photosynthesis and energy	2b	36	0.609279	-0.250335	-2.41848	-1.71297	-0.631836	0.39386	0.583377	0.394042	0.316421	0.168435	0.14377	0.582471	1.10659	1.08628	0.363937	-0.375888		8.68137	9.07039	9.66653	10.2321	10.3366	10.2322	10.1894	10.1078	10.0942	10.3361	10.6251	10.6139	10.2156	9.80766
HY10G16	glucose-1-phosphate adenylyltransferase (EC 2.7.7.27) small chain A - barley emb	1e-115	ADP-glucose pyrophosphorylase small subunit [Hordeum vulgare subsp. vulgare]	major CHO metabolism.synthesis.starch.AGPase	Starch metabolism	2b	2	0.401878	-0.411007	-1.79976	-1.62882	-0.948414	0.182853	0.911374	1.17269	1.19151	1.03105	0.816185	0.420234	0.00680482	-0.31527	-0.558163	-0.482272		8.08017	8.29728	9.16147	10.5983	11.5236	11.8555	11.8794	11.6756	11.4027	10.8998	10.3747	9.96563	9.65713	9.75352
HZ53J13	probable 1,4-alpha-glucan branching enzyme (EC 2.4.1.18) - wheat gb	1e-44	1,4-alpha-D-glucan 6-alpha-D-(1,4-alpha-D-glucanotransferase	major CHO metabolism.synthesis.starch.starch branching	Starch metabolism	2b	3	0.389856	-0.410933	-2.19544	-1.59744	-0.648579	0.437271	1.07397	1.1326	0.821229	0.749065	0.818458	0.488809	0.044855	-0.299012	-0.454653	-0.371127		5.8874	6.3774	7.15488	8.04461	8.56631	8.61435	8.35922	8.30009	8.35695	8.08684	7.72307	7.44131	7.31378	7.38222
HY01J06	glucose-1-phosphate adenylyltransferase (EC 2.7.7.27) small chain A - barley emb	1e-72	ADP-glucose pyrophosphorylase small subunit [Hordeum vulgare subsp. vulgare];protein 132531 ADP-glucose pyrophosphorylase;	major CHO metabolism.synthesis.starch.AGPase	Starch metabolism	2b	12	0.361513	-0.411106	-2.15851	-1.45233	-0.510262	0.319493	0.816122	1.03888	1.14721	1.10551	0.888944	0.344097	-0.145266	-0.404091	-0.531646	-0.458155		7.65003	8.50533	9.64633	10.6513	11.2528	11.5226	11.6538	11.6033	11.341	10.6811	10.0884	9.77492	9.62043	9.70944
HF15E17	Glucose-1-phosphate adenylyltransferase small subunit	1e-113	ADP-glucose pyrophosphorylase small subunit [Hordeum vulgare subsp. vulgare]	major CHO metabolism.synthesis.starch.AGPase	Starch metabolism	2b	13	0.591167	-0.514178	-2.10371	-1.76749	-0.990193	0.0946168	0.78195	1.02295	1.04132	0.948719	0.777107	0.413392	0.0790855	-0.102536	-0.161106	-0.0341039		6.39305	6.96239	8.27863	10.1156	11.2795	11.6876	11.7187	11.5619	11.2713	10.6554	10.0893	9.78175	9.68257	9.89763
HF05M12	Putative trehalose-6-phosphate synthase	0.0003	protein trehalose-phosphatase, putative	minor CHO metabolism.trehalose.potential TPS/TPP	Starch metabolism	2b	16	0.411468	-0.325049	-1.03746	-1.64525	-1.36626	-0.175872	0.772244	0.973588	0.895486	1.30591	1.45604	0.556919	-0.425171	-0.661105	-0.391719	-0.257343		6.00096	5.61668	5.79307	6.5457	7.14515	7.27245	7.22307	7.48256	7.57748	7.00901	6.38808	6.23891	6.40923	6.49419
HY01D18	glucose-1-phosphate adenylyltransferase (EC 2.7.7.27) - barley prf	5e-86	protein glucose-1-phosphate adenylyltransferase, putative;S24984 glucose-1-phosphate adenylyltransferase (EC 2.7.7.27) - barley;	major CHO metabolism.synthesis.starch.AGPase	Starch metabolism	2b	19	0.417266	-0.449888	-2.10711	-1.68857	-0.797325	0.46398	1.18113	1.27923	0.997048	0.686316	0.467327	0.0324326	-0.307411	-0.210654	-0.035981	0.0395857		6.78152	7.41931	8.7774	10.6994	11.7922	11.9417	11.5117	11.0382	10.7045	10.0418	9.52394	9.67138	9.93755	10.0527
HB21H16	plastidic alpha 1,4-glucan phosphorylase 2	1e-77	plastidic alpha 1,4-glucan phosphorylase 2 [Triticum aestivum]	major CHO metabolism.degradation.starch.starch phosphorylase	Starch metabolism	2b	26	0.352134	-0.39871	-2.54309	-1.47912	-0.254406	0.69898	1.13839	1.09217	0.742222	0.677853	0.430068	-0.0544768	-0.263929	-0.00545368	0.00726457	-0.186473		5.93995	6.9522	8.11738	9.02442	9.44247	9.3985	9.06556	9.00432	8.76858	8.30759	8.10832	8.35423	8.36633	8.18201
HB21K16	starch branching enzyme IIa	6e-94	starch branching enzyme IIa [Aegilops tauschii]	major CHO metabolism.synthesis.starch.starch branching	Starch metabolism	2b	27	0.380493	-0.41649	-2.27838	-1.6367	-0.552322	0.535619	1.20091	1.1615	0.720677	0.687535	0.664965	0.312453	-0.048118	-0.158787	-0.273621	-0.335727		7.21625	7.76012	8.67921	9.60132	10.1652	10.1318	9.75817	9.73008	9.71095	9.41217	9.10656	9.01276	8.91543	8.86279
HA25P03	granule bound starch synthase	6e-89	granule bound starch synthase I [Hordeum vulgare]	major CHO metabolism.synthesis.starch.starch synthase	Starch metabolism	2b	28	0.623128	-0.52872	-2.33545	-1.76169	-0.834213	0.253953	0.893835	0.970842	0.772144	0.760334	0.655287	0.189723	-0.217668	-0.0379549	0.264589	0.426269		6.52545	7.3562	8.69912	10.2747	11.2012	11.3127	11.025	11.0079	10.8558	10.1817	9.59183	9.85204	10.2901	10.5242
HB15C17	isoamylase 1	4e-99	isoamylase [Hordeum vulgare]	major CHO metabolism.synthesis.starch.debranching	Starch metabolism	2b	29	0.37667	-0.410777	-1.9773	-1.66278	-0.659392	0.44565	1.12708	1.09093	0.660255	0.882492	1.02211	0.437628	-0.476071	-0.630849	-0.377133	0.117383		7.18115	7.30974	7.71997	8.17176	8.45036	8.43558	8.2595	8.35036	8.40744	8.16848	7.79492	7.73164	7.83537	8.03755
HA14C07	granule bound starch synthase	3e-99	granule bound starch synthase [Hordeum vulgare subsp. spontaneum]	major CHO metabolism.synthesis.starch.starch synthase	Starch metabolism	2b	30	0.564442	-0.50405	-2.29205	-1.82849	-0.803201	0.374234	1.00871	1.01022	0.76188	0.711463	0.587784	0.186154	-0.157798	0.0230211	0.221013	0.197052		6.50636	7.21251	8.77432	10.5679	11.5344	11.5367	11.1584	11.0816	10.8932	10.2814	9.75746	10.0329	10.3345	10.298
HA31F12	glucose pyrophosphorylase small subunit	1e-106	ADP-glucose pyrophosphorylase small subunit [Hordeum vulgare subsp. vulgare]	major CHO metabolism.synthesis.starch.AGPase	Starch metabolism	2b	31	0.872073	-0.500466	-2.30083	-1.87722	-0.917069	-0.0594016	0.36751	0.547393	0.82177	0.69415	0.692065	0.797788	0.610019	0.468932	0.192275	-0.037375		8.23786	8.43287	8.87488	9.26971	9.46624	9.54905	9.67536	9.61661	9.61565	9.66432	9.57788	9.51293	9.38557	9.27985
HB14M22	isoamylase	4e-53	isoamylase [Hordeum vulgare]	major CHO metabolism.synthesis.starch.debranching	Starch metabolism	2b	38	0.469071	-0.422257	-2.22971	-1.83282	-0.703622	0.606233	1.09012	0.9703	0.508626	0.540411	0.773923	0.588088	-0.00218739	-0.294553	-0.224559	0.209748		5.50794	5.73345	6.37505	7.1193	7.39424	7.32616	7.06384	7.0819	7.21458	7.10899	6.7736	6.60748	6.64725	6.89402
HB22H10	Glucose-1-phosphate adenylyltransferase small subunit	2e-99	ADP-glucose pyrophosphorylase; glucose-1-phosphate adenylyltransferase [Triticum aestivum]	major CHO metabolism.synthesis.starch.AGPase	Starch metabolism	2b	40	0.70164	-0.540451	-2.04058	-1.83712	-1.15344	-0.0469216	0.707718	0.957641	1.02862	0.881193	0.759168	0.496804	0.207152	0.0603143	-0.0649319	0.0443795		6.01726	6.36724	7.54327	9.44662	10.7447	11.1746	11.2967	11.0431	10.8332	10.3819	9.88366	9.63108	9.41564	9.60367
HB07D03	hordoindoline-b	5e-68	hordoindoline-b1 [Hordeum vulgare subsp. vulgare]	development.inhibitor proteins	storage proteins and inhibitors	2b	25	0.794822	-0.54926	-1.96383	-1.95613	-1.31177	-0.0551406	0.786011	1.00721	0.913241	0.698845	0.499408	0.341475	0.26138	0.268777	0.283408	0.227109		4.96438	4.9879	6.95646	10.7956	13.3654	14.0412	13.7541	13.0991	12.4898	12.0073	11.7626	11.7852	11.8299	11.6579
HB21A21	Putative RNA-binding protein	2e-87	protein YT521-B-like family, putative	RNA.regulation of transcription	Regulators	2b	32	0.664414	-0.383825	-1.20431	-2.23776	-1.54932	0.07671	0.917731	0.725374	0.427963	0.860701	1.07107	0.679552	-0.265898	-0.0604251	0.234159	0.324454		8.22474	7.91034	8.11978	8.61446	8.87032	8.8118	8.72132	8.85297	8.91697	8.79786	8.51023	8.57274	8.66236	8.68983
HB12B24	like auxin response factor	4e-72	ETTIN-like auxin response factor [Triticum aestivum]	RNA.regulation of transcription.ARF, Auxin Response Factor family	Regulators	2b	21	0.627446	-0.450453	-1.64592	-1.78486	-1.12395	-0.380722	0.550106	1.42827	1.404	0.837101	0.254695	-0.241344	-0.233216	-0.0480265	0.395421	0.588451		6.93106	6.86816	7.16737	7.50385	7.92526	8.32283	8.31184	8.05519	7.79152	7.56695	7.57063	7.65447	7.85523	7.94262
HB04L20	gi|11280864|pir||T51588 hypothetical protein 2 [imported]	1e-51	protein YABBY protein	RNA.regulation of transcription.C2C2(Zn) YABBY family	Regulators	2b	34	0.625735	-0.442805	-2.3911	-1.95544	-0.615789	0.52154	0.88344	0.805829	0.554829	0.319027	0.357188	0.326838	0.0425336	0.0336377	0.327954	0.789515		6.61476	6.89195	7.74431	8.46794	8.6982	8.64882	8.48912	8.33909	8.36337	8.34406	8.16317	8.15751	8.34477	8.63844
HB15L06	putative CXC domain protein TSO1	2e-46	protein DNA binding protein, putative	RNA.regulation of transcription.CPP(Zn),CPP1-related transcription factor family	Regulators	2b	23	0.706393	-0.414174	-1.31946	-1.94074	-1.50893	-0.516692	0.449563	1.20506	1.28136	0.961278	0.56547	0.406891	0.36315	0.254378	0.0139883	-0.215315		7.24654	6.97923	7.16502	7.59194	8.00768	8.33274	8.36557	8.22785	8.05755	7.98932	7.9705	7.9237	7.82027	7.72161
HB32A20	myb family transcription factor	8e-56	protein transcription factor, putative	RNA.regulation of transcription.MYB domain transcription factor family	Regulators	2b	6	0.776771	-0.471451	-2.62217	-1.75574	-0.479328	0.312915	0.433232	0.398819	0.583722	0.689256	0.496448	0.284011	0.0596898	0.141137	0.466463	0.991548		5.3468	5.94753	6.83251	7.3818	7.46522	7.44136	7.56956	7.64273	7.50905	7.36176	7.20623	7.2627	7.48826	7.85232
HB24P07	OsNAC8 protein	2e-21	protein No apical meristem (NAM) protein, putative	RNA.regulation of transcription.NAC domain transcription factor family	Regulators	2b	17	0.797826	-0.562945	-2.51048	-1.41482	-0.918672	-0.188896	0.553393	0.823026	0.675254	0.889886	0.896913	0.292789	-0.250731	0.0993529	0.342958	0.710022		8.01881	8.58795	8.84567	9.22475	9.61033	9.75039	9.67363	9.78512	9.78877	9.47496	9.19263	9.37448	9.50102	9.69169
HB15A22	gi|31249746|gb|AAP46238.1| unknown protein, 5'-partial	0.022	OLD gi|31249746|gb|AAP46238.1| unknown protein, 5'-partial	RNA.regulation of transcription.SBP,Squamosa promoter binding protein family	Regulators	2b	35	0.709495	-0.482409	-1.65572	-1.60418	-1.39206	-0.612398	0.451118	1.30715	1.45068	0.972465	0.518558	0.130286	-0.0982176	0.0890191	0.286121	0.157192		6.24805	6.29941	6.51077	7.28766	8.34739	9.20037	9.34339	8.86688	8.41459	8.0277	7.80001	7.98658	8.18298	8.05451
HF09N08	SnRK1b protein kinase/Snf1-related protein kinase KIN10 (AKIN10)	348	Snf1-related protein kinase KIN10 (AKIN10) identical to Snf1-related protein kinase, KIN10 SP:Q38997 from [Arabidopsis thaliana]	signalling.in sugar and nutrient physiology	Regulators	2b	5	0.743888	-0.459016	-2.46957	-1.74216	-0.775951	0.046568	0.494512	0.705368	0.855551	0.668724	0.416217	0.497516	0.792074	0.520343	0.0994322	-0.108621		9.13346	9.49672	9.97924	10.39	10.6137	10.719	10.794	10.7007	10.5746	10.6152	10.7623	10.6266	10.4164	10.3125
HB23L09	serine/threonine-specific protein kinase (EC 2.7.1.-) BKIN12 (version 2)	208	Snf1-related protein kinase KIN11 (AKIN11) identical to protein kinase AKin11 GI:1729444 [Arabidopsis thaliana]	signalling.in sugar and nutrient physiology	Regulators	2b	7	0.360555	-0.373969	-2.6957	-1.32026	-0.169815	0.60362	0.881492	0.853482	0.930546	0.795218	0.495292	0.211414	0.141845	-0.0172273	-0.230905	-0.479002		7.57236	8.11744	8.57336	8.87987	8.98999	8.97889	9.00943	8.9558	8.83694	8.72444	8.69687	8.63383	8.54915	8.45083
HY05K20	0	2e-36	protein Single-strand binding protein family, putative;protein universal stress protein family, putative;	RNA.regulation of transcription.unclassified	Regulators	2b	9	0.756871	-0.291534	-1.70207	-1.35159	-1.20416	-0.639245	0.318621	0.985746	0.98607	0.704049	0.166589	-0.453079	-0.374048	0.0172153	0.910864	1.63504		9.43204	9.54016	9.58564	9.75991	10.0554	10.2612	10.2613	10.1743	10.0085	9.81734	9.84172	9.96242	10.2381	10.4615
HA22G07	DNA binding protein ACBF	4e-58	protein RNA recognition motif. (a.k.a. RRM, RBD, or RNP domain), putative	RNA.regulation of transcription.unclassified	Regulators	2b	22	0.425596	-0.427292	-1.992	-1.5401	-0.786954	0.0301283	0.745187	1.22639	1.37178	1.11762	0.631051	0.126354	0.0488134	-0.104957	-0.294012	-0.579313		8.07429	8.30187	8.68116	9.09265	9.45276	9.6951	9.76832	9.64032	9.39528	9.14111	9.10206	9.02462	8.92941	8.78573
HA12D07	zinc finger protein -related	4e-40	At2g17975 [Arabidopsis thaliana]	RNA.regulation of transcription.unclassified	Regulators	2b	37	0.711519	-0.279804	-1.02301	-1.45687	-1.60103	-1.13964	-0.0736147	1.257	1.68427	1.03995	0.490119	0.109751	-0.0381228	0.233031	0.36613	0.152024		7.89231	7.65944	7.58206	7.82971	8.40189	9.11609	9.34542	8.99959	8.70447	8.50031	8.42094	8.56648	8.63792	8.523
HB13K07	bZIP transcription factor ABI5/1.1_bZIP T02673 G1.1_bZIP4	3e-22	bZIP transcription factor ABI5 [Hordeum vulgare subsp. vulgare]	hormone metabolism.abscisic acid.signal transduction	Regulators	2b	7	0.78402	-0.501603	-2.55059	-1.54911	-0.713486	-0.00155664	0.671135	0.628752	0.386317	0.73145	0.747615	0.182967	-0.251153	0.0841829	0.645071	0.988412		5.63463	6.02616	6.02616	6.35285	6.63118	6.89417	6.8776	6.78282	6.91775	6.92407	6.70332	6.5336	6.6647	6.88398
HB03F23	mKIAA3012 protein	5e-07	protein Ras family, putative	signalling.G-proteins	Regulators	2b	9	0.650875	-0.294461	-2.73696	-1.63652	-0.389751	0.716808	0.64961	-0.0093884	0.142986	0.368093	0.22087	0.294724	0.493537	0.535871	0.606818	0.743305		6.79658	7.22809	7.22809	7.71698	8.15089	8.12454	7.86613	7.92588	8.01415	7.95642	7.98538	8.06334	8.07994	8.10776
HB16M22	gi|21740790|emb|CAD41535.1| OSJNBb0091E11.4	0.11	OLD gi|21740790|emb|CAD41535.1| OSJNBb0091E11.4	hormone metabolism.ethylene.induced-regulated-responsive-activated	Regulators	2b	10	0.53869	-0.476508	-2.08726	-1.56592	-0.849329	-0.0951526	0.549332	0.977108	1.17284	1.16972	1.01637	0.486845	-0.0416626	-0.175859	-0.241572	-0.315457		5.20615	5.6425	5.6425	6.24227	6.8735	7.41292	7.77096	7.93478	7.93217	7.80382	7.36062	6.91827	6.80595	6.75095
HF13P01	formate-tetrahydrofolate ligase (10-formyltetrahydrofolate synthetase)	1e-92	protein formate--tetrahydrofolate ligase	C1-metabolism	minor carbohydrates	3a	2	1.08934	-0.586692	-2.17163	-1.83793	-1.26354	-0.309327	0.507171	0.754565	0.692828	0.605265	0.513571	0.455668	0.459017	0.466311	0.513385	0.614643		6.5288	7.42552	8.96904	11.5332	13.7273	14.3921	14.2262	13.9909	13.7445	13.5889	13.5979	13.6175	13.744	14.0161
HF12M07	aldose 1-epimerase family	2e-91	protein Aldose 1-epimerase	minor CHO metabolism.others	minor carbohydrates	3a	4	1.3698	-0.482608	-1.77036	-1.83929	-1.43513	-0.633398	0.138464	0.462425	0.655229	0.824337	0.66452	0.346919	0.22246	0.455168	0.812763	1.09589		6.41344	6.34429	6.74973	7.55398	8.32827	8.65325	8.84666	9.0163	8.85598	8.53738	8.41253	8.64597	9.00469	9.28871
HF18A22	1 formate dehydrogenase	9e-51	formate dehydrogenase [Triticum aestivum]	C1-metabolism	minor carbohydrates	3a	7	1.06849	-0.590344	-1.90032	-1.92032	-1.4058	-0.385052	0.384003	0.809451	0.988463	0.757421	0.535628	0.462776	0.34454	0.351106	0.459002	0.519105		4.84107	4.81135	5.57614	7.09342	8.23657	8.86897	9.13506	8.79163	8.46195	8.35366	8.17791	8.18767	8.34805	8.43739
HF03J09	cytosolic aldehyde dehydrogenase RF2C	2e-74	protein aldehyde dehydrogenase (NAD) family protein	fermentation.aldehyde dehydrogenase	minor carbohydrates	3a	12	1.38585	-0.445605	-2.0069	-1.83597	-1.17779	-0.412846	-0.0509565	0.176832	0.641354	0.773592	0.693392	0.537511	0.361807	0.34005	0.801917	1.15801		4.98638	5.05976	5.34232	5.67071	5.82607	5.92386	6.12328	6.18005	6.14562	6.0787	6.00327	5.99393	6.19221	6.34508
HB31M24	Dof2 T02690 DNA-binding with One Finger 2/H+-transporting two-sector ATPase delta chain	1e-66	protein ATP synthase F1, delta subunit, putative	PS.lightreaction.ATP synthase	photosynthesis and energy	3a	11	1.37323	-0.468679	-2.12565	-1.72253	-1.1935	-0.50217	0.107938	0.38919	0.484296	0.65162	0.588505	0.403235	0.310261	0.585904	0.908848	1.11406		7.14386	7.60883	8.21904	9.01646	9.72019	10.0446	10.1543	10.3473	10.2745	10.0608	9.95356	10.2715	10.644	10.8807
HB32H07	ESTs AU033004(S0924),C74754(E50863) correspond to a region of the predicted gene	1e-19	protein pyruvate dehydrogenase complex dihydrolipoamide acetyltransferase	TCA / org. transformation.TCA.pyruvate DH.E2	photosynthesis and energy	3a	17	1.38359	-0.507786	-1.90846	-1.81347	-1.436	-0.626338	0.186231	0.5746	0.646093	0.645686	0.590908	0.524011	0.472079	0.579562	0.718398	0.846703		5.85994	6.09354	7.02173	9.01269	11.0108	11.9658	12.1416	12.1406	12.0059	11.8414	11.7137	11.978	12.3194	12.6349
HF24F21	putative NADH dehydrogenase	2e-83	protein putative NADH dehydrogenase	mitochondrial electron transport / ATP synthesis.NADH-DH.localisation not clear	photosynthesis and energy	3a	18	1.33964	-0.483775	-2.12607	-1.57959	-1.21993	-0.721332	0.0173765	0.635559	0.731059	0.611378	0.509567	0.361614	0.298162	0.562419	0.847544	1.07225		6.63695	6.9669	7.18405	7.48509	7.9311	8.30434	8.362	8.28974	8.22827	8.13894	8.10063	8.26018	8.43233	8.568
HB26B22	isoamylase	2e-75	isoamylase [Hordeum vulgare]	major CHO metabolism.synthesis.starch.debranching	Starch metabolism	3a	9	1.23648	-0.561136	-2.15594	-1.82562	-1.16652	-0.331829	0.266673	0.471316	0.494029	0.71208	0.712867	0.419101	0.206346	0.428917	0.762896	1.00568		5.14176	5.62836	6.59932	7.82894	8.71062	9.01209	9.04555	9.36677	9.36793	8.93517	8.62175	8.94963	9.44163	9.79929
HB14B08	gi|32487474|emb|CAE03512.1| OSJNBa0053K19.20	1e-101	protein starch synthase III, putative	major CHO metabolism.synthesis.starch.starch synthase	Starch metabolism	3a	23	1.23897	-0.570471	-2.07094	-1.86009	-1.2411	-0.520067	0.198015	0.646673	0.720083	0.717032	0.644194	0.583941	0.590424	0.549429	0.503476	0.538942		9.30604	9.41662	9.74125	10.1194	10.496	10.7313	10.7698	10.7682	10.73	10.6984	10.7018	10.6803	10.6562	10.6748
HY07E18	B3-hordein (clone pB7)	1e-14	S07975 B3-hordein (clone pB7) - barley (fragment)	development.storage proteins	storage proteins and inhibitors	3a	16	1.25144	-0.562557	-2.06875	-1.82849	-1.33756	-0.484305	0.323414	0.642276	0.646584	0.613469	0.587134	0.552896	0.538623	0.567318	0.597511	0.649881		7.20755	7.8489	9.15944	11.4372	13.5934	14.4446	14.4561	14.3677	14.2974	14.206	14.1679	14.2445	14.3251	14.4649
HB20F14	Alpha-amylase inhibitor BMAI-1 precursor	2e-81	monomeric alpha-amylase [Hordeum vulgare subsp. vulgare]	development.inhibitor proteins	storage proteins and inhibitors	3a	22	0.988831	-0.56804	-2.02569	-1.96574	-1.35989	-0.137866	0.670475	0.785566	0.642234	0.58427	0.577861	0.463801	0.347003	0.425319	0.514423	0.478228		4.1865	4.37268	6.25407	10.0489	12.5591	12.9165	12.4714	12.2914	12.2715	11.9173	11.5546	11.7978	12.0745	11.9621
HB19G15	hordoindoline-a	3e-73	hordoindoline-a [Hordeum vulgare subsp. vulgare]	development.inhibitor proteins	storage proteins and inhibitors	3a	25	1.27106	-0.501621	-1.84544	-1.90033	-1.49736	-0.546383	0.312415	0.626117	0.658984	0.622988	0.619523	0.620667	0.629615	0.604788	0.560382	0.534042		5.55081	5.38766	6.5855	9.41236	11.9652	12.8977	12.9954	12.8884	12.8781	12.8815	12.9081	12.8343	12.7023	12.624
HB04M01	BTI-CMe3.1 protein	6e-23	BTI-CMe3.1 protein [Hordeum vulgare]	development.inhibitor proteins	storage proteins and inhibitors	3a	29	1.06933	-0.59637	-1.97114	-1.8694	-1.37864	-0.419222	0.403135	0.854896	0.925619	0.718607	0.573615	0.459779	0.344955	0.407633	0.478465	0.4717		3.67883	3.95706	5.29912	7.92276	10.1716	11.407	11.6004	11.0343	10.6378	10.3265	10.0125	10.1839	10.3776	10.3591
HA18F15	Alpha-amylase inhibitor BMAI-1	2e-84	monomeric alpha-amylase [Hordeum vulgare subsp. vulgare]	development.inhibitor proteins	storage proteins and inhibitors	3a	30	1.04981	-0.55321	-1.95812	-1.93311	-1.45648	-0.241218	0.639755	0.798461	0.62118	0.519718	0.559237	0.498034	0.362159	0.446489	0.549727	0.594168		5.35907	5.42667	6.71475	9.99898	12.3798	12.8087	12.3296	12.0554	12.1622	11.9968	11.6296	11.8575	12.1365	12.2566
HB26G15	gi|21751613|dbj|BAC04000.1| unnamed protein product	0.003	putative zinc-finger protein [Oryza sativa (japonica cultivar-group)]	RNA.regulation of transcription	Transcription factors	3a	1	1.08523	-0.521933	-1.99745	-1.69887	-1.18722	-0.47435	0.288167	0.620317	0.613562	0.911802	0.722279	0.0926873	-0.147188	0.194558	0.80861	1.25309		6.34636	6.57442	6.96522	7.50972	8.09214	8.34584	8.34068	8.56848	8.42372	7.94283	7.75961	8.02064	8.48966	8.82916
HB26B23	0	3.1	OLD 0	RNA.regulation of transcription	Transcription factors	3a	10	1.21021	-0.537992	-2.39034	-1.66381	-0.983549	-0.333279	0.066859	0.398803	0.677743	0.782434	0.574607	0.322578	0.335796	0.605103	0.809403	0.797652		4.4801	4.97039	5.42946	5.86829	6.13832	6.36233	6.55057	6.62122	6.48097	6.31089	6.31981	6.50155	6.63942	6.63149
HB30L17	transducin /WD-40 repeat protein family	9e-87	protein At3g05090/T12H1_5	RNA.regulation of transcription	Transcription factors	3a	13	1.37066	-0.511375	-1.93347	-1.84884	-1.42067	-0.558043	0.224461	0.53579	0.579355	0.620974	0.610038	0.565694	0.523014	0.606676	0.704283	0.790741		5.23198	5.4711	6.68095	9.11843	11.3295	12.2092	12.3323	12.4499	12.419	12.2937	12.1731	12.4095	12.6853	12.9296
HF08C10	gi|11280864|pir||T51588 hypothetical protein 2	3e-83	protein putative yabby protein	RNA.regulation of transcription.C2C2(Zn) YABBY family	Transcription factors	3a	19	1.04053	-0.560105	-2.36981	-1.88102	-0.942838	-0.0603782	0.368725	0.490167	0.522742	0.624519	0.707115	0.70192	0.413618	0.303159	0.44176	0.680321		4.80506	5.5229	6.90071	8.19669	8.82687	9.00522	9.05306	9.20253	9.32383	9.3162	8.8928	8.73058	8.93413	9.28448
HB03L15	gi|37527946|ref|NP_931291.1| hypothetical protein	3.2	OLD gi|37527946|ref|NP_931291.1| hypothetical protein	RNA.regulation of transcription.GRAS transcription factor family	Transcription factors	3a	27	1.21564	-0.561067	-1.91747	-1.8793	-1.40749	-0.509083	0.247374	0.721517	0.910466	0.668344	0.469307	0.498331	0.466186	0.504513	0.600731	0.626578		5.06861	5.12412	5.81028	7.11684	8.21696	8.90651	9.1813	8.82918	8.53972	8.58193	8.53518	8.59092	8.73085	8.76844
HB14F18	0	1e-19	putative MYBY3 protein [Oryza sativa (japonica cultivar-group)]	RNA.regulation of transcription.MYB domain transcription factor family	Transcription factors	3a	28	1.06821	-0.478031	-1.6662	-1.73322	-1.53408	-0.661565	0.321561	0.962391	0.995737	0.669024	0.414013	0.184984	-0.0049466	0.243569	0.732271	1.07646		5.96384	5.92143	6.04744	6.59953	7.22161	7.6271	7.6482	7.44147	7.28011	7.13519	7.01501	7.17226	7.48149	7.69928
HB09E22	OsNAC8 protein	5e-86	protein No apical meristem (NAM) protein, putative;hordoindoline-a [Hordeum vulgare subsp. vulgare];	RNA.regulation of transcription.NAC domain transcription factor family	Transcription factors	3a	26	1.08954	-0.593167	-1.85273	-1.83353	-1.48377	-0.535396	0.426079	0.821206	0.877315	0.83867	0.730581	0.441124	0.254741	0.337401	0.451803	0.526498		6.62516	6.6577	7.25051	8.8579	10.4875	11.1572	11.2523	11.1868	11.0036	10.513	10.1971	10.3372	10.5311	10.6577
HB26F18	gi|32488962|emb|CAE04343.1| OSJNBb0038F03.7	1e-78	protein Pre-SET motif, putative	RNA.regulation of transcription.SET-domain transcriptional regulator family	Transcription factors	3a	5	1.18428	-0.582962	-2.0212	-1.7509	-1.24852	-0.489927	0.223721	0.524243	0.665477	0.963268	0.845792	0.346589	-5.71604e-05	0.270226	0.678261	0.993027		5.0523	5.32251	5.82474	6.5831	7.29653	7.59696	7.73815	8.03585	7.91841	7.41936	7.07282	7.34302	7.75093	8.0656
HF02L24	transcriptional regulator GI:4836767/putative transcription factor X1	1e-101	putative transcription factor X1 [Triticum monococcum]	RNA.regulation of transcription.unclassified	Transcription factors	3a	3	1.44064	-0.465136	-1.83168	-1.73524	-1.48843	-0.76513	0.110602	0.531161	0.619232	0.729962	0.679918	0.490624	0.40387	0.564165	0.780962	0.909988		7.42857	7.58987	8.00266	9.21241	10.6771	11.3805	11.5278	11.713	11.6293	11.3127	11.1676	11.4357	11.7983	12.0141
HB27E03	0	1e-52	putative DNA-binding protein p24 [Oryza sativa (japonica cultivar-group)]	RNA.regulation of transcription.unclassified	Transcription factors	3a	14	1.39583	-0.471899	-1.93555	-1.83133	-1.41583	-0.585549	0.162711	0.499905	0.52655	0.609295	0.663345	0.65799	0.655577	0.644337	0.660833	0.687709		5.30765	5.62289	6.87978	9.39134	11.6548	12.6748	12.7554	13.0057	13.1692	13.153	13.1457	13.1117	13.1616	13.2429
HB14O09	Beta-galactosidase precursor (Lactase) pir	0.58	OLD Beta-galactosidase precursor (Lactase) pir	RNA.regulation of transcription.unclassified	Transcription factors	3a	24	1.3089	-0.43939	-1.75243	-1.78756	-1.46957	-0.754253	-0.0317008	0.487423	0.880032	0.862016	0.775002	0.750557	0.681354	0.51095	0.423323	0.424854		7.8637	7.79488	8.41796	9.81959	11.2354	12.2526	13.0219	12.9866	12.8161	12.7682	12.6326	12.2987	12.127	12.13
HF25O18	0	2e-16	protein transcription factor NtWRKY2	RNA.regulation of transcription.WRKY domain transcription factor family	Transcription factors	3a	20	1.27761	-0.417125	-1.97141	-1.78036	-1.3222	-0.398432	0.23073	0.502024	0.528675	0.546979	0.411023	0.294624	0.225231	0.475682	0.938788	1.31865		6.07644	6.19386	6.47545	7.04321	7.4299	7.59664	7.61302	7.62427	7.54071	7.46917	7.42652	7.58045	7.86508	8.09855
HB08G09	RNA binding protein Rp120	5e-18	protein Staphylococcal nuclease homologue, putative	RNA.regulation of transcription.Zn-finger(CCHC)	Transcription factors	3a	21	1.03763	-0.568668	-2.20183	-1.86475	-1.24106	-0.19068	0.516457	0.68833	0.643722	0.609235	0.586231	0.556545	0.548943	0.517257	0.460126	0.371469		6.9554	7.79794	9.35686	11.9823	13.7498	14.1794	14.0679	13.9817	13.9242	13.85	13.831	13.7518	13.609	13.3874
HZ36P14	putative polyprotein	4e-27	protein oxidoreductase, aldo/keto reductase family	hormone metabolism.auxin.induced-regulated-responsive-activated	hormone and signaling	3a	1	1.3816	-0.452882	-1.8941	-1.85309	-1.40826	-0.562827	0.0629781	0.392404	0.593982	0.706313	0.756002	0.788434	0.698865	0.601708	0.539986	0.577604		4.69313	4.78177	4.78177	5.74324	7.57061	8.92326	9.6353	10.071	10.3138	10.4212	10.4913	10.2977	10.0877	9.95429
HY07C07	gi|15228563|ref|NP_189835.1| hypothetical protein	0.24	protein transposon protein, putative, unclassified	hormone metabolism.ethylene.synthesis-degradation	hormone and signaling	3a	4	1.32068	-0.514218	-2.01486	-1.77536	-1.38342	-0.620108	0.261607	0.647846	0.623673	0.580163	0.53884	0.55507	0.609112	0.618724	0.656766	0.701946		8.31889	8.73502	8.73502	9.41602	10.7423	12.2743	12.9454	12.9034	12.8278	12.756	12.7842	12.8781	12.8948	12.9609
HB26O21	nitrogen fixation protein. putative (NifS)	1e-65	protein Similar to At1g08490/T27G7_14	signalling.in sugar and nutrient physiology	hormone and signaling	3a	6	1.38371	-0.516954	-2.04198	-1.6824	-1.31062	-0.659433	0.0868447	0.503593	0.632645	0.765918	0.668968	0.41267	0.299893	0.538413	0.831062	0.954429		5.57732	6.11308	6.11308	6.66701	7.63724	8.74915	9.37008	9.56236	9.76093	9.61648	9.23461	9.06658	9.42196	9.85799
HF09F17	putative polyprotein	2e-92	protein oxidoreductase, aldo/keto reductase family	hormone metabolism.auxin.induced-regulated-responsive-activated	hormone and signaling	3a	7	1.39554	-0.461572	-1.8702	-1.81741	-1.42423	-0.629693	0.0399266	0.381771	0.593966	0.784079	0.832998	0.774821	0.629277	0.568671	0.550712	0.585315		5.51243	5.61678	5.61678	6.394	7.96457	9.28822	9.96395	10.3834	10.7592	10.8559	10.7409	10.4532	10.3334	10.2979
HF02J18	putative mitogen-activated protein kinase, msrmk3	1e-89	protein MAP kinase 2	signalling.MAP kinases	hormone and signaling	3a	9	1.09242	-0.570606	-1.89866	-1.98046	-1.46202	-0.27122	0.553674	0.725086	0.630572	0.621958	0.668417	0.531848	0.355564	0.417418	0.530133	0.577683		5.38404	5.17415	5.17415	6.50435	9.55963	11.6761	12.1159	11.8734	11.8513	11.9705	11.6201	11.1678	11.3265	11.6157
HB31M03	auxin-regulated protein GH3 homolog At2g46370	1e-59	protein AC006526 putative auxin-responsive protein	hormone metabolism.auxin.induced-regulated-responsive-activated	hormone and signaling	3a	10	1.37291	-0.488021	-2.21058	-1.73795	-1.13648	-0.407182	0.0266978	0.285694	0.529249	0.640742	0.692729	0.622482	0.465637	0.517922	0.70346	1.00758		4.40581	4.96075	4.96075	5.66697	6.52327	7.03271	7.33681	7.62278	7.75369	7.81473	7.73225	7.54809	7.60948	7.82733
HB28G17	MAP kinase-like protein	2e-94	protein Protein kinase domain, putative	signalling.MAP kinases	hormone and signaling	3a	11	1.10827	-0.572164	-2.17214	-1.79222	-1.22951	-0.418445	0.366954	0.818968	0.844598	0.541208	0.421245	0.459969	0.459104	0.550907	0.63609	0.513274		5.01641	5.48645	5.48645	6.18264	7.18611	8.15782	8.71706	8.74877	8.37341	8.22499	8.2729	8.27183	8.38541	8.4908
HY02H17	Putative receptor-like protein kinase	2e-86	protein Leucine Rich Repeat, putative	signalling.receptor kinases.leucine rich repeat XI	hormone and signaling	3a	12	1.25879	-0.42815	-1.88657	-1.78815	-1.45311	-0.555978	0.0699494	0.437107	0.742075	0.785042	0.705533	0.803259	0.847078	0.597102	0.342594	0.354071		6.24079	6.35046	6.35046	6.72382	7.72353	8.42103	8.83017	9.17001	9.21789	9.12929	9.23819	9.28702	9.00846	8.72485
HB09B08	phytochrome B	3e-90	protein Phytochrome region, putative;phytochrome B [Oryza sativa (indica cultivar-group)];	signalling.light	hormone and signaling	3a	13	1.13828	-0.579475	-1.91655	-1.90685	-1.44576	-0.432984	0.426335	0.781943	0.778506	0.685654	0.57813	0.483123	0.44629	0.458243	0.51062	0.553301		7.69174	7.71063	7.71063	8.60946	10.5837	12.2588	12.952	12.9453	12.7643	12.5547	12.3695	12.2977	12.321	12.4231
HB08A15	probable ethylene-response protein	1e-102	protein ethylene receptor, putative	hormone metabolism.ethylene.signal transduction	hormone and signaling	3a	14	1.16434	-0.50692	-1.85405	-1.67313	-1.38051	-0.844465	-0.00249801	0.88458	1.0916	0.805871	0.649085	0.586844	0.453267	0.417698	0.446061	0.419653		5.65614	5.76535	5.76535	5.94198	6.26555	6.77378	7.30924	7.4342	7.26173	7.16709	7.12952	7.04889	7.02742	7.04454
HB02N15	putative gibberellin 20-dioxygenase	3e-13	GA 20-oxidase 3 [Hordeum vulgare subsp. vulgare]	hormone metabolism.gibberelin.synthesis-degradation	hormone and signaling	3a	15	1.2507	-0.469251	-1.93148	-1.89141	-1.45052	-0.448444	0.327391	0.600855	0.591064	0.544871	0.519635	0.641807	0.710629	0.686714	0.62058	0.478305		7.10972	7.15429	7.15429	7.64469	8.75928	9.62223	9.9264	9.91551	9.86413	9.83606	9.97195	10.0485	10.0219	9.94834
HB16H23	gi|32482927|emb|CAE02429.1| OSJNBa0058G03.4	1e-36	putative calmodulin-binding protein [Oryza sativa (japonica cultivar-group)]	signalling.calcium	hormone and signaling	3a	16	1.09372	-0.546983	-2.14221	-1.94655	-1.25355	-0.15047	0.489276	0.615433	0.569132	0.536334	0.544366	0.562642	0.567124	0.562729	0.531096	0.514653		4.89527	5.56761	5.56761	7.94888	11.7393	13.9376	14.3711	14.212	14.0993	14.1269	14.1897	14.2051	14.19	14.0813
HF13J22	aldehyde dehydrogenase	5e-99	protein aldehyde dehydrogenase	fermentation.aldehyde dehydrogenase	minor carbohydrates	3b	5	1.60905	-0.094155	-1.95549	-1.52976	-1.18938	-0.897843	-0.336507	0.111142	0.366115	0.696372	0.746757	0.637508	0.634459	0.75111	0.918732	1.04678		7.33568	7.69166	7.97628	8.22005	8.68942	9.06373	9.27693	9.55308	9.59521	9.50386	9.50131	9.59885	9.73901	9.84608
HF17I22	gi|11290092|pir||T47449 hypothetical protein T14D3.30	5e-17	2-phosphoglycerate kinase-related [Arabidopsis thaliana]	glycolysis.PK	minor carbohydrates	3b	6	1.52546	-0.275383	-1.72992	-1.58596	-1.49488	-1.02926	-0.141673	0.485466	0.738077	0.727562	0.619775	0.502444	0.473237	0.667922	0.880931	0.886289		6.35976	6.57471	6.7107	7.40593	8.73122	9.66762	10.0448	10.0291	9.86816	9.69297	9.64936	9.94005	10.2581	10.2661
HF24H12	glucose-6-phosphate dehydrogenase	1e-100	OSJNBa0081L15.18 [Oryza sativa (japonica cultivar-group)]	OPP.oxidative PP.G6PD	minor carbohydrates	3b	11	1.35919	-0.341548	-1.67348	-1.63951	-1.36691	-0.950125	-0.109099	0.503945	0.759574	0.920328	0.678506	0.22311	0.090994	0.408306	0.927662	1.2267		4.96074	4.98163	5.14925	5.40554	5.9227	6.29967	6.45686	6.55571	6.40701	6.12698	6.04574	6.24086	6.56022	6.7441
HF24D20	pyruvate kinase-like	1e-110	pyruvate kinase-like [Deschampsia antarctica]	glycolysis.PK	minor carbohydrates	3b	25	1.33902	-0.189613	-1.86477	-1.61765	-1.24991	-0.558745	-0.0467189	0.170514	0.45658	0.636157	0.479394	0.275913	0.0735512	0.534083	1.11712	1.59448		7.3968	7.56697	7.8202	8.29615	8.64874	8.79833	8.99532	9.11898	9.01103	8.87091	8.73156	9.04869	9.45018	9.7789
HB23D03	phosphonopyruvate decarboxylase	9e-65	protein Metalloenzyme superfamily, putative	glycolysis.phosphoglycerate mutase	minor carbohydrates	3b	26	1.40626	-0.070638	-1.86719	-1.83036	-1.15794	-0.434967	-0.116669	-0.0716691	0.006492	0.362235	0.822988	1.05805	0.703959	0.793807	0.689204	1.04206		6.91154	6.92607	7.1913	7.47647	7.60202	7.61977	7.6506	7.79092	7.97266	8.06538	7.92571	7.96115	7.91989	8.05907
HB27E07	alcohol dehydrogenase	1e-111	alcohol dehydrogenase [Hordeum vulgare subsp. spontaneum]	fermentation.ADH	minor carbohydrates	3b	30	1.4862	-0.39574	-1.78916	-1.8684	-1.41609	-0.617969	0.0481832	0.395084	0.540317	0.659466	0.622823	0.4857	0.388367	0.628941	0.869672	1.05307		6.26689	6.14125	6.85843	8.12392	9.18016	9.7302	9.96048	10.1494	10.0913	9.87388	9.71955	10.101	10.4827	10.7735
HB04D17	NAD-dependent sorbitol dehydrogenase	1e-62	protein oxidoreductase, zinc-binding dehydrogenase family	minor CHO metabolism.sugar alcohols	minor carbohydrates	3b	45	1.43188	-0.388659	-1.94473	-1.7221	-1.28791	-0.741142	-0.162903	0.323266	0.648621	0.810902	0.825701	0.743632	0.63987	0.705797	0.677323	0.483679		6.84996	7.06568	7.48638	8.01617	8.57645	9.04752	9.36277	9.52001	9.53435	9.45483	9.35429	9.41817	9.39058	9.20295
HF16J10	putative rubisco subunit binding-protein alpha subunit precursor (60 kDa chaperonin alpha subunit)	3e-98	protein putative rubisco subunit binding-protein alpha subunit precursor (60 kDa chaperonin alpha subunit)	PS.calvin cyle.rubisco interacting	photosynthesis and energy	3b	9	1.49416	-0.304285	-1.59154	-1.76474	-1.57969	-0.852581	0.0302254	0.442228	0.549351	0.757035	0.717328	0.451896	0.322935	0.569291	0.890399	1.05786		8.62101	8.42036	8.63473	9.47708	10.4998	10.9771	11.1012	11.3418	11.2958	10.9883	10.8389	11.1243	11.4963	11.6903
HF01J01	gi|25284177|pir||E96825 hypothetical protein T8K14.14 [imported]	6e-92	protein succinic semialdehyde dehydrogenase gabD, putative	TCA / org. transformation.TCA.misc	photosynthesis and energy	3b	12	1.48519	-0.405579	-2.08918	-1.62098	-1.19929	-0.734104	-0.0683167	0.343984	0.490176	0.693205	0.745892	0.559171	0.381038	0.599313	0.878574	1.02052		7.8161	8.30129	8.73829	9.22037	9.91033	10.3376	10.4891	10.6995	10.7541	10.5606	10.376	10.6022	10.8916	11.0387
HB07A03	gi|17229588|ref|NP_486136.1| oxidase	9e-17	oxidase [Nostoc sp. PCC 7120]	PS.lightreaction.cyclic electron flow-chlororespiration	photosynthesis and energy	3b	41	1.50216	-0.295843	-1.57862	-1.80257	-1.54225	-0.855648	-0.0204443	0.476551	0.623366	0.71669	0.630539	0.427104	0.364456	0.594446	0.886397	1.07999		7.47391	7.18042	7.52157	8.42136	9.51589	10.1672	10.3596	10.4819	10.369	10.1024	10.0203	10.3217	10.7043	10.958
HB04A19	Chlorophyll A-B binding protein 91R, chloroplast	5e-91	protein Chlorophyll A-B binding protein, putative	PS.lightreaction.photosystem II.LHC-II	photosynthesis and energy	3b	47	1.29617	-0.360686	-2.25618	-1.89318	-0.846916	-0.257182	0.039034	0.162408	0.346997	0.480801	0.557812	0.610511	0.542064	0.642256	0.833089	1.03848		6.80812	7.03956	7.70663	8.08263	8.27149	8.35015	8.46784	8.55315	8.60225	8.63585	8.59221	8.65609	8.77776	8.90871
HB04P20	pyruvate dehydrogenase E1 beta subunit isoform 3	1e-22	protein pyruvate dehydrogenase E1 beta subunit isoform 1	TCA / org. transformation.TCA.pyruvate DH.E1	photosynthesis and energy	3b	48	1.47984	-0.271575	-1.67829	-1.56422	-1.49081	-1.04059	-0.292485	0.375231	0.825517	0.906226	0.838272	0.682737	0.542442	0.498466	0.614864	0.782644		5.93568	6.03396	6.09721	6.48513	7.1297	7.70501	8.09298	8.16252	8.10397	7.96996	7.84908	7.81119	7.91148	8.05604
HB04G23	putative ubiquinol--cytochrome-c reductase	6e-31	protein ubiquinol--cytochrome-c reductase, putative	mitochondrial electron transport / ATP synthesis.cytochrome c reductase	photosynthesis and energy	3b	50	1.52854	-0.103073	-1.69154	-1.58904	-1.40363	-0.998728	-0.321083	0.329866	0.849026	0.644266	0.302538	0.467908	0.75776	0.758239	0.798551	1.09586		6.6602	6.71365	6.81033	7.02146	7.37481	7.71424	7.98495	7.87818	7.69999	7.78622	7.93736	7.93761	7.95863	8.11366
HB14N23	RuBisCO subunit binding-protein alpha subunit, chloroplast (60 kDa chaperonin alpha subunit)	8e-42	protein putative rubisco subunit binding-protein alpha subunit precursor (60 kDa chaperonin alpha subunit)	PS.calvin cyle.rubisco interacting	photosynthesis and energy	3b	52	1.47305	-0.234561	-1.93483	-1.566	-1.2819	-0.965826	-0.220724	0.338138	0.531829	0.696506	0.81137	0.829719	0.759304	0.804149	0.666631	0.53163		6.82538	7.38218	7.81106	8.28821	9.41303	10.2567	10.5491	10.7977	10.9711	10.9988	10.8925	10.9602	10.7526	10.5488
HY08N17	hexokinase	4e-49	hexokinase [Zea mays];protein hexokinase I;	major CHO metabolism.degradation.sucrose.hexokinase	Starch metabolism	3b	2	1.25208	-0.281705	-1.47249	-1.59643	-1.53054	-0.997776	-0.0412323	0.65603	0.818126	0.799032	0.651752	0.223618	-0.0871038	0.325977	0.921832	1.32921		8.93574	8.77929	8.86246	9.53493	10.7423	11.6224	11.827	11.8029	11.617	11.0766	10.6844	11.2058	11.9579	12.4721
HF07C20	sucrose synthase 3	5e-63	protein Sucrose synthase	major CHO metabolism.degradation.sucrose.Susy	Starch metabolism	3b	7	1.57386	-0.237145	-1.83187	-1.7455	-1.38696	-0.710544	-0.133099	0.166923	0.392461	0.672576	0.822166	0.752088	0.637662	0.737863	0.84528	0.780943		4.61044	4.75609	5.36074	6.50145	7.47526	7.98122	8.36157	8.83396	9.08623	8.96805	8.77508	8.94406	9.12521	9.01671
HF21A17	hexokinase	1e-102	hexokinase [Zea mays]	major CHO metabolism.degradation.sucrose.hexokinase	Starch metabolism	3b	10	1.48166	-0.263291	-1.6835	-1.69327	-1.40519	-0.839242	-0.105969	0.316137	0.465004	0.860276	0.811887	0.399377	0.203981	0.457631	0.975767	1.23712		7.38594	7.37759	7.62376	8.10738	8.73398	9.09468	9.22189	9.55966	9.51831	9.16581	8.99884	9.21559	9.65835	9.88168
HB31K24	sucrose-phosphate synthase	2e-73	sucrose-phosphate synthase [Hordeum vulgare]	major CHO metabolism.synthesis.sucrose.SPS	Starch metabolism	3b	15	1.55323	-0.315141	-1.80378	-1.67752	-1.48203	-0.862867	0.022667	0.36788	0.517084	0.683131	0.722835	0.584369	0.502016	0.654165	0.824975	0.947074		7.22426	7.51587	7.96737	9.39738	11.4426	12.2399	12.5845	12.968	13.0597	12.7399	12.5497	12.9011	13.2956	13.5776
HY08O14	12s globulin	8e-63	protein glutelin.	development.storage proteins	storage proteins and inhibitors	3b	1	1.39504	-0.179781	-2.02198	-1.60471	-1.25733	-0.722461	-0.0672041	0.181759	0.310664	0.602138	0.704505	0.724773	0.920577	1.05309	0.771405	0.404787		8.8543	9.34018	9.74468	10.3675	11.1305	11.4204	11.5705	11.9099	12.0291	12.0527	12.2807	12.435	12.107	11.6801
HY10L22	GAMMA-HORDEIN 3	2e-22	gamma 3 hordein [Hordeum vulgare];protein expressed protein;	development.storage proteins	storage proteins and inhibitors	3b	3	1.46819	-0.319227	-1.76326	-1.58545	-1.39613	-0.9969	-0.315524	0.439358	0.914517	0.847959	0.7565	0.572864	0.401679	0.600308	0.725275	0.798807		8.74695	9.01971	9.31014	9.92256	10.9678	12.1258	12.8547	12.7526	12.6123	12.3306	12.068	12.3727	12.5644	12.6772
HB22A12	Barley dimeric alpha-amylase inhibitor	3e-69	BDAI-1; Barley dimeric alpha-amylase inhibitor [Hordeum vulgare subsp. vulgare]	development.inhibitor proteins	storage proteins and inhibitors	3b	4	1.47453	-0.379137	-1.78969	-1.74873	-1.50488	-0.816563	0.0339711	0.474565	0.637894	0.670277	0.661547	0.664805	0.672565	0.674977	0.68699	0.682265		4.48489	4.64959	5.63004	8.39755	11.8173	13.5888	14.2455	14.3757	14.3406	14.3537	14.3849	14.3946	14.4429	14.4239
HB06H17	alpha-amylase inhibitor precursor (clone pUP-44) - barley emb	3e-46	BDAI-1; Barley dimeric alpha-amylase inhibitor [Hordeum vulgare subsp. vulgare]	development.inhibitor proteins	storage proteins and inhibitors	3b	37	1.48535	-0.333791	-1.73863	-1.73047	-1.51412	-0.882919	-0.0329835	0.465701	0.664192	0.706904	0.690801	0.67837	0.686168	0.684016	0.677155	0.645812		4.66854	4.7008	5.55532	8.04843	11.4055	13.3752	14.1592	14.3279	14.2643	14.2152	14.246	14.2375	14.2104	14.0866
HB02H03	Barley dimeric alpha-amylase inhibitor	2e-67	BDAI-1; Barley dimeric alpha-amylase inhibitor [Hordeum vulgare subsp. vulgare]	development.inhibitor proteins	storage proteins and inhibitors	3b	39	1.48121	-0.299588	-1.65354	-1.73072	-1.55436	-0.950129	-0.0441809	0.484357	0.677156	0.722941	0.708591	0.68246	0.679473	0.667608	0.664342	0.646		6.05273	5.7763	6.408	8.57233	11.8174	13.7106	14.4012	14.5652	14.5138	14.4202	14.4095	14.367	14.3553	14.2896
HB11E23	gamma-hordein 1	5e-56	putative gamma-gliadin [Triticum aestivum]	development.storage proteins	storage proteins and inhibitors	3b	43	1.54744	-0.178667	-1.5504	-1.71816	-1.6064	-0.991751	-0.115174	0.436756	0.650164	0.636263	0.609026	0.650164	0.689403	0.747392	0.78267	0.780044		5.14588	4.73074	5.00729	6.52831	8.69749	10.0633	10.5914	10.557	10.4896	10.5914	10.6885	10.832	10.9193	10.9128
HB10E12	gamma-hordein 1 precursor - barley emb	2e-10	putative gamma-gliadin [Triticum aestivum]	development.storage proteins	storage proteins and inhibitors	3b	57	1.49813	-0.324545	-1.782	-1.76382	-1.51241	-0.77121	0.0509659	0.486374	0.615918	0.536398	0.519838	0.607575	0.651725	0.742025	0.796799	0.821827		3.72468	3.78287	4.58749	6.95967	9.591	10.9845	11.3991	11.1446	11.0916	11.3724	11.5137	11.8027	11.978	12.0581
HF08C18	oleosin 1	3e-36	high molecular weight oleosin [Hordeum vulgare subsp. vulgare]	lipid metabolism.TAG synthesis	TAG biosynthesis lipid metabolism	3b	8	1.58526	-0.090068	-1.72933	-1.68244	-1.40486	-0.830874	-0.303269	0.0717216	0.468943	0.730506	0.810134	0.783024	0.786591	0.815402	0.810573	0.673873		5.71571	5.80115	6.30696	7.3529	8.31432	8.99764	9.72147	10.1981	10.3432	10.2938	10.3003	10.3528	10.344	10.0949
HB29K10	acyl-CoA oxidase (gb|AAC13497.1)	6e-94	protein acyl-CoA oxidase homolog	lipid metabolism.lipid degradation.beta-oxidation.acyl CoA DH	TAG biosynthesis lipid metabolism	3b	14	1.52852	-0.194185	-1.63756	-1.68691	-1.53069	-0.982769	-0.162544	0.356875	0.602593	0.711946	0.746564	0.758224	0.76647	0.746981	0.695927	0.614891		5.34646	5.16868	5.7314	7.70507	10.6596	12.5306	13.4157	13.8096	13.9343	13.9763	14.006	13.9358	13.7519	13.46
HF14L06	putative Pyruvate kinase isozyme A, chloroplast precursor	1e-103	protein pyruvate kinase	lipid metabolism.FA synthesis and FA elongation.pyruvate kinase	TAG biosynthesis lipid metabolism	3b	22	1.51941	-0.196051	-2.03808	-1.58951	-1.14958	-0.700963	-0.273103	0.0525495	0.284256	0.684471	0.951828	0.824433	0.530654	0.625691	0.843366	0.953998		6.36378	6.77106	7.1705	7.57783	7.96631	8.26199	8.47237	8.83575	9.0785	8.96283	8.69609	8.78238	8.98002	9.08047
HB25F06	putative Pyruvate kinase isozyme A, chloroplast precursor	2e-69	protein pyruvate kinase	lipid metabolism.FA synthesis and FA elongation.pyruvate kinase	TAG biosynthesis lipid metabolism	3b	29	1.52439	-0.137186	-1.89841	-1.5951	-1.25146	-0.774472	-0.156987	0.242656	0.202665	0.474463	0.793228	0.71249	0.448956	0.542861	0.854692	1.40442		5.87276	6.08929	6.33462	6.67515	7.11598	7.40129	7.37274	7.56678	7.79435	7.73671	7.54857	7.61561	7.83823	8.23069
HB20H15	putative Sur2p: syringomycin response protein	4e-90	protein Sterol desaturase	lipid metabolism.'exotics' (steroids, squalene etc).sphingolipids	TAG biosynthesis lipid metabolism	3b	40	1.28869	-0.304507	-1.89299	-1.73697	-1.31396	-0.70955	-0.0773852	0.376226	0.713944	0.697267	0.621921	0.854065	1.08249	0.696671	0.254868	0.433406		8.69237	8.79715	9.08123	9.48713	9.91167	10.2163	10.4431	10.4319	10.3813	10.5372	10.6906	10.4315	10.1348	10.2547
HA29K05	2C-methyl-D-erythritol 2,4-cyclodiphosphate synthase	5e-18	protein 2C-methyl-D-erythritol 2,4-cyclodiphosphate synthase, putative	lipid metabolism.'exotics' (steroids, squalene etc)	TAG biosynthesis lipid metabolism	3b	49	1.48382	-0.085806	-1.67104	-1.49493	-1.39419	-0.984332	-0.235094	0.284011	0.499154	0.698368	0.599856	0.305006	0.214864	0.630504	1.1238	1.42403		8.0244	8.19334	8.28998	8.68314	9.40186	9.89982	10.1062	10.2973	10.2028	9.91996	9.83349	10.2322	10.7054	10.9934
HB09O06	acyl-CoA oxidase -related	1e-90	protein At1g06290	lipid metabolism.lipid degradation.beta-oxidation.acyl CoA DH	TAG biosynthesis lipid metabolism	3b	56	1.50602	-0.356287	-1.79359	-1.78395	-1.51343	-0.721047	0.0861386	0.45784	0.515117	0.571653	0.605538	0.633738	0.578419	0.689128	0.811481	0.862971		5.39837	5.41619	5.91635	7.3814	8.87381	9.56105	9.66695	9.77148	9.83413	9.88627	9.78399	9.98868	10.2149	10.3101
HB27M01	0	0.4	OLD 0	RNA.regulation of transcription	Transcription factors	3b	18	1.51114	-0.312141	-1.65168	-1.76864	-1.51441	-0.800791	-0.0205596	0.412022	0.585775	0.722216	0.670819	0.462586	0.317564	0.554633	0.873052	1.15741		4.19302	4.00629	4.41218	5.55153	6.79723	7.48788	7.76529	7.98313	7.90107	7.56861	7.33707	7.71557	8.22395	8.67795
HF09P21	0	2e-84	protein BAH domain, putative	RNA.regulation of transcription	Transcription factors	3b	21	1.61028	-0.211099	-1.76931	-1.68343	-1.45458	-0.843224	-0.127835	0.324217	0.446279	0.637206	0.684624	0.604595	0.582483	0.695801	0.869745	1.03343		5.55033	5.72782	6.2008	7.46432	8.94285	9.87713	10.1294	10.524	10.622	10.4566	10.4109	10.6451	11.0046	11.3429
HF01I06	putative I-box binding factor	0.001	protein Myb-like DNA-binding domain, putative	RNA.regulation of transcription	Transcription factors	3b	31	1.61928	-0.170823	-1.75872	-1.72256	-1.43981	-0.772863	-0.128119	0.24772	0.381676	0.588569	0.685319	0.645112	0.585152	0.722886	0.891167	1.07447		4.23247	4.30276	4.85228	6.14846	7.4015	8.13193	8.39227	8.79436	8.98239	8.90425	8.78772	9.0554	9.38245	9.73869
HB24H14	PBF T02693 prolamin box binding factor; barley,	3e-72	putative prolamin binding factor transcription factor	RNA.regulation of transcription. C2C2 DOF	Transcription factors	3b	35	1.58283	-0.196248	-1.82633	-1.67188	-1.42813	-0.784412	-0.158366	0.183516	0.423591	0.63422	0.776461	0.803042	0.727757	0.7615	0.807074	0.75195		6.64508	6.9362	7.39563	8.60892	9.78891	10.4333	10.8858	11.2828	11.5509	11.601	11.4591	11.5227	11.6086	11.5047
HB27E03	PBF2 prolamin box binding factor; barley,	2e-61	PBF2 transcription factor	RNA.regulation of transcription. C2C2 DOF	Transcription factors	3b	38	1.41198	-0.421368	-1.73171	-1.74954	-1.39461	-0.803452	-0.0419858	0.479409	0.668207	0.844702	0.799561	0.430199	0.175875	0.378717	0.787069	1.15757		7.89294	7.8741	8.24915	8.87382	9.67845	10.2294	10.4289	10.6154	10.5677	10.1774	9.90866	10.123	10.5545	10.946
HF01J05	transcription factor EREBP1	7e-91	protein AP2 domain, putative	RNA.regulation of transcription.AP2/EREBP, APETALA2/Ethylene-responsive element binding protein family	Transcription factors	3b	27	1.5637	-0.244522	-1.72292	-1.70115	-1.46388	-0.836781	-0.104577	0.394354	0.583329	0.62468	0.546229	0.493842	0.44733	0.641363	0.903017	1.19516		7.29746	7.31851	7.54791	8.15422	8.86215	9.34454	9.52725	9.56723	9.49138	9.44073	9.39576	9.58336	9.83634	10.1188
HB25M05	0	1e-31	protein hypothetical protein	RNA.regulation of transcription.bHLH,Basic Helix-Loop-Helix family	Transcription factors	3b	24	1.59283	-0.116566	-1.74857	-1.74485	-1.42613	-0.738327	-0.152363	0.121034	0.307185	0.577841	0.789719	0.835606	0.743373	0.784263	0.830609	0.820615		5.02665	5.03478	5.73004	7.23045	8.5087	9.1051	9.51118	10.1016	10.5638	10.6639	10.4627	10.5519	10.653	10.6312
HY01B17	zinc finger protein	5e-50	protein salt tolerance-like protein. [mouse-ear cress]	RNA.regulation of transcription.C2C2(Zn) CO-like, Constans-like zinc finger family	Transcription factors	3b	34	1.52208	-0.262455	-2.00501	-1.69642	-1.29729	-0.608093	-0.103326	0.142072	0.38471	0.593022	0.763979	0.816814	0.704951	0.750181	0.786055	0.768354		7.74417	8.20265	8.79567	9.81964	10.5696	10.9342	11.2947	11.6042	11.8582	11.9367	11.7705	11.8377	11.891	11.8647
HB08D03	gi|27808566|gb|AAO24563.1| At5g14140	1e-59	At5g14140 [Arabidopsis thaliana]	RNA.regulation of transcription.C2H2 zinc finger family	Transcription factors	3b	53	1.48307	-0.25629	-1.62313	-1.72064	-1.54414	-0.904459	-0.179997	0.395728	0.686804	0.795529	0.771376	0.652307	0.488482	0.805718	0.851485	0.524929		6.08673	6.01725	6.14301	6.5988	7.115	7.52522	7.73262	7.81009	7.79288	7.70804	7.59131	7.81735	7.84996	7.61728
HB23F05	SNF3/SWI3 T02400 activator required for expression of many genes; yeast, Saccharomyces cerevisiae	0	protein SWIRM domain, putative	RNA.regulation of transcription.Chromatin Remodeling Factors	Transcription factors	3b	33	1.49849	-0.283629	-1.57678	-1.86928	-1.63278	-0.730395	0.0904543	0.442102	0.53899	0.600986	0.60784	0.577698	0.537004	0.680038	0.807068	0.927048		6.557	5.80588	6.41319	8.73043	10.8383	11.7413	11.9901	12.1493	12.1669	12.0895	11.985	12.3523	12.6785	12.9866
HB31P08	0	1e-76	protein TAZ zinc finger, putative	RNA.regulation of transcription.Histone acetyltransferases	Transcription factors	3b	36	1.38717	-0.401827	-1.91289	-1.88073	-1.41053	-0.503935	0.162315	0.390471	0.476168	0.558804	0.658369	0.731999	0.730198	0.722094	0.672747	0.604909		4.47227	4.57942	6.14589	9.16619	11.3858	12.1459	12.4314	12.7067	13.0384	13.2837	13.2777	13.2507	13.0863	12.8603
HB03J18	acetyltransferase-related protein 2	4e-44	putative HAC5 [Oryza sativa (japonica cultivar-group)]	RNA.regulation of transcription.Histone acetyltransferases	Transcription factors	3b	44	1.47339	-0.349216	-1.82641	-1.63812	-1.41377	-0.800165	-0.0433231	0.418665	0.601751	0.729697	0.661464	0.4198	0.258465	0.486679	0.912099	1.23317		5.96561	6.24099	6.56909	7.46648	8.57335	9.249	9.51676	9.70388	9.60409	9.25066	9.01471	9.34847	9.97064	10.4402
HB11E12	3.4_Heat shock factors24 T02031	2e-70	protein HSF-type DNA-binding domain, putative	RNA.regulation of transcription.HSF,Heat-shock transcription factor family	Transcription factors	3b	54	1.47685	-0.404187	-1.83928	-1.79401	-1.44857	-0.642418	0.0992679	0.431194	0.515602	0.620261	0.60897	0.504307	0.39634	0.623785	0.867753	1.0568		4.15158	4.2582	5.07169	6.97017	8.71683	9.49851	9.69729	9.94376	9.91717	9.67069	9.41643	9.95206	10.5266	10.9718
HY06E05	0	3e-52	unknown [Arabidopsis thaliana];protein putative Myb-like DNA-binding protein;	RNA.regulation of transcription.MYB domain transcription factor family	Transcription factors	3b	28	1.4308	-0.422498	-1.82941	-1.79672	-1.50923	-0.701679	0.169453	0.561337	0.562596	0.579675	0.590787	0.58389	0.593469	0.658938	0.743895	0.792997		8.67514	8.73487	9.26005	10.7353	12.3267	13.0426	13.0449	13.0761	13.0964	13.0838	13.1013	13.2209	13.3761	13.4658
HF04P21	NAC-like protein	4e-55	protein No apical meristem (NAM) protein, putative	RNA.regulation of transcription.NAC domain transcription factor family	Transcription factors	3b	13	1.55434	-0.087675	-2.03451	-1.53445	-1.1795	-0.71754	-0.314237	-0.0279866	0.279	0.617058	0.79027	0.792131	0.765454	0.776313	0.855403	0.932592		4.44877	5.20118	5.73525	6.43032	7.03714	7.46784	7.92974	8.43839	8.69901	8.70181	8.66167	8.67801	8.79701	8.91315
HB04I23	nam-like protein 2	9e-63	protein Similar to nam-like protein 8	RNA.regulation of transcription.NAC domain transcription factor family	Transcription factors	3b	51	1.59797	-0.158211	-1.76556	-1.61318	-1.41942	-0.898061	-0.136803	0.316996	0.413637	0.593526	0.653508	0.552803	0.446631	0.66632	0.947705	1.2419		7.30095	7.48768	7.7251	8.36396	9.29678	9.85285	9.97127	10.1917	10.2652	10.1418	10.0117	10.2809	10.6257	10.9862
HF01H03	PHD finger transcription factor-like	1e-105	protein PHD-finger, putative	RNA.regulation of transcription.PHD finger transcription factor	Transcription factors	3b	19	1.48559	-0.351403	-1.7746	-1.6361	-1.44673	-0.899558	-0.0735855	0.48915	0.683283	0.755911	0.642973	0.425088	0.308463	0.538592	0.861123	1.126		7.17228	7.3338	7.55465	8.19277	9.15603	9.8123	10.0387	10.1234	9.99169	9.73759	9.60158	9.86996	10.2461	10.555
HF03O08	gi|15218016|ref|NP_176158.1| hypothetical protein	4e-10	transcription factor-like [Oryza sativa (japonica cultivar-group)]	RNA.regulation of transcription.putative transcription regulator	Transcription factors	3b	16	1.49284	-0.103629	-1.48058	-1.60404	-1.54423	-0.963931	-0.201287	0.251002	0.485754	0.828791	0.766195	0.387731	0.190148	0.516694	1.02397	1.34378		6.08145	5.9538	6.01563	6.61563	7.40416	7.8718	8.11452	8.4692	8.40448	8.01317	7.80888	8.14651	8.671	9.00167
HB25L24	domain protein 105	3e-95	SET domain protein [Triticum aestivum]	RNA.regulation of transcription.SET-domain transcriptional regulator family	Transcription factors	3b	20	1.34746	-0.194106	-2.27405	-1.52665	-0.971153	-0.534349	-0.170453	0.0189174	0.10253	0.548757	0.953155	0.952223	0.692679	0.668412	0.751078	0.788906		5.48615	5.97555	6.33929	6.62531	6.86359	6.98759	7.04234	7.33453	7.59933	7.59872	7.42877	7.41288	7.46701	7.49178
HF13O13	putative histone-lysine N-methyltransferase	7e-32	protein YDG/SRA domain, putative	RNA.regulation of transcription.SET-domain transcriptional regulator family	Transcription factors	3b	23	1.42766	-0.316743	-1.5214	-1.7472	-1.65387	-0.905065	0.0538084	0.596674	0.697386	0.715922	0.605784	0.425185	0.317242	0.543585	0.825554	1.0464		6.72727	6.37034	6.51787	7.70154	9.21727	10.0754	10.2346	10.2639	10.0898	9.80432	9.63369	9.99148	10.4372	10.7863
HB06F05	SET domain protein SDG111	2e-16	SET domain protein [Triticum aestivum]	RNA.regulation of transcription.SET-domain transcriptional regulator family	Transcription factors	3b	46	1.34765	-0.0563	-1.60577	-1.43483	-1.33721	-0.98635	-0.29012	0.331372	0.547797	0.654198	0.555162	0.241054	0.0805794	0.436957	1.10701	1.70015		5.9453	6.09198	6.17574	6.47681	7.07423	7.60752	7.79323	7.88453	7.79955	7.53002	7.39232	7.69812	8.27308	8.78204
HF06A07	gi|13129496|gb|AAK13150.1|AC078829_2 hypothetical protein	1e-36	protein SNF7 family protein	RNA.regulation of transcription.SNF7	Transcription factors	3b	32	1.51579	-0.033329	-1.871	-1.55924	-1.18239	-0.726412	-0.28609	0.00470409	0.299597	0.578376	0.628151	0.55299	0.359532	0.646244	1.02919	1.52636		4.57649	4.77654	5.01836	5.31096	5.59351	5.78011	5.96934	6.14823	6.18017	6.13194	6.0078	6.19178	6.43751	6.75654
HF22J14	RNA Binding Protein	5e-77	protein RNA recognition motif. (a.k.a. RRM, RBD, or RNP domain), putative	RNA.regulation of transcription.unclassified	Transcription factors	3b	17	1.39687	-0.354968	-1.71316	-1.88251	-1.5703	-0.613202	0.134022	0.400873	0.524503	0.614701	0.730061	0.777467	0.737766	0.692057	0.635379	0.532339		7.61112	7.22209	7.93928	10.1379	11.8544	12.4674	12.7514	12.9586	13.2236	13.3325	13.2413	13.1363	13.0061	12.7694
HF04H17	putative bZIP transcription factor	3e-24	protein bZIP transcription factor, putative	hormone metabolism.abscisic acid.induced-regulated-responsive-activated	hormone and signaling	3b	1	1.36562	-0.228948	-1.83518	-1.41064	-1.21751	-0.971394	-0.324049	0.158823	0.561103	1.10387	1.01511	0.407869	0.0861795	0.33985	0.873685	1.21227		6.41141	6.68223	6.68223	6.80543	6.96243	7.37538	7.68341	7.94003	8.28627	8.22965	7.84228	7.63707	7.79889	8.13943
HF23H01	phosphatidylinositol 3- and 4-kinase family	3e-64	protein At2g03890/T18C20.9	signalling.phosphinositides	hormone and signaling	3b	2	1.58283	-0.235388	-1.89747	-1.72317	-1.36605	-0.691569	-0.0805508	0.21885	0.379593	0.57815	0.654547	0.709106	0.707408	0.734417	0.845155	0.931585		7.01936	7.24522	7.24522	7.708	8.58203	9.37382	9.7618	9.9701	10.2274	10.3264	10.3971	10.3949	10.4299	10.5734
HY07I07	calcium-dependent protein kinase	2e-38	putative calcium-dependent protein kinase [Triticum aestivum]	signalling.calcium	hormone and signaling	3b	4	1.47145	-0.408484	-1.77832	-1.65053	-1.43418	-0.931364	-0.108596	0.503582	0.699165	0.875005	0.771442	0.465436	0.383707	0.511864	0.758643	0.934148		8.18331	8.33606	8.33606	8.59469	9.19576	10.1793	10.9111	11.1449	11.3551	11.2313	10.8655	10.7678	10.921	11.216
HY05M21	protein kinase family	2e-34	protein Protein kinase domain, putative	signalling.receptor kinases.misc	hormone and signaling	3b	6	1.53595	-0.110442	-1.71743	-1.55781	-1.48173	-0.942697	-0.259026	0.111548	0.422483	0.769162	0.952657	0.866236	0.711515	0.733021	0.794551	0.597515		9.0033	9.16362	9.16362	9.24003	9.78143	10.4681	10.8403	11.1526	11.5008	11.6851	11.5983	11.4429	11.4645	11.5263
HF25B08	phosphatidylinositol 3- and 4-kinase family	5e-58	protein At2g03890/T18C20.9	signalling.phosphinositides	hormone and signaling	3b	7	1.58234	-0.16088	-1.89697	-1.73972	-1.30131	-0.655845	-0.130724	0.130216	0.29157	0.52359	0.676907	0.753265	0.727011	0.787536	0.893823	0.940653		6.43007	6.66546	6.66546	7.32172	8.28791	9.07396	9.46456	9.70609	10.0534	10.2829	10.3972	10.3579	10.4485	10.6076
HB30F11	gi|29837238|dbj|BAC75616.1| OSJNBb0032E15.7	1e-91	putative myrosinase precursor [Oryza sativa (japonica cultivar-group)]	hormone metabolism.auxin.synthesis-degradation	hormone and signaling	3b	9	1.53505	-0.337656	-1.68915	-1.73187	-1.52028	-0.85669	-0.0920495	0.43373	0.653257	0.767247	0.728621	0.550051	0.449144	0.568761	0.771866	0.967361		5.72633	5.64494	5.64494	6.04811	7.31252	8.76948	9.77131	10.1896	10.4068	10.3332	9.99295	9.80068	10.0286	10.4156
HF25H09	gi|32488224|emb|CAE02932.1| OSJNBa0014K14.4	4e-95	protein EF hand, putative	signalling.calcium	hormone and signaling	3b	10	1.39056	-0.272841	-2.18507	-1.73903	-1.07394	-0.37398	0.0623532	0.0749413	0.152671	0.499846	0.687826	0.632438	0.59851	0.750281	0.933553	0.979604		5.18652	5.63652	5.63652	6.30752	7.0137	7.45391	7.46661	7.54503	7.89529	8.08494	8.02906	7.99483	8.14795	8.33285
HY07A14	aminocyclopropane-1-carboxylate synthase (EC 4.4.1.14) 2 - wheat	1e-100	S71583 1-aminocyclopropane-1-carboxylate synthase (EC 4.4.1.14) 2 - wheat	hormone metabolism.ethylene.synthesis-degradation	hormone and signaling	3b	11	1.58183	-0.096825	-1.60026	-1.73016	-1.54168	-0.849817	-0.183051	0.157098	0.388569	0.665212	0.870675	0.845972	0.702177	0.747158	0.799077	0.729034		6.73812	6.52094	6.52094	6.83605	7.99273	9.10745	9.67612	10.0631	10.5256	10.8691	10.8278	10.5874	10.6626	10.7494
HF23K20	small GTP-binding protein	3e-14	protein Ras family, putative	signalling.G-proteins	hormone and signaling	3b	12	1.60539	-0.11801	-1.59625	-1.60836	-1.51147	-0.983083	-0.295402	0.175271	0.541338	0.834545	0.875422	0.671441	0.441196	0.599105	0.847277	1.00897		6.59479	6.58372	6.58372	6.6723	7.15535	7.78403	8.21432	8.54898	8.81703	8.8544	8.66792	8.45743	8.60179	8.82867
HB27J03	putative IAA-Ala hydrolase	5e-73	auxin amidohydrolase [Triticum aestivum]	hormone metabolism.auxin.synthesis-degradation	hormone and signaling	3b	13	1.33922	-0.317056	-2.24558	-1.51968	-1.04487	-0.498381	-0.0310731	0.223176	0.320644	0.584872	0.630333	0.46774	0.255328	0.503531	0.945921	1.40803		6.37288	6.86755	6.86755	7.19111	7.56352	7.88197	8.05523	8.12165	8.30171	8.33269	8.22189	8.07714	8.24628	8.54775
HF19O04	leucine-rich repeat transmembrane protein kinase 1	3e-93	leucine-rich repeat transmembrane protein kinase 1 [Zea mays]	signalling.receptor kinases.leucine rich repeat V	hormone and signaling	3b	14	1.59506	-0.146874	-1.87413	-1.69511	-1.32516	-0.711658	-0.193747	0.0990171	0.325994	0.58019	0.78442	0.789471	0.678452	0.775323	0.898148	0.868796		5.38015	5.65309	5.65309	6.21712	7.15247	7.94208	8.38843	8.73448	9.12203	9.4334	9.4411	9.27184	9.41953	9.60679
HF01C22	putative polyprotein	9e-82	putative auxin-induced protein [Oryza sativa (japonica cultivar-group)]	hormone metabolism.auxin.induced-regulated-responsive-activated	hormone and signaling	3b	17	1.28896	-0.100011	-2.11579	-1.57413	-0.921187	-0.484804	-0.29459	-0.261529	0.046201	0.605863	1.12399	1.07112	0.546125	0.645306	0.879679	0.733759		6.83855	7.11773	7.11773	7.45427	7.67919	7.77723	7.79427	7.95288	8.24134	8.50839	8.48114	8.21055	8.26167	8.38247
HF12F02	probable 12-oxophytodienoate reductase (EC 1.3.1.42) CPRD8, drought-inducible - cowpea dbj	1e-92	LEDI-5c protein [Lithospermum erythrorhizon]	hormone metabolism.jasmonate.synthesis-degradation	hormone and signaling	3b	18	1.57695	-0.254398	-1.78507	-1.71448	-1.41032	-0.770638	-0.0877514	0.285425	0.482127	0.659589	0.64434	0.522829	0.414798	0.651594	0.93438	1.17317		5.08409	5.20689	5.20689	5.73604	6.84888	8.03689	8.6861	9.0283	9.33703	9.3105	9.09911	8.91117	9.32312	9.81508
HF19K09	mitogen-activated protein kinase (MPK20)	1e-56	putative mitogen activated protein kinase [Oryza sativa (japonica cultivar-group)]	signalling.MAP kinases	hormone and signaling	3b	20	1.51324	-0.33758	-1.90521	-1.61957	-1.31415	-0.797527	-0.135015	0.324999	0.572237	0.744329	0.719254	0.554242	0.3011	0.487296	0.824488	1.24353		5.04539	5.30524	5.30524	5.58307	6.05304	6.65572	7.07419	7.2991	7.45565	7.43284	7.28273	7.05245	7.22183	7.52857
HF24O04	calcium dependent protein kinase	1e-93	protein Protein kinase domain, putative	signalling.calcium	hormone and signaling	3b	21	1.54237	-0.093609	-1.90588	-1.69201	-1.28406	-0.653826	-0.200645	0.0174752	0.289607	0.551347	0.680035	0.804905	0.890455	0.901228	0.835543	0.765812		5.54098	6.01147	6.01147	6.90891	8.29535	9.2923	9.77214	10.3708	10.9466	11.2297	11.5044	11.6926	11.7163	11.5718
HB24A09	gi|21741601|emb|CAD39717.1| OSJNBa0052P16.14	2e-55	ent-kaurene synthase-like protein 1 [Hordeum vulgare subsp. vulgare]	hormone metabolism.gibberelin.synthesis-degradation	hormone and signaling	3b	22	1.43186	-0.034267	-1.94005	-1.66259	-1.23471	-0.618216	-0.120574	0.0923371	0.156965	0.277414	0.523087	0.897797	1.07556	0.994653	0.761206	0.797121		7.30731	7.59779	7.59779	8.04574	8.69116	9.21215	9.43505	9.50271	9.62881	9.88601	10.2783	10.4644	10.3797	10.1353
HB15M08	small GTP-binding protein	5e-81	protein Ras family, putative	signalling.G-proteins	hormone and signaling	3b	23	1.31285	-0.302199	-1.51438	-1.98764	-1.51208	-0.767941	0.0207027	0.570248	0.805994	0.622887	0.527131	0.618349	0.783061	0.840483	0.644121	0.349075		7.8712	7.65947	7.65947	7.87223	8.20515	8.55798	8.80384	8.90931	8.82739	8.78455	8.82536	8.89905	8.92474	8.83689
HB21J14	phosphatidylinositol 3- and 4-kinase family	3e-07	protein At2g03890/T18C20.9	signalling.phosphinositides	hormone and signaling	3b	24	1.60113	-0.163716	-1.78926	-1.75459	-1.39775	-0.742735	-0.128884	0.200661	0.33825	0.578248	0.694076	0.731496	0.710529	0.814199	0.888967	0.856788		6.93971	6.98734	6.98734	7.47749	8.37721	9.22039	9.67305	9.86204	10.1917	10.3508	10.4022	10.3734	10.5158	10.6185
HB11H22	guanine nucleotide-exchange protein GEP2	4e-71	protein guanine nucleotide-exchange protein GEP2	signalling.G-proteins	hormone and signaling	3b	25	1.58185	-0.285562	-1.86795	-1.66316	-1.39241	-0.831587	-0.120811	0.344944	0.495786	0.685514	0.72038	0.612045	0.574236	0.652289	0.815131	0.975595		6.82848	7.19029	7.19029	7.66864	8.65947	9.91523	10.7381	11.0046	11.3398	11.4014	11.21	11.1432	11.2811	11.5688
HB14F11	putative GTP-binding protein	7e-70	protein ADP-ribosylation factor family, putative	signalling.G-proteins	hormone and signaling	3b	26	1.55735	-0.227184	-1.72971	-1.65003	-1.43431	-0.880324	-0.10564	0.330148	0.455158	0.720333	0.716898	0.466585	0.318943	0.623173	0.954845	1.21393		6.49877	6.60246	6.60246	6.88316	7.60404	8.6121	9.17917	9.34184	9.6869	9.68243	9.35671	9.16459	9.56047	9.99206
HB03C01	probable ethylene-response protein	6e-78	protein ethylene receptor, putative	hormone metabolism.ethylene.signal transduction	hormone and signaling	3b	28	1.49565	-0.128386	-1.93319	-1.76014	-1.27863	-0.548632	-0.057471	0.181801	0.258755	0.323761	0.471799	0.76629	0.897287	0.836614	0.850904	0.99085		4.37525	4.7446	4.7446	5.77234	7.33044	8.37877	8.88947	9.05372	9.19247	9.50844	10.137	10.4166	10.2871	10.3176
HB14F02	receptor kinase-like protein	8e-30	protein transposon protein, putative, CACTA, En/Spm sub-class	signalling.receptor kinases.misc	hormone and signaling	3b	29	1.55337	-0.05477	-1.91718	-1.63216	-1.28377	-0.654659	-0.211926	-0.0265903	0.179491	0.514916	0.808059	0.881045	0.73304	0.817775	0.895355	0.896603		6.21651	6.60492	6.60492	7.07967	7.93697	8.54029	8.79285	9.07368	9.53077	9.93024	10.0297	9.82801	9.94348	10.0492
HF25E17	gi|20521441|dbj|BAB91950.1| B1003B09.4	1e-101	protein Similar to contains similarity to alpha galactosidase gene_id:F20C19.10	minor CHO metabolism.galactose.alpha-galactosidases	minor carbohydrates	4a	20	1.3532	0.251413	-1.49189	-1.08999	-1.26874	-1.34323	-0.846699	-0.171672	0.416865	0.859686	1.1023	0.864084	0.41197	0.511694	0.905717	1.13991		6.31931	6.52126	6.43144	6.39401	6.64351	6.9827	7.27843	7.50094	7.62285	7.50315	7.27597	7.32608	7.52407	7.64175
HB15L04	putative apospory-associated protein C	6e-22	protein Aldose 1-epimerase	minor CHO metabolism.others	minor carbohydrates	4a	26	1.55443	0.300627	-1.48414	-1.40109	-1.3294	-1.17829	-0.677716	-0.12289	0.278401	0.735778	0.898878	0.771764	0.67334	0.767639	1.00853	1.0592		5.83218	5.9097	5.97662	6.11767	6.58491	7.10279	7.47736	7.90428	8.05652	7.93787	7.846	7.93402	8.15887	8.20617
HF01B17	putative mitochondrial NAD+-dependent malic enzyme protein	4e-93	protein putative mitochondrial NAD+-dependent malic enzyme protein	TCA / org. transformation.other organic acid transformations.malic	photosynthesis and energy	4a	7	1.62665	0.123321	-1.41134	-1.58378	-1.576	-1.12487	-0.371131	0.149642	0.392373	0.677119	0.782322	0.717607	0.698093	0.766326	0.906907	0.976733		8.51721	8.25741	8.26914	8.94881	10.0844	10.869	11.2347	11.6637	11.8222	11.7247	11.6953	11.7981	12.0099	12.1151
HA14H13	electron transport flavo protein -related	1e-21	protein putative flavoprotein alpha-subunit, having alternative splicing products	mitochondrial electron transport / ATP synthesis.electron transfer flavoprotein	photosynthesis and energy	4a	39	1.29352	0.202619	-1.78502	-1.57728	-1.06127	-0.627352	-0.407839	-0.182932	-0.0253259	0.0598722	0.493014	1.12556	1.12131	1.20643	0.83495	0.825879		5.40564	5.45648	5.58276	5.68895	5.74267	5.79771	5.83628	5.85713	5.96313	6.11793	6.11689	6.13772	6.04681	6.04459
HY09N12	Sd1 beta-amylase	1e-75	beta-amylase [Hordeum vulgare subsp. spontaneum];endosperm-specific beta-amylase 1 [Hordeum vulgare subsp. vulgare];	major CHO metabolism.degradation.starch.starch cleavage	Starch metabolism	4a	1	1.51705	0.283515	-1.36282	-1.44166	-1.50741	-1.25398	-0.557917	-0.00374916	0.397784	0.656146	0.789606	0.888075	0.882318	0.934781	0.855736	0.723076		8.40164	8.24415	8.11281	8.61905	10.0095	11.1165	11.9186	12.4347	12.7013	12.898	12.8865	12.9913	12.8334	12.5684
HF19N21	sucrose-phosphate synthase	1e-19	protein sucrose-phosphate synthase	major CHO metabolism.synthesis.sucrose.SPS	Starch metabolism	4a	4	1.62786	0.208877	-1.54636	-1.48496	-1.40753	-1.09214	-0.508297	-0.00937536	0.310506	0.644148	0.767288	0.710829	0.704145	0.806133	1.01105	1.09456		7.79768	7.87577	7.97423	8.37533	9.11781	9.7523	10.1591	10.5834	10.74	10.6682	10.6597	10.7894	11.05	11.1562
HB26F24	limit dextrinase	2e-12	limit dextrinase [Hordeum vulgare]	major CHO metabolism.synthesis.starch.debranching	Starch metabolism	4a	10	1.60772	0.213897	-1.6135	-1.51881	-1.35614	-0.945812	-0.404236	-0.0664622	0.164106	0.546141	0.708823	0.644477	0.618356	0.838177	1.10117	1.28371		4.62576	4.72708	4.90114	5.34019	5.91968	6.2811	6.52781	6.93659	7.11066	7.04181	7.01386	7.24907	7.53047	7.72579
HF05C15	starch synthase isoform IV	1e-102	starch synthase isoform IV [Triticum aestivum]	major CHO metabolism.synthesis.starch.starch synthase	Starch metabolism	4a	24	1.25627	0.143563	-1.57925	-1.40932	-1.18712	-0.799086	-0.375748	0.0754257	0.267361	0.337445	0.278483	0.245657	0.207587	0.693526	1.29644	1.9486		5.4532	5.56015	5.7	5.94422	6.21066	6.49462	6.61542	6.65953	6.62242	6.60176	6.5778	6.88364	7.2631	7.67356
HB12M24	-alpha-glucan branching enzyme (EC 2.4.1.18) sbe1 precursor - wheat emb	9e-97	starch branching enzyme I [Triticum aestivum]	major CHO metabolism.synthesis.starch.starch branching	Starch metabolism	4a	27	1.44564	0.026396	-1.6205	-1.50904	-1.29375	-0.984394	-0.56796	-0.151851	0.375069	0.969151	1.14434	0.943466	0.714731	0.603804	0.636564	0.740367		6.13031	6.36031	6.80455	7.44292	8.30224	9.16089	10.2482	11.4741	11.8356	11.4211	10.9491	10.7202	10.7878	11.002
HF24B22	globulin Beg1 precursor	2e-49	S35221 globulin Beg1 precursor - barley	development.storage proteins	storage proteins and inhibitors	4a	21	1.40183	0.360482	-1.0395	-1.45458	-1.51738	-1.25715	-0.729891	-0.21842	0.329942	0.892566	1.07212	0.687336	0.456889	0.783854	1.02292	0.971285		5.88432	5.08537	4.96449	5.46538	6.48026	7.46475	8.52025	9.6032	9.94881	9.20817	8.7646	9.39395	9.85411	9.75472
HB22F06	Alpha-amylase/subtilisin inhibitor precursor (BASI) pir	8e-77	bifunctional alpha-amylase/subtilisin inhibitor [Hordeum vulgare subsp. vulgare]	development.inhibitor proteins	storage proteins and inhibitors	4a	37	1.53507	0.327545	-1.2816	-1.49549	-1.4789	-1.18442	-0.693873	-0.121658	0.45697	0.734666	0.833752	0.856421	0.811819	0.787109	0.846904	0.928305		6.30915	5.78547	5.82609	6.54708	7.74812	9.14911	10.5658	11.2457	11.4883	11.5438	11.4346	11.3741	11.5205	11.7198
HB24A22	putative sterol glucosyltransferase	2e-83	protein probable UDP-glucose,sterol glucosyltransferase [imported] - Arabidopsis thaliana	lipid metabolism.'exotics' (steroids, squalene etc)	TAG biosynthesis lipid metabolism	4a	8	1.59917	0.134641	-1.53488	-1.5591	-1.42324	-1.08326	-0.481094	0.0228634	0.366713	0.704408	0.873681	0.860221	0.78864	0.805762	0.846475	0.812802		5.31616	5.26524	5.55089	6.26569	7.53176	8.59134	9.31429	10.0243	10.3802	10.3519	10.2014	10.2374	10.323	10.2522
HB26I24	oleosin 2	1e-40	low molecular weight oleosin [Hordeum vulgare subsp. vulgare]	lipid metabolism.TAG synthesis	TAG biosynthesis lipid metabolism	4a	14	1.47392	0.025606	-1.73562	-1.55213	-1.32938	-0.889146	-0.460247	-0.015483	0.388035	0.699883	0.866035	0.955093	1.05459	0.826624	0.58125	0.610493		6.73054	7.00663	7.34179	8.00418	8.64952	9.31873	9.92588	10.3951	10.6451	10.7791	10.9288	10.5858	10.2166	10.2606
HF16N21	lipid transfer protein-like	9e-23	protein Ribosomal protein S28e, putative	lipid metabolism.lipid transfer proteins etc	TAG biosynthesis lipid metabolism	4a	23	1.50896	0.255477	-1.24541	-1.52547	-1.64199	-1.22257	-0.487043	0.101265	0.535803	0.596488	0.661539	0.854844	0.903023	0.919726	0.845946	0.703843		10.0278	9.69414	9.55532	10.055	10.9313	11.6322	12.1499	12.2222	12.2997	12.53	12.5874	12.6073	12.5194	12.3501
HB15G10	gi|32488812|emb|CAE03485.1| OSJNBa0065O17.10	1e-81	protein Acyl-CoA thioesterase, putative	lipid metabolism.lipid degradation.beta-oxidation	TAG biosynthesis lipid metabolism	4a	29	1.3919	0.259342	-1.02732	-1.46884	-1.58625	-1.43847	-0.735879	0.175874	0.763522	0.815039	0.710601	0.723635	0.775574	0.758629	0.764364	0.769518		6.5465	6.32633	6.26778	6.34147	6.69183	7.14649	7.43953	7.46522	7.41314	7.41964	7.44554	7.43709	7.43995	7.44252
HB15M15	lipase (class 3) family	2e-34	protein Lipase, putative	lipid metabolism.lipid degradation.lipases	TAG biosynthesis lipid metabolism	4a	30	1.39397	0.189932	-0.875854	-1.6493	-1.77529	-1.27241	-0.372231	0.365956	0.585434	0.634273	0.611654	0.48815	0.354647	0.694726	0.930425	1.27983		6.79006	6.43579	6.37808	6.60842	7.02074	7.35886	7.45939	7.48176	7.4714	7.41483	7.35368	7.50945	7.61741	7.77745
HB11I06	omega-3 fatty acid desaturase, chloroplast	3e-95	T06238 omega-3 fatty acid desaturase (EC 1.14.99.-) FAD3 - wheat	lipid metabolism.FA desaturation.omega 3 desaturase	TAG biosynthesis lipid metabolism	4a	33	1.6082	0.199952	-1.45558	-1.58111	-1.49199	-1.0373	-0.441066	-0.0479977	0.309474	0.614791	0.841177	0.904859	0.752394	0.812704	0.897698	0.921944		6.08699	5.91535	6.03721	6.65889	7.4741	8.01153	8.50029	8.91774	9.22727	9.31434	9.10588	9.18834	9.30455	9.3377
HB11K06	putative phosphatidylserine decarboxylase	2e-72	putative phosphatidylserine decarboxylase [Oryza sativa (japonica cultivar-group)]	lipid metabolism.Phospholipid synthesis	TAG biosynthesis lipid metabolism	4a	34	1.59594	0.177492	-1.77995	-1.45591	-1.23277	-0.901221	-0.474161	-0.0779754	0.231998	0.516345	0.655204	0.684187	0.6337	0.828562	1.06316	1.30883		4.85534	5.16727	5.38207	5.70123	6.11233	6.49371	6.7921	7.06582	7.19949	7.22739	7.17879	7.36637	7.5922	7.82869
HB27K20	0	3e-14	protein DDT domain, putative	RNA.regulation of transcription	Transcription factors	4a	2	1.37539	0.355877	-0.916152	-1.51599	-1.688	-1.21055	-0.517121	-0.168083	0.123	0.756975	1.12381	0.865236	0.502264	0.667775	0.980822	0.996016		8.80432	8.36217	8.23538	8.58732	9.09845	9.35573	9.57029	10.0376	10.308	10.1174	9.84985	9.97185	10.2026	10.2138
HY02A24	0	#N/A	OLD 0	RNA.regulation of transcription	Transcription factors	4a	3	1.35057	0.096306	-1.1149	-1.39172	-1.64969	-1.43299	-0.488905	0.394037	0.887809	0.804904	0.548107	0.377499	0.289077	0.647045	1.03522	1.09451		8.33547	8.12725	7.93321	8.09621	8.80634	9.47048	9.84189	9.77953	9.58637	9.45804	9.39153	9.66079	9.95277	9.99737
HF21L17	0	2e-42	transcriptional regulator family protein-like [Oryza sativa (japonica cultivar-group)]	RNA.regulation of transcription.putative transcription regulator	Transcription factors	4a	6	1.43423	0.05684	-1.48945	-1.4536	-1.36418	-1.04595	-0.454751	-0.146576	0.265664	1.03399	1.14893	0.638617	0.202824	0.527932	0.98038	1.15617		5.21386	5.23569	5.29013	5.48388	5.84383	6.03146	6.28245	6.75024	6.82022	6.50952	6.24419	6.44213	6.7176	6.82463
HB25A21	RNA recognition motif (RRM)/PAB1 ACBP-67 T01254	8e-52	protein RNA recognition motif. (a.k.a. RRM, RBD, or RNP domain), putative	RNA.regulation of transcription	Transcription factors	4a	9	1.60544	0.102583	-1.67926	-1.45402	-1.34066	-1.06444	-0.458577	-0.0379846	0.329997	0.761154	0.895307	0.715129	0.534245	0.803374	1.00704	0.988712		5.70305	6.0256	6.18794	6.58349	7.45111	8.05341	8.58037	9.1978	9.38991	9.13189	8.87286	9.25826	9.54991	9.52367
HF15D17	NAM, no apical meristem, - like protein	1e-61	NAM (no apical meristem)-like protein [Arabidopsis thaliana]	RNA.regulation of transcription.NAC domain transcription factor family	Transcription factors	4a	11	1.5212	0.053621	-1.31472	-1.53682	-1.56953	-1.24162	-0.529191	0.224372	0.780873	0.891327	0.765325	0.611537	0.548805	0.652639	0.790726	0.926272		8.81113	8.52258	8.48009	8.9061	9.83168	10.8107	11.5337	11.6772	11.5135	11.3137	11.2322	11.3671	11.5465	11.7226
HB30M14	putative zinc finger and C2 domain protein	7e-29	protein Putative GTP-ase activating protein for Arf	RNA.regulation of transcription.C2H2 zinc finger family	Transcription factors	4a	12	1.43586	0.338114	-1.06446	-1.40853	-1.56707	-1.30893	-0.708593	-0.110446	0.463958	0.835832	0.966091	0.803936	0.467257	0.572357	0.885605	1.17299		5.61394	5.3928	5.2909	5.45681	5.84266	6.2271	6.59628	6.83529	6.91901	6.81479	6.5984	6.66595	6.86728	7.05199
HF01G20	methyl-binding domain protein MBD101	2e-52	protein methyl-binding domain protein MBD101	RNA.regulation of transcription.Methyl binding domain proteins	Transcription factors	4a	15	1.59624	0.163885	-1.38604	-1.52654	-1.52835	-1.12627	-0.442306	0.109716	0.493631	0.704374	0.659222	0.528757	0.487638	0.697395	1.0113	1.31747		4.53497	4.43673	4.43547	4.7166	5.19482	5.58079	5.84922	5.99657	5.965	5.87378	5.84503	5.99169	6.21117	6.42524
HB24C02	0	4e-22	protein At5g04840	RNA.regulation of transcription.bZIP transcription factor family	Transcription factors	4a	17	1.52705	0.321162	-1.19953	-1.56002	-1.6096	-1.17677	-0.31434	0.140855	0.276775	0.414029	0.533644	0.644577	0.55384	0.817073	1.10417	1.37528		5.46199	5.08126	5.0289	5.48602	6.39687	6.87762	7.02117	7.16613	7.29246	7.40962	7.31379	7.5918	7.89502	8.18135
HF01M06	gi|20804590|dbj|BAB92281.1| P0421H07.9	5e-68	transducin family protein / WD-40 repeat family protein-like [Oryza sativa (japonica cultivar-group)];P0421H07.9 [Oryza sativa (japonica cultivar-group)];	RNA.regulation of transcription.MADS box transcription factor family	Transcription factors	4a	19	1.6258	0.14717	-1.7335	-1.48482	-1.32993	-0.929843	-0.414052	-0.0160701	0.211029	0.536286	0.71437	0.755475	0.684821	0.793145	0.994406	1.21868		5.55786	5.82792	5.99614	6.43063	6.99078	7.42299	7.66962	8.02285	8.21625	8.26089	8.18416	8.3018	8.52037	8.76393
HF14P11	putative transcription factor	2e-57	protein CCAAT-binding transcription factor (CBF-B/NF-YA) subunit B, putative	RNA.regulation of transcription.CCAAT box binding factor family, HAP2	Transcription factors	4a	25	1.4363	0.161141	-1.54149	-1.67378	-1.26354	-0.932009	-0.557744	0.106855	0.687047	0.410044	0.203913	0.630345	1.07442	1.14209	0.975477	0.738376		6.59537	6.53702	6.71797	6.8642	7.02928	7.32242	7.57833	7.45615	7.36523	7.55332	7.74919	7.77904	7.70555	7.60097
HB15E22	0	1e-13	protein KH domain, putative	RNA.regulation of transcription	Transcription factors	4a	35	1.48598	-0.002934	-1.78391	-1.69638	-1.32361	-0.636247	-0.128123	0.0366528	0.182919	0.418206	0.541707	0.546054	0.573423	1.13284	1.25669	0.879799		8.03214	8.08974	8.33504	8.78736	9.12173	9.23016	9.32641	9.48124	9.56251	9.56537	9.58338	9.9515	10.033	9.78499
HB01I19	3.5_Tryptophan_Myb T01589 MYBST1; Species: potato, Solanum tuberosum.	0	protein Myb-like DNA-binding domain, putative	RNA.regulation of transcription.MYB-related transcription factor family	Transcription factors	4a	36	1.38285	0.052594	-2.21375	-1.2429	-0.863173	-0.776869	-0.536395	-0.184876	0.20938	0.496194	0.668501	0.719308	0.635742	0.861664	1.15194	1.07522		5.35549	5.90524	6.12026	6.16913	6.3053	6.50435	6.7276	6.89001	6.98758	7.01635	6.96903	7.09696	7.26133	7.21789
HB11G10	gi|22331037|ref|NP_187906.2| expressed protein	5e-20	protein Similar to At1g16750/F19K19_26	RNA.regulation of transcription.NAC domain transcription factor family	Transcription factors	4a	38	1.57989	0.108372	-1.64851	-1.54522	-1.27583	-0.914236	-0.460946	-0.00287439	0.287344	0.653335	0.758239	0.610667	0.45289	0.625738	0.964704	1.49469		4.26162	4.34846	4.57493	4.87891	5.25998	5.64507	5.88905	6.19673	6.28492	6.16086	6.02822	6.17353	6.45849	6.90404
HB16M03	gi|25407050|pir||G86218 protein F22O13.10 [imported]	2e-22	protein jmjC domain, putative	RNA.regulation of transcription.JUMONJI family	Transcription factors	4a	40	1.6314	0.162202	-1.50414	-1.54538	-1.45206	-1.0538	-0.431354	0.0884793	0.411274	0.590814	0.645778	0.654829	0.563448	0.717978	0.981107	1.33302		4.57425	4.53329	4.62597	5.02153	5.63974	6.15604	6.47664	6.65496	6.70955	6.71854	6.62778	6.78126	7.0426	7.39212
HF17H04	putative ethylene-responsive RNA helicase	4e-94	protein DEAD/DEAH box helicase, putative	hormone metabolism.ethylene.induced-regulated-responsive-activated	hormone and signaling	4a	1	1.53876	0.336646	-1.2619	-1.48977	-1.48436	-1.17003	-0.578678	-0.151196	0.283656	0.772518	0.878013	0.65807	0.530846	0.791866	1.08063	1.14033		6.57782	6.418	6.418	6.4218	6.64226	7.05701	7.35683	7.66182	8.00469	8.07868	7.92442	7.83519	8.01826	8.22079
HB26E09	ABC1 family protein kinase-like protein	3e-45	ABC1 family protein kinase-like protein [Oryza sativa (japonica cultivar-group)]	signalling.unspecified	hormone and signaling	4a	2	1.60753	0.196861	-1.51559	-1.62103	-1.40114	-0.942932	-0.37202	-0.0409671	0.137666	0.503231	0.829241	0.85804	0.603129	0.76076	0.999001	1.20261		5.89433	5.76992	5.76992	6.02937	6.57001	7.24363	7.63424	7.84501	8.27634	8.661	8.69498	8.39421	8.5802	8.8613
HF15G05	calmodulin-binding protein	3e-84	protein calmodulin-binding protein MPCBP	signalling.calcium	hormone and signaling	4a	4	1.34591	0.28283	-1.21988	-1.6131	-1.41772	-1.04001	-0.385187	0.229027	0.470832	0.1925	0.044283	0.355573	0.600902	1.00423	1.37302	1.40554		7.43826	7.2686	7.2686	7.3529	7.51587	7.7984	8.06341	8.16774	8.04765	7.9837	8.11801	8.22386	8.39788	8.557
HB24C09	gi|21740736|emb|CAD40545.1| OSJNBa0072K14.18	5e-83	protein At3g26830	hormone metabolism.auxin.signal transduction	hormone and signaling	4a	5	1.54396	0.160208	-1.70145	-1.65293	-1.23218	-0.739807	-0.296945	-0.0446619	0.0741971	0.334066	0.598355	0.760356	0.659414	0.795747	0.994079	1.45176		5.01025	5.0366	5.0366	5.2651	5.5325	5.77301	5.91002	5.97457	6.1157	6.25923	6.34721	6.29239	6.36643	6.47414
HF08H11	calmodulin-binding protein	4e-49	putative calmodulin-binding protein [Oryza sativa (japonica cultivar-group)]	signalling.calcium	hormone and signaling	4a	6	1.49447	0.361075	-1.36272	-1.39344	-1.41774	-1.10103	-0.568575	-0.0786753	0.30695	0.561671	0.54708	0.483495	0.494058	0.80978	1.12498	1.59418		5.58318	5.55488	5.55488	5.5325	5.82423	6.31469	6.76595	7.12116	7.35579	7.34235	7.28378	7.29351	7.58433	7.87467
HF11C06	oxidoreductase, zinc-binding dehydrogenase family	8e-75	protein ARP protein - Arabidopsis thaliana	signalling.receptor kinases.misc	hormone and signaling	4a	7	1.40257	0.107558	-1.90863	-1.45526	-1.06365	-0.686933	-0.340111	-0.0515038	0.177502	0.34785	0.363089	0.428517	0.495802	0.882944	1.21119	1.5992		5.67927	5.9967	5.9967	6.27089	6.53465	6.77748	6.97955	7.13989	7.25916	7.26983	7.31564	7.36275	7.63381	7.86363
HB26B13	MAP kinase homolog	3e-36	putative MAP kinase [Hordeum vulgare subsp. vulgare]	signalling.MAP kinases	hormone and signaling	4a	8	1.54598	0.28652	-1.59336	-1.50769	-1.269	-0.934007	-0.581825	-0.26183	0.153817	0.591248	0.829415	0.856898	0.744062	0.961393	1.04494	0.965938		6.64693	6.75457	6.75457	7.05447	7.47536	7.91785	8.3199	8.84213	9.39173	9.69097	9.7255	9.58373	9.85679	9.96176
HA25E09	putative leucine rich repeat containing protein kinase	2e-11	protein receptor-like kinase homolog [imported] - Arabidopsis thaliana	signalling.receptor kinases.leucine rich repeat II	hormone and signaling	4a	10	1.54509	0.290973	-1.5304	-1.56875	-1.34412	-0.910824	-0.561879	-0.23428	0.251592	0.522251	0.73037	0.957667	0.956953	0.917246	0.925946	0.888231		5.1643	5.12348	5.12348	5.36256	5.82371	6.19509	6.54375	7.06086	7.34892	7.57042	7.81233	7.81157	7.76931	7.77857
HA07O21	gi|18401345|ref|NP_566564.1| expressed protein	1e-35	protein AT3g17020/K14A17_14	hormone metabolism.ethylene.induced-regulated-responsive-activated	hormone and signaling	4a	11	1.50194	0.103949	-1.69972	-1.57632	-1.17972	-0.855227	-0.675551	-0.246821	0.553238	0.850146	0.755442	0.795947	0.981534	0.72179	0.670237	0.905025		7.14983	7.22959	7.22959	7.48592	7.69565	7.81178	8.08888	8.60598	8.79788	8.73667	8.76285	8.8828	8.71492	8.6816
HB14F23	putative Ca2+-dependent lipid-binding protein	1e-104	protein putative Ca2+-dependent lipid-binding protein	signalling.calcium	hormone and signaling	4a	12	1.50024	0.167319	-1.16303	-1.64247	-1.73549	-1.07593	-0.189913	0.263764	0.376596	0.52453	0.563382	0.51856	0.403107	0.741447	1.0632	1.35225		7.05595	6.68649	6.68649	6.61481	7.12307	7.80585	8.15546	8.24241	8.35641	8.38635	8.35181	8.26284	8.52357	8.77152
HB15H04	gi|32488224|emb|CAE02932.1| OSJNBa0014K14.4	4e-20	protein EF hand, putative	signalling.calcium	hormone and signaling	4a	13	1.33432	0.147108	-1.98237	-1.50878	-1.00541	-0.567288	-0.321266	-0.184045	-0.0579831	0.167053	0.445608	0.827909	1.01513	1.14268	1.09993	0.928831		6.2563	6.60857	6.60857	6.983	7.30889	7.49189	7.59396	7.68773	7.85512	8.06232	8.34669	8.48595	8.58083	8.54903
HZ64J08	aldehyde dehydrogenase	2e-47	protein aldehyde dehydrogenase	fermentation.aldehyde dehydrogenase	minor carbohydrates	4b	7	1.30144	0.419004	-1.6527	-1.25769	-1.0423	-0.989006	-0.677104	-0.349464	-0.173064	0.240072	0.663595	0.956045	1.06802	1.17541	1.03259	1.00559		7.24486	7.51066	7.6556	7.69146	7.90134	8.12181	8.24051	8.51851	8.8035	9.00029	9.07564	9.1479	9.0518	9.03363
HF07P20	pfkB type carbohydrate kinase protein family	2e-63	pyridoxal kinase [Triticum aestivum]	minor CHO metabolism.others	minor carbohydrates	4b	12	0.944344	0.518805	-1.14344	-1.01453	-1.02166	-0.883945	-0.789294	-0.609611	-0.248824	-0.132233	-0.0278003	0.455043	1.05483	1.23624	1.43644	1.68878		5.18815	5.23533	5.23272	5.28312	5.31776	5.38352	5.51556	5.55823	5.59645	5.77316	5.99267	6.05906	6.13233	6.22468
HF06I15	citrate synthase -related	3e-33	protein citrate synthase I	gluconeogenese/ glyoxylate cycle.citrate synthase	minor carbohydrates	4b	14	0.580531	0.480168	-0.750429	-0.489552	-0.583166	-1.03563	-1.27376	-1.08512	-0.58726	-0.179727	0.034504	0.557356	1.27597	1.41615	1.43762	1.26305		6.4933	6.59078	6.5558	6.38673	6.29775	6.36824	6.55427	6.70655	6.7866	6.98197	7.25049	7.30287	7.31089	7.24566
HF18G05	glyoxysomal malate dehydrogenase	5e-34	protein malate dehydrogenase, NAD-dependent	gluconeogenesis.Malate DH	minor carbohydrates	4b	18	1.25021	0.520911	-1.36225	-1.26405	-1.13357	-1.00218	-0.846824	-0.614301	-0.115829	0.386602	0.803756	1.05297	1.12698	0.919773	0.902277	1.14665		5.77397	5.81416	5.86756	5.92133	5.98491	6.08007	6.28407	6.48969	6.66041	6.7624	6.79269	6.70789	6.70073	6.80074
HF08E07	glyoxysomal citrate synthase	1e-76	protein citrate synthase I	gluconeogenese/ glyoxylate cycle.citrate synthase	minor carbohydrates	4b	22	0.404368	0.400075	-0.403381	-0.275466	-0.419053	-0.928611	-1.3672	-1.36371	-0.93731	-0.329774	0.227614	0.985889	1.49759	1.31259	0.910579	1.09025		6.56663	6.63119	6.55872	6.30154	6.08018	6.08194	6.29715	6.60378	6.8851	7.26781	7.52607	7.4327	7.2298	7.32048
HF12G23	galactinol synthase 3	2e-58	protein galactinol synthase	minor CHO metabolism.raffinose family.galactinol synthases.known	minor carbohydrates	4b	36	0.850503	0.528677	0.145598	-1.23408	-1.78305	-1.60719	-0.854584	0.0410686	0.277243	0.124232	0.14271	0.527014	0.764823	1.11797	1.20489	1.13336		5.86889	5.32905	5.11425	5.18306	5.47754	5.82799	5.9204	5.86053	5.86776	6.01813	6.11118	6.24936	6.28337	6.25538
HF25L01	putative phosphoglucomutase precursor, chloroplast	4e-81	putative phosphoglucomutase precursor, chloroplast [Oryza sativa (japonica cultivar-group)]	glycolysis.PGM	minor carbohydrates	4b	38	1.43589	0.408831	-1.18407	-1.57542	-1.43174	-1.04993	-0.495566	0.00351928	0.298129	0.315189	0.294618	0.48629	0.607655	0.920972	1.26344	1.54692		7.4799	7.22803	7.3205	7.56623	7.92302	8.24423	8.43384	8.44482	8.43158	8.55494	8.63305	8.8347	9.05511	9.23756
HB16F02	putative glucan synthase	5e-64	protein 1,3-beta-glucan synthase component, putative	minor CHO metabolism.callose	minor carbohydrates	4b	71	0.615188	0.549702	0.101727	-0.770861	-1.31582	-1.26778	-1.09498	-0.822187	-0.800295	-0.132101	0.665286	1.17996	0.851418	1.06205	0.95974	1.38384		8.32569	8.17183	8.07574	8.08421	8.11468	8.16278	8.16664	8.28446	8.42506	8.51581	8.45788	8.49502	8.47698	8.55176
HA06A05	alcohol dehydrogenase-like protein	8e-90	protein oxidoreductase, zinc-binding dehydrogenase family	fermentation.ADH	minor carbohydrates	4b	74	1.16903	0.438349	-0.996333	-1.27302	-1.25649	-1.42826	-1.10978	-0.234763	0.545244	0.452861	0.786175	1.17454	0.830595	1.19481	0.657377	0.657049		8.93831	8.89614	8.89866	8.87248	8.92102	9.05438	9.17326	9.15918	9.20998	9.26917	9.21675	9.27226	9.19035	9.1903
HB32D09	gi|20160547|dbj|BAB89496.1| P0022F10.12	3e-69	protein Malic enzyme, N-terminal domain, putative	TCA / org. transformation.other organic acid transformaitons.malic	photosynthesis and energy	4b	32	0.892182	0.393017	-0.861257	-1.46561	-1.1473	-0.921493	-0.462561	-0.0653468	-0.0886728	-0.555426	-0.299857	0.639735	1.24774	1.50072	1.35898	1.12035		7.12133	6.86017	6.99772	7.0953	7.29362	7.46527	7.45519	7.25349	7.36393	7.76996	8.0327	8.14202	8.08077	7.97765
HF05D15	gi|18394212|ref|NP_563966.1| expressed protein	3e-50	cytochrome c biogenesis protein-like [Oryza sativa (japonica cultivar-group)]	mitochondrial electron transport / ATP synthesis.cytochrome c	photosynthesis and energy	4b	34	1.26575	0.465487	-1.03408	-1.26759	-1.50569	-1.19334	-0.56462	-0.0877063	0.153665	0.309344	0.492801	0.503416	0.342016	0.717027	1.29708	1.83769		4.85362	4.72383	4.59149	4.7651	5.11456	5.37964	5.5138	5.60033	5.7023	5.7082	5.61849	5.82693	6.14934	6.44982
HA05E06	dehydrogenase (ubiquinone) (EC 1.6.5.3) chain 5	1e-101	NADH dehydrogenase subunit F [Piptatherum miliaceum];NADH dehydrogenase subunit 5 [Triticum aestivum];	PS.lightreaction.cyclic electron flow-chlororespiration	photosynthesis and energy	4b	41	1.10296	0.556907	-1.15457	-0.959075	-1.09726	-1.14552	-1.11192	-0.648489	-0.00483665	0.519705	0.592214	0.640457	0.76878	0.741738	1.03219	1.82659		4.33984	4.44828	4.37163	4.34486	4.3635	4.62056	4.97759	5.26855	5.30877	5.33553	5.40671	5.39171	5.55282	5.99347
HA14P07	hypothetical protein 62 - barley chloroplast	2e-31	ORF 62	PS.lightreaction.photosystem II.PSII polypeptide subunits	photosynthesis and energy	4b	57	0.620735	0.384322	-1.31932	-0.427865	-0.337215	-0.943183	-1.27876	-0.969282	-0.556214	-0.149697	0.137276	0.903422	1.47234	1.04115	0.955097	1.47225		4.51408	5.02437	5.07626	4.72939	4.5373	4.71445	4.9509	5.1836	5.34787	5.78643	6.11209	5.86527	5.81601	6.11204
HA16P19	gi|18394120|ref|NP_563952.1| expressed protein	2e-11	At1g14450 [Arabidopsis thaliana]	mitochondrial electron transport / ATP synthesis.cytochrome c oxidase	photosynthesis and energy	4b	68	0.443436	0.468581	0.861092	-0.548062	-1.37766	-1.72669	-1.53059	-0.770806	0.150142	0.268824	0.329077	0.763778	1.18423	0.956771	0.742172	0.697715		8.03319	7.20621	6.71935	6.51452	6.6296	7.07549	7.61596	7.68561	7.72097	7.97608	8.22283	8.08934	7.9634	7.93731
HA29I11	gi|31415934|gb|AAP50955.1| unknown protein	1e-36	unknown [Euphorbia esula]	PS.lightreaction.cytochrome b6/f	photosynthesis and energy	4b	73	1.00242	0.424724	-0.478851	-1.78114	-1.44195	-0.799384	-0.438712	-0.18243	0.0418282	-0.0334827	-0.095799	0.393317	0.711338	0.97484	1.30889	1.82154		8.29338	7.8424	7.95986	8.18238	8.30728	8.39603	8.47369	8.44761	8.42603	8.59541	8.70554	8.79679	8.91247	9.09
HZ53C02	Beta-amylase (1,4-alpha-D-glucan maltohydrolase) emb	1e-96	tissue-ubiquitous beta-amylase 2 [Hordeum vulgare subsp. vulgare]	major CHO metabolism.degradation.starch.starch cleavage	Starch metabolism	4b	1	0.777944	0.539227	-0.722057	-0.662824	-0.75779	-1.4902	-1.52056	-0.983462	-0.159318	0.50726	0.79568	0.919815	0.827144	1.01945	1.1249	1.10196		8.80469	8.87698	8.76108	7.86721	7.83016	8.48566	9.49148	10.305	10.657	10.8085	10.6954	10.9301	11.0588	11.0308
HY10F21	0	1e-104	tissue-ubiquitous beta-amylase 2 [Hordeum vulgare subsp. vulgare]	major CHO metabolism.degradation.starch.starch cleavage	Starch metabolism	4b	8	0.915394	0.454138	-1.43271	-0.815043	-0.571277	-1.08029	-1.28318	-0.949863	-0.197291	0.380819	0.69752	0.961998	0.896488	1.07956	1.14726	1.16601		7.95017	8.68466	8.97453	8.36924	8.12798	8.52434	9.41925	10.1067	10.4833	10.7978	10.7199	10.9376	11.0181	11.0404
HB30O07	starch branching enzyme I	1e-93	starch branching enzyme I [Hordeum vulgare]	major CHO metabolism.synthesis.starch.starch branching	Starch metabolism	4b	13	1.23994	0.391387	-1.19072	-1.27289	-1.27984	-1.16441	-0.927393	-0.553178	0.0989302	0.905225	1.1842	1.01789	0.766739	0.772834	0.829447	0.813168		9.07052	8.96806	8.95939	9.10333	9.39891	9.86558	10.6788	11.6843	12.0322	11.8248	11.5116	11.5192	11.5898	11.5695
HF11K03	fructan 6-fructosyltransferase	7e-67	fructan 6-fructosyltransferase [Lolium perenne]	major CHO metabolism.degradation.sucrose.invertases.vacuolar	Starch metabolism	4b	29	1.37054	0.479635	-1.37831	-1.22271	-1.20372	-1.16787	-0.809991	-0.408321	0.0585764	0.606024	0.878124	0.751936	0.511835	0.803523	1.18043	1.40047		5.14741	5.26378	5.27798	5.30479	5.57243	5.87282	6.22199	6.6314	6.83489	6.74052	6.56096	6.7791	7.06097	7.22553
HZ46E23	gi|25404657|pir||G96693 hypothetical protein F1O19.6 [imported]	1e-17	unknown [Zea mays]	lipid metabolism.lipid degradation.lysophospholipases	TAG biosynthesis lipid metabolism	4b	2	0.909715	0.409576	-1.4741	-1.10943	-0.672123	-0.615711	-0.87878	-0.888313	-0.472287	-0.00654381	0.333604	0.946482	1.37853	1.08996	0.984375	1.38434		5.5647	5.76516	6.00555	6.03656	5.89195	5.88671	6.1154	6.37142	6.5584	6.8953	7.1328	6.97417	6.91613	7.13599
HZ61L10	EBNA-2 T01618 EBV; activator, requires cellular RBP-Jkappa for DNA-binding	0	protein putative protease inhibitor	lipid metabolism.lipid transfer proteins etc	TAG biosynthesis lipid metabolism	4b	4	0.817958	0.462768	0.244016	-1.38029	-1.88283	-1.4387	-0.792406	-0.12702	0.0181959	0.222289	0.675746	1.17472	1.14683	0.629122	0.616548	0.893766		4.5781	4.12207	3.98098	4.10567	4.28712	4.47393	4.5147	4.572	4.69931	4.8394	4.83157	4.68622	4.68269	4.76052
HF01B22	oxidoreductase, zinc-binding dehydrogenase family	5e-87	protein quinone reductase-like protein - Arabidopsis thaliana	lipid metabolism.'exotics' (steroids, squalene etc)	TAG biosynthesis lipid metabolism	4b	21	1.35441	0.463978	-1.40492	-1.33454	-1.17357	-1.06016	-0.862398	-0.490987	0.100743	0.550159	0.849933	1.02595	1.06075	0.840007	0.812699	1.08634		6.106	6.13904	6.21461	6.26785	6.36069	6.53505	6.81284	7.02382	7.16455	7.24718	7.26352	7.15989	7.14707	7.27553
HB28O12	lipid transfer protein 7a2b - barley emb	5e-55	lipid transfer protein 7a2b [Hordeum vulgare subsp. vulgare]	lipid metabolism.lipid transfer proteins etc	TAG biosynthesis lipid metabolism	4b	28	1.28344	0.539064	-1.27774	-1.38253	-1.26623	-1.02763	-0.662654	-0.337431	-0.0575454	0.13267	0.406199	0.955232	1.28264	1.13058	0.990781	1.11366		6.51171	6.32777	6.53192	6.95074	7.59139	8.16226	8.65355	8.98744	9.46757	10.4313	11.006	10.7391	10.4937	10.7094
HF21O10	glucose:sterol glucosyltransferase	1e-113	UDP-glucose:sterol glucosyltransferase [Avena sativa]	lipid metabolism.'exotics' (steroids, squalene etc)	TAG biosynthesis lipid metabolism	4b	33	0.591387	0.486307	-0.77626	-0.477609	-0.579873	-0.99179	-1.28037	-1.05753	-0.638434	-0.345366	0.166024	0.916375	0.862667	1.22456	1.38709	1.59052		6.43133	6.52119	6.49042	6.36648	6.27965	6.3467	6.4728	6.56098	6.71485	6.94062	6.92446	7.03335	7.08225	7.14346
HF22H23	gi|12313690|dbj|BAB21095.1| P0501G01.24	2e-95	protein Neutral/alkaline nonlysosomal ceramidase	lipid metabolism.'exotics' (steroids, squalene etc).sphingolipids	TAG biosynthesis lipid metabolism	4b	37	1.32954	0.402935	-1.21185	-1.22965	-1.35399	-1.22225	-0.892308	-0.400637	0.26412	0.872196	1.06188	0.626027	0.408439	0.83918	1.18349	1.05536		6.26751	6.2443	6.08225	6.25395	6.68396	7.32475	8.19112	8.98362	9.23083	8.66279	8.37921	8.94059	9.38933	9.22233
HF19N15	cycloartenol synthase	4e-69	cycloartenol synthase [Avena strigosa]	lipid metabolism.'exotics' (steroids, squalene etc)	TAG biosynthesis lipid metabolism	4b	40	0.960383	0.606914	-0.590839	-0.790316	-1.33119	-1.56564	-1.29731	-0.648819	0.0753524	0.622463	0.759171	0.746642	0.753903	0.94751	1.25156	1.0675		6.13329	6.00417	5.65407	5.50231	5.676	6.09576	6.56451	6.91865	7.00714	6.99903	7.00373	7.12905	7.32586	7.20672
HB05L11	gi|20805147|dbj|BAB92817.1| P0551A11.9	6e-40	protein Lipase 3 N-terminal region, putative	lipid metabolism.lipid degradation.lipases	TAG biosynthesis lipid metabolism	4b	43	0.795166	0.552614	0.179169	-1.10533	-1.56987	-1.62542	-1.19137	-0.561003	0.133751	0.593297	0.729258	0.771237	0.879795	1.03372	1.04694	0.685825		7.13438	6.64878	6.47316	6.45216	6.61625	6.85456	7.11721	7.29094	7.34234	7.35821	7.39925	7.45744	7.46244	7.32592
HB01B08	putative enoyl CoA hydratase	1e-50	protein enoyl CoA hydratase, putative	lipid metabolism.lipid degradation.beta-oxidation.hydroxybutyryl CoA DH	TAG biosynthesis lipid metabolism	4b	45	0.8094	0.280042	-1.72394	-0.752163	-0.384533	-0.974597	-1.2147	-0.938492	-0.20153	0.510376	0.791236	0.923535	1.3735	1.11725	0.796557	0.677487		5.5334	5.79636	5.89584	5.73617	5.6712	5.74594	5.94536	6.138	6.214	6.2498	6.37156	6.30222	6.21544	6.18322
HB05F18	putative Acyl-CoA independent ceramide synthase	8e-32	protein putative Acyl-CoA independent ceramide synthase	lipid metabolism.'exotics' (steroids, squalene etc).sphingolipids	TAG biosynthesis lipid metabolism	4b	49	0.620585	0.412304	-0.339845	-0.903704	-1.2186	-1.21971	-0.896746	-0.409932	-0.296903	-0.353522	-0.152131	0.993833	1.84756	1.53285	0.965463	0.451385		6.17375	5.98493	5.87948	5.87911	5.98726	6.15028	6.18813	6.16917	6.23661	6.62036	6.90625	6.80086	6.61086	6.43871
HB13H12	gi|5803272|dbj|BAA83582.1| ESTs AU055950(S20175),C73125(E2952), AU055951(S20175) correspond to a region of the predicted gene	5e-48	protein Acyl-ACP thioesterase	lipid metabolism.FA synthesis and FA elongation.ACP thioesterase	TAG biosynthesis lipid metabolism	4b	53	0.900533	0.307425	-0.527126	-1.3329	-1.36453	-1.24341	-0.848706	-0.660707	-0.176195	1.0466	1.51337	0.886632	0.425116	0.885882	1.04292	0.353058		8.06167	7.83601	7.82715	7.86107	7.97161	8.02426	8.15995	8.5024	8.63312	8.4576	8.32835	8.45739	8.50137	8.30817
HB13F13	putative sulfolipid synthase	3e-54	protein glycosyl transferase, group 1 family protein, putative	lipid metabolism.glycolipid synthesis	TAG biosynthesis lipid metabolism	4b	56	1.42079	0.397052	-0.9509	-1.57632	-1.57882	-1.1834	-0.500669	-0.0491441	0.278673	0.568125	0.687578	0.580453	0.360706	0.694855	1.13396	1.53489		7.96614	7.46341	7.4614	7.77925	8.32805	8.691	8.95451	9.18718	9.2832	9.19709	9.02045	9.28905	9.64202	9.9643
HB10O03	lipid transfer protein-like	1e-31	protein putative protease inhibitor	lipid metabolism.lipid transfer proteins etc	TAG biosynthesis lipid metabolism	4b	59	1.41407	0.450867	-0.811571	-1.75497	-1.65696	-1.11467	-0.555201	-0.0910679	0.280725	0.431059	0.698896	0.941329	0.816426	0.885685	0.922557	1.00777		7.29313	6.59054	6.66353	7.0674	7.48406	7.82972	8.10661	8.21857	8.41804	8.59859	8.50557	8.55715	8.58461	8.64807
HB19E23	delta-24-sterol methyltransferase	6e-97	delta-24-sterol methyltransferase [Triticum aestivum]	lipid metabolism.'exotics' (steroids, squalene etc)	TAG biosynthesis lipid metabolism	4b	62	0.906744	0.312037	-1.65638	-1.02026	-0.749186	-0.766558	-0.772095	-0.66159	-0.38608	0.00190046	0.477118	1.10836	1.5456	1.33681	0.947538	0.594828		9.13394	9.43495	9.56322	9.555	9.55238	9.60467	9.73504	9.91863	10.1435	10.4422	10.6491	10.5503	10.3661	10.1992
HB22N01	gi|32479804|emb|CAE01767.1| OSJNBb0072N21.14	2e-77	protein FAD dependent oxidoreductase, putative	lipid metabolism.glyceral metabolism	TAG biosynthesis lipid metabolism	4b	67	0.432329	0.430959	0.692145	-0.747177	-1.25588	-1.41378	-1.29636	-0.512077	0.28285	-0.365005	-0.510068	0.365818	1.02439	1.53242	1.18177	1.02096		7.54001	7.15315	7.01642	6.97398	7.00554	7.21634	7.43	7.25587	7.21688	7.4523	7.62931	7.76586	7.67161	7.62839
HB17P05	putative acyltransferase	3e-17	protein putative acyltransferase	lipid metabolism.Phospholipid synthesis	TAG biosynthesis lipid metabolism	4b	76	1.28736	0.347736	-1.0124	-1.51689	-1.5142	-1.06161	-0.467663	0.0634678	0.385809	0.341674	0.217443	0.289954	0.37654	0.833093	1.30622	1.75856		7.05905	6.6759	6.67794	7.02167	7.47276	7.87614	8.12095	8.08743	7.99308	8.04815	8.11391	8.46065	8.81998	9.16352
HA05L01	putative phospholipase	9e-82	protein putative phospholipase	lipid metabolism.lipid degradation.lysophospholipases	TAG biosynthesis lipid metabolism	4b	77	0.543745	0.51158	0.362672	-0.783697	-1.31241	-1.4695	-1.20629	-0.549947	-0.0592064	-0.388181	-0.174658	0.928492	1.42747	1.23155	0.882289	1.11142		7.36761	6.95276	6.76143	6.70458	6.79983	7.03735	7.21494	7.09589	7.17316	7.57237	7.75294	7.68204	7.55565	7.63857
HZ47I05	NAM protein, putative similar to NAM protein GI:6066594 from [Petunia hybrida]; supported by cDNA: gi_14334571_gb_AY034959.1_	5e-39	protein No apical meristem (NAM) protein, putative	RNA.regulation of transcription.NAC domain transcription factor family	Transcription factors	4b	5	0.379368	0.447416	0.404949	-0.518888	-0.880881	-1.02354	-1.37394	-1.25198	-0.637159	-0.246697	-0.0571732	0.690729	1.48957	1.48366	1.15426	0.767101		6.97973	6.57183	6.412	6.34901	6.1943	6.24815	6.51961	6.69201	6.77569	7.10591	7.45862	7.45601	7.31057	7.13963
HZ51D06	histone deacetylase HDA101	8e-86	histone deacetylase HDA101 [Zea mays]	RNA.regulation of transcription.HDA	Transcription factors	4b	10	1.07864	0.319066	-1.29668	-1.29618	-1.16039	-0.967674	-0.96252	-0.43699	0.521077	0.581579	0.231226	0.651773	1.16201	1.53124	1.17697	0.264558		8.38455	8.38464	8.40888	8.44328	8.4442	8.53801	8.70903	8.71983	8.65729	8.73236	8.82344	8.88935	8.82611	8.66324
HF21A15	gi|29365512|dbj|BAB89798.2| P0677H08.13	2e-16	protein DHHC zinc finger domain, putative	RNA.regulation of transcription.unclassified	Transcription factors	4b	11	1.28471	0.334386	-1.47674	-1.29953	-1.18934	-1.04119	-0.766652	-0.523956	0.0227406	0.770988	1.04158	0.990221	0.908932	1.03446	0.913896	0.614602		5.74557	6.01406	6.18102	6.40548	6.82143	7.18914	8.01744	9.15111	9.56108	9.48327	9.36011	9.55029	9.36763	8.91417
HF01G17	OsNAC4-like protein	3e-31	protein No apical meristem (NAM) protein, putative	RNA.regulation of transcription.NAC domain transcription factor family	Transcription factors	4b	15	1.50095	0.450778	-1.30175	-1.44047	-1.44634	-1.1654	-0.586702	-0.143271	0.183332	0.411946	0.572365	0.802821	0.948468	1.03146	1.08606	1.04748		4.7904	4.51711	4.50556	5.05903	6.19912	7.07272	7.71616	8.16655	8.48259	8.93661	9.22355	9.38706	9.49462	9.41861
HY04C01	zinc-finger protein	1e-46	protein AN1-like Zinc finger, putative	RNA.regulation of transcription.AP2/EREBP, APETALA2/Ethylene-responsive element binding protein family	Transcription factors	4b	16	0.38361	0.472961	0.469875	-0.258988	-0.945819	-1.34209	-1.49389	-1.36025	-0.654416	0.0874528	0.405289	0.888182	1.32046	1.07556	0.972593	0.836045		9.57893	9.19952	8.84199	8.63571	8.55669	8.62626	8.99368	9.37986	9.54531	9.79668	10.0217	9.89422	9.84062	9.76954
HF01A18	WD-40 repeat protein-like	4e-45	protein WD-40 repeat protein, putative	RNA.regulation of transcription.Bromodomain proteins	Transcription factors	4b	17	1.10359	0.427077	-0.40406	-1.45295	-1.76133	-1.28827	-0.680961	-0.364772	0.046917	0.805655	1.21738	0.870435	0.417483	0.688299	1.02813	0.878041		6.63553	6.03563	5.85926	6.12982	6.47716	6.658	6.89346	7.32741	7.56289	7.36446	7.1054	7.26029	7.45465	7.36881
HF15O19	transducin /WD-40 repeat protein family	1e-58	protein At3g05090/T12H1_5	RNA.regulation of transcription	Transcription factors	4b	20	1.36508	0.518057	-1.20738	-1.33376	-1.33712	-1.19928	-0.842541	-0.415853	0.150744	0.607047	0.791377	0.87891	0.886557	1.06775	1.09945	0.854096		6.8896	6.76217	6.75879	6.89777	7.25747	7.6877	8.259	8.71909	8.90495	8.99321	9.00092	9.18362	9.21558	8.96819
HF06L05	hypothetical protein predicted by GeneMark	0.42	OLD hypothetical protein predicted by GeneMark	RNA.regulation of transcription.unclassified	Transcription factors	4b	23	1.28867	0.553609	-1.04064	-1.33417	-1.37767	-1.12595	-0.737186	-0.314377	0.105102	0.416602	0.476112	0.606906	0.723692	0.707189	1.03683	1.85756		5.29802	5.09436	5.06418	5.23883	5.50857	5.80193	6.09298	6.30911	6.3504	6.44115	6.52218	6.51073	6.73945	7.3089
HF11C03	putative methyl-binding domain protein MBD108	2e-87	putative methyl-binding domain protein MBD108 [Zea mays]	RNA.regulation of transcription.Methyl binding domain proteins	Transcription factors	4b	24	0.730397	0.575008	-0.502811	-0.521574	-1.02858	-1.4216	-1.32685	-0.998265	-0.441509	0.266577	0.76638	0.93973	0.708574	0.889634	1.18685	1.48344		6.97726	6.96626	6.66902	6.4386	6.49415	6.68679	7.0132	7.42833	7.72135	7.82298	7.68746	7.79361	7.96786	8.14174
HF16L18	gi|18394964|ref|NP_564136.1| expressed protein	4e-52	protein expressed protein	RNA.regulation of transcription.Trihelix, Triple-Helix transcription factor family	Transcription factors	4b	25	1.21964	0.306593	-1.32115	-1.38695	-1.28926	-0.978084	-0.706866	-0.510989	-0.078305	0.735006	1.21487	1.09919	0.937625	0.977754	0.778813	0.52834		5.79982	5.7195	5.83874	6.21855	6.54959	6.78867	7.31679	8.30949	8.8952	8.754	8.5568	8.60578	8.36296	8.05724
HB25H06	gi|32482859|emb|CAE02070.1| OSJNBa0005N02.3	2e-76	protein Piwi domain, putative	RNA.regulation of transcription	Transcription factors	4b	26	1.36075	0.550769	-1.0292	-1.31047	-1.50391	-1.30717	-0.7881	-0.294503	0.0960965	0.539954	0.828783	0.946465	0.891835	0.923478	1.00717	0.999569		7.08399	6.66185	6.37153	6.6668	7.44583	8.18663	8.77285	9.439	9.87248	10.0491	9.96711	10.0146	10.1402	10.1288
HB23K04	putative MADS-domain transcription factor	6e-85	putative MADS-domain transcription factor [Zea mays]	RNA.regulation of transcription.MADS box transcription factor family	Transcription factors	4b	27	1.06268	0.600733	-0.400838	-1.50867	-1.54118	-1.18972	-0.784502	-0.393289	-0.0137666	0.0941559	0.349007	0.949521	1.21177	1.14598	0.935864	1.14566		7.30856	6.5704	6.54874	6.78292	7.05292	7.31359	7.56647	7.63838	7.80819	8.20832	8.38306	8.33922	8.19922	8.33901
HF21F09	putative RNA binding protein/PUB1 T01253	6e-19	protein Similar to At2g44720/F16B22.21	RNA.regulation of transcription	Transcription factors	4b	31	1.00346	0.335481	-0.893659	-1.06159	-1.31876	-1.1627	-0.750261	-0.300171	0.187124	0.607618	0.596183	0.240375	-0.0922062	0.488445	1.35465	2.10495		6.63088	6.56024	6.45206	6.51771	6.6912	6.88053	7.08551	7.26239	7.25758	7.10791	6.96801	7.21226	7.57663	7.89224
HF08N12	0	3e-21	putative PWWP domain protein [Oryza sativa (japonica cultivar-group)]	RNA.regulation of transcription.PWWP domain protein	Transcription factors	4b	35	1.17195	0.62594	-0.904028	-1.12069	-1.24757	-1.33417	-1.01761	-0.50319	0.0383883	0.422121	0.514285	0.665899	0.751141	0.945807	1.21549	1.57412		4.87145	4.75847	4.69231	4.64715	4.81222	5.08047	5.36288	5.56298	5.61104	5.6901	5.73455	5.83606	5.97669	6.1637
HF04B15	putative GTPase activating protein	1e-32	protein Putative GTP-ase activating protein for Arf	RNA.regulation of transcription.C2H2 zinc finger family	Transcription factors	4b	39	0.798489	0.529999	-0.408228	-1.19205	-1.2478	-1.12662	-0.905599	-0.486458	-0.0869341	-0.324465	-0.127835	0.781005	1.27214	1.63138	1.25738	0.964079		7.61982	7.3521	7.33306	7.37445	7.44994	7.5931	7.72956	7.64843	7.71559	8.02601	8.19376	8.31646	8.18872	8.08854
HB17L11	MYB-related DNA-binding protein	6e-39	myb family transcription factor-like [Oryza sativa (japonica cultivar-group)]	RNA.regulation of transcription.MYB-related transcription factor family	Transcription factors	4b	42	1.19039	0.477316	-1.37095	-1.33962	-1.16775	-0.928091	-0.587524	-0.292208	-0.0977846	0.0445851	0.115734	0.645822	1.30629	1.33966	1.23108	1.10076		5.44815	5.47007	5.59032	5.758	5.99628	6.2029	6.33893	6.43854	6.48832	6.8592	7.3213	7.34465	7.26868	7.1775
HA03K12	2.3_cis2 his2-zincfinger	0	OLD 2.3_cis2 his2-zincfinger	RNA.regulation of transcription	Transcription factors	4b	44	0.975874	0.388317	-0.885327	-1.1787	-1.17772	-1.21982	-1.25052	-0.650484	0.407337	0.67697	0.868522	1.21134	1.3985	0.785289	0.381182	0.633445		7.25503	6.96688	6.96784	6.92649	6.89634	7.48569	8.52467	8.7895	8.97764	9.31435	9.49818	8.89589	8.49898	8.74675
HB16D11	gi|21741789|emb|CAD41796.1| OSJNBa0008M17.12	6e-50	protein Piwi domain, putative	RNA.regulation of transcription.Argonaute	Transcription factors	4b	46	1.26368	0.3848	-1.63424	-1.26785	-0.962814	-0.761307	-0.95262	-0.718378	0.156857	0.644672	0.579995	0.866983	0.972588	0.863396	0.857392	1.35533		5.7976	5.89464	5.97543	6.0288	5.97813	6.04017	6.27198	6.40118	6.38405	6.46006	6.48803	6.45911	6.45752	6.5894
HA04N10	1.2_bHLH T01654 HEN1; Species: human,	2e-57	protein Microtubule associated protein 1A/1B, light chain 3	RNA.regulation of transcription	Transcription factors	4b	47	0.552664	0.482232	-0.147034	-0.670781	-0.970745	-1.22361	-1.33565	-1.14193	-0.275625	-0.00520898	0.180282	1.02347	1.71132	1.3114	0.818999	0.725107		6.94022	6.61373	6.42674	6.26911	6.19927	6.32003	6.86006	7.02863	7.14426	7.66988	8.09867	7.84937	7.54242	7.48389
HB15D12	0	1e-24	pentatricopeptide (PPR) repeat-containing protein-like [Oryza sativa (japonica cultivar-group)]	RNA.regulation of transcription.putative transcription regulator	Transcription factors	4b	48	1.39597	0.522435	-0.967456	-1.39265	-1.53654	-1.30812	-0.746699	-0.23815	0.134028	0.622494	0.901402	0.842251	0.713257	0.825267	1.01312	1.13779		7.05856	6.74839	6.64342	6.81005	7.2196	7.59058	7.86208	8.21841	8.42187	8.37872	8.28462	8.36633	8.50337	8.59431
HA25F05	1.2_bHLH T01654 HEN1; Species: human,	0	unknown [Saccharomyces cerevisiae]	RNA.regulation of transcription	Transcription factors	4b	52	0.960604	0.462718	-0.703002	-1.39942	-1.39103	-1.08147	-0.697567	-0.427366	-0.0275462	0.167725	0.168033	0.791806	1.57596	1.52973	1.02059	0.473546		7.25156	6.70961	6.71614	6.95704	7.25579	7.46606	7.7772	7.92916	7.9294	8.41482	9.02505	8.98907	8.59286	8.16715
HB02H14	Dof2 T02690 DNA-binding with One Finger 2; contribute to multiple protein protein interactions; maize,	0	OLD Dof2 T02690 DNA-binding with One Finger 2; contribute to multiple protein protein interactions; maize,	RNA.regulation of transcription	Transcription factors	4b	54	1.05042	0.515093	-1.16776	-1.0609	-1.128	-1.17786	-1.06729	-0.488599	0.0668136	0.217572	0.36614	1.05813	1.57528	1.13678	0.838092	0.831609		4.98945	5.04995	5.01196	4.98373	5.04633	5.37395	5.68839	5.77374	5.85785	6.24961	6.54239	6.29414	6.12504	6.12137
HB06I03	0.2_HMGI_Y T01851; integrin alpha 2	0	ORFII [Shrimp white spot syndrome virus]	RNA.regulation of transcription.Methyl binding domain proteins	Transcription factors	4b	58	0.769618	0.369073	0.129169	-0.929276	-1.69531	-1.81841	-0.902286	-0.0669901	0.355945	0.843811	0.836581	0.458252	0.104393	0.228273	0.844965	1.61088		7.74397	7.29455	6.96929	6.91702	7.30601	7.66068	7.84026	8.04741	8.04434	7.8837	7.73345	7.78605	8.0479	8.37311
HB12G06	0	2e-52	protein putative cell differentiation protein	RNA.regulation of transcription.unclassified	Transcription factors	4b	60	1.41007	0.534015	-1.16253	-1.40469	-1.48025	-1.10405	-0.630098	-0.225428	-0.00793007	0.348113	0.522104	0.810135	1.06012	0.964267	1.00503	1.30521		4.01488	3.80064	3.73379	4.06662	4.48592	4.84393	5.03635	5.35134	5.50527	5.76009	5.98125	5.89645	5.93251	6.19808
HB11L04	ES43 protein	6e-88	ES43 [Hordeum vulgare]	RNA.regulation of transcription.unclassified	Transcription factors	4b	61	1.34876	0.421445	-1.44997	-1.40161	-1.28556	-0.924534	-0.627598	-0.413957	-0.0643484	0.39452	0.719841	0.998552	1.15816	1.11251	0.978583	0.805425		7.83622	7.87339	7.9626	8.24013	8.46839	8.63262	8.90137	9.25411	9.50419	9.71844	9.84113	9.80604	9.70309	9.56998
HB11J07	gi|7339715|dbj|BAA92920.1| unnamed protein product	9e-73	protein RWP-RK domain, putative	RNA.regulation of transcription.NIN-like bZIP-related family	Transcription factors	4b	64	0.913386	0.302024	-0.108532	-1.44843	-1.79766	-1.47355	-0.886254	0.270336	1.10404	0.454982	0.0166611	0.457873	0.749605	1.04911	0.680539	0.931286		6.80223	6.43149	6.33486	6.42454	6.58704	6.90706	7.13774	6.95815	6.83687	6.95895	7.03967	7.12254	7.02056	7.08994
HB21O02	ethylene response element binding protein	1e-106	ethylene response element binding protein [Triticum aestivum]	RNA.regulation of transcription.AP2/EREBP, APETALA2/Ethylene-responsive element binding protein family	Transcription factors	4b	65	0.746811	0.586608	-0.378807	-0.904073	-1.10106	-1.14641	-1.2054	-0.996989	-0.442611	0.0424178	0.369412	0.969639	1.32803	1.26076	1.04425	1.16085		7.81132	7.49593	7.37765	7.35042	7.315	7.44014	7.77301	8.06424	8.26058	8.62098	8.83617	8.79578	8.66578	8.73579
HB20D01	DNA binding protein/PUB1 T01253	1e-21	protein RNA recognition motif. (a.k.a. RRM, RBD, or RNP domain), putative	RNA.regulation of transcription.unclassified	Transcription factors	4b	66	1.1925	0.536753	-1.29136	-1.05532	-1.07534	-1.16168	-1.04321	-0.440855	0.0638188	0.48232	0.53658	0.626265	0.410919	1.03122	1.34057	1.57606		4.75886	4.81463	4.8099	4.7895	4.81749	4.95981	5.07905	5.17793	5.19075	5.21194	5.16106	5.30762	5.38071	5.43635
HA08M24	putative zinc finger protein	2e-70	protein Zinc finger C-x8-C-x5-C-x3-H type (and similar), putative	RNA.regulation of transcription.C2H2 zinc finger family	Transcription factors	4b	69	0.768706	0.538474	-0.411845	-0.903657	-1.15991	-1.28882	-1.3203	-0.889786	0.00916815	0.188381	0.426408	1.24034	1.54733	0.897108	0.57737	1.08822		6.7368	6.44747	6.29672	6.22088	6.20236	6.45563	6.98448	7.08991	7.22994	7.70877	7.88937	7.50685	7.31875	7.61928
HA06K23	zinc-finger protein	3e-75	protein AN1-like Zinc finger, putative	RNA.regulation of transcription.AP2/EREBP, APETALA2/Ethylene-responsive element binding protein family	Transcription factors	4b	70	0.820293	0.613773	-0.250181	-0.945518	-1.36195	-1.32802	-1.1201	-0.878269	-0.289053	0.237736	0.475776	0.97563	1.30161	1.05929	0.988511	1.13454		9.10333	8.55811	8.23158	8.25819	8.42122	8.61084	9.07285	9.48591	9.67256	10.0645	10.3201	10.1301	10.0746	10.1891
HA31F20	3.3_Fork head T02491 cFkh-1; Species: chick,	0	OLD 3.3_Fork head T02491 cFkh-1; Species: chick,	RNA.regulation of transcription.bZIP transcription factor family	Transcription factors	4b	72	0.730726	0.477618	-0.942355	-0.77351	-0.849291	-1.0298	-1.06632	-0.83455	-0.489991	-0.196205	0.207121	0.952342	1.53505	1.57558	0.997053	0.914867		7.50823	7.5773	7.5463	7.47246	7.45752	7.55233	7.69328	7.81346	7.97845	8.2833	8.52167	8.53825	8.30159	8.26797
HA31D23	DHHC-type zinc finger domain-containing protein	9e-15	protein AT3g09320/F3L24_19	RNA.regulation of transcription.unclassified	Transcription factors	4b	75	0.455411	0.467766	-3.78735e-05	-0.493388	-0.98043	-1.08752	-1.01923	-0.904863	-0.685166	-0.72199	-0.238696	0.86758	1.44094	1.3429	1.23975	1.24015		5.95059	5.68076	5.41438	5.35581	5.39316	5.45571	5.57587	5.55573	5.82006	6.42512	6.73871	6.68509	6.62867	6.62889
HZ41M24	auxin transport protein EIR1	3e-52	protein auxin efflux carrier protein	hormone metabolism.auxin.synthesis-degradation	hormone and signaling	4b	2	0.524543	0.348161	0.345159	-1.21305	-1.39826	-1.42308	-0.555763	0.00885415	-0.127688	-0.611536	-0.414555	0.760265	1.36717	1.66042	0.988834	0.613236		6.50041	6.13637	6.13637	6.0931	6.0873	6.28993	6.42184	6.38994	6.2769	6.32292	6.59739	6.73918	6.80769	6.65079
HY03L04	gi|29893590|gb|AAP06844.1| unknown protein	6e-56	protein Importin-beta N-terminal domain, putative	signalling.G-proteins	hormone and signaling	4b	5	0.431376	0.47376	0.64424	-0.487368	-1.138	-1.48499	-1.64798	-1.13553	-0.0937631	0.26543	0.417406	1.00175	1.31971	0.790601	0.675879	0.872611		8.42658	7.94088	7.94088	7.66162	7.51269	7.44273	7.66268	8.10982	8.26399	8.32922	8.58003	8.7165	8.4894	8.44016
HF16B14	Late embryogenesis abundant protein B19.1B pir	4e-22	gB19.1b [Hordeum vulgare subsp. vulgare]	hormone metabolism.abscisic acid.induced-regulated-responsive-activated	hormone and signaling	4b	7	0.741781	0.581271	0.135384	-1.07623	-1.47352	-1.38559	-1.04522	-0.752035	-0.358514	0.23212	0.638584	0.743548	0.877143	1.23608	1.38921	0.839041		6.45032	5.88494	5.88494	5.69955	5.74058	5.89941	6.03622	6.21985	6.49546	6.68513	6.73411	6.79645	6.96394	7.0354
HF09F21	2.3_cis2 his2-zincfinger T02286 MTB-Zf;	0	protein Sodium/calcium exchanger protein, putative	signalling.calcium	hormone and signaling	4b	8	1.43729	0.497786	-1.32927	-1.32717	-1.33256	-1.16028	-0.711803	-0.314245	0.0193805	0.448082	0.802564	0.940183	0.811725	0.898849	1.06938	1.18518		6.31631	6.31808	6.31808	6.31353	6.45891	6.83736	7.17284	7.45437	7.81613	8.11526	8.23139	8.12299	8.19651	8.34041
HB26D06	putative GTP-binding protein	2e-40	Nucleolar GTP-binding protein 1-like [Oryza sativa (japonica cultivar-group)]	signalling.G-proteins	hormone and signaling	4b	10	0.811381	0.416455	-0.0444458	-1.46828	-1.60973	-1.41901	-0.660911	0.207873	0.276384	-0.279571	-0.135873	0.741733	1.16382	1.38421	1.10055	0.743244		6.57956	6.04212	6.04212	5.98873	6.06072	6.34687	6.6748	6.70066	6.49081	6.54505	6.87631	7.03563	7.11882	7.01175
HF04F09	putative calcineurin B-like protein	6e-97	protein putative calcineurin B-like protein	signalling.calcium	hormone and signaling	4b	11	1.3138	0.549522	-1.36332	-1.238	-1.17451	-1.05888	-0.774623	-0.457081	-0.151458	0.31528	0.705678	0.849794	0.808795	0.953084	1.13092	1.45433		4.89049	4.99878	4.99878	5.05365	5.15357	5.39922	5.67363	5.93774	6.34108	6.67845	6.80299	6.76756	6.89225	7.04593
HY07I19	transmembrane protein G5p	8e-33	protein probable transmembrane protein G5p [imported] - Arabidopsis thaliana	signalling.phosphinositides	hormone and signaling	4b	12	1.35699	0.544297	-1.09815	-1.27584	-1.43839	-1.30463	-0.860087	-0.322872	0.156729	0.572938	0.810037	0.926234	0.903357	0.959163	1.03541	0.936096		6.41062	6.18738	6.18738	5.98317	6.15122	6.7097	7.38461	7.98714	8.51003	8.8079	8.95388	8.92514	8.99525	9.09104
HF09L05	GDP dissociation inhibitor protein OsGDI1	7e-96	protein GDP dissociation inhibitor protein - rice	signalling.G-proteins	hormone and signaling	4b	13	0.494219	0.358317	-0.876737	-0.561599	-0.508853	-0.627618	-0.922401	-0.972844	-0.87904	-0.760597	-0.110609	0.918333	1.55156	1.2777	0.951689	1.52102		6.58925	6.71651	6.71651	6.73781	6.68985	6.57081	6.55044	6.58832	6.63615	6.89863	7.31414	7.56985	7.45926	7.32761
HB28A18	interacting protein 2, AIP2	0.002	protein Similar to ABI3-interacting protein 2	hormone metabolism.abscisic acid.signal transduction	hormone and signaling	4b	14	0.763174	0.266983	-0.53641	-1.64505	-1.38838	-0.792483	-0.323741	0.131458	0.0924397	-0.497146	-0.489988	0.570691	1.30909	1.67983	1.24968	0.640025		7.21899	6.90303	6.90303	6.97618	7.14601	7.2796	7.40933	7.39821	7.23018	7.23222	7.53451	7.74495	7.85061	7.72802
HF19E15	GTP-binding protein, putative	2e-45	protein GTP-binding protein.	signalling.G-proteins	hormone and signaling	4b	17	1.31847	0.547686	-1.33371	-1.24454	-1.22677	-1.11623	-0.887957	-0.452723	0.113625	0.336216	0.605739	1.00758	1.11646	1.02329	0.972751	1.08628		4.9579	5.0617	5.0617	5.08238	5.21105	5.47677	5.98339	6.64263	6.90173	7.21546	7.68321	7.80995	7.7015	7.64267
HA29O17	protein kinase, putative similar to receptor protein kinase	7e-76	protein somatic embryogenesis receptor-like kinase 1	signalling.receptor kinases.leucine rich repeat II	hormone and signaling	4b	18	1.05437	0.370945	-0.80215	-1.08959	-1.45152	-1.39394	-0.889734	-0.511097	-0.0122211	0.970959	1.44848	0.972217	0.425657	0.545815	0.939922	0.847208		7.99798	7.85397	7.85397	7.67264	7.70149	7.9541	8.1438	8.39374	8.88632	9.12556	8.88695	8.61312	8.67332	8.87077
HB16F14	putative polyprotein	1e-11	protein oxidoreductase, aldo/keto reductase family	hormone metabolism.auxin.induced-regulated-responsive-activated	hormone and signaling	4b	19	1.30837	0.557967	-1.03974	-1.27696	-1.43273	-1.35566	-0.904627	-0.243863	0.324188	0.43955	0.573591	1.03656	1.15201	0.884431	0.850812	0.992441		4.41015	4.07716	4.07716	3.85851	3.96669	4.5998	5.5273	6.32466	6.48659	6.67474	7.3246	7.48666	7.11106	7.06387
HB07M17	putative protein kinase	2e-83	protein transposon protein, putative, CACTA, En/Spm sub-class	signalling.receptor kinases.misc	hormone and signaling	4b	20	0.911169	0.388722	-1.07541	-1.01283	-1.05358	-1.15536	-1.13954	-0.792637	-0.00936452	0.540446	0.944592	1.25119	1.40317	1.08512	0.640035	0.374179		7.56683	7.61655	7.61655	7.58417	7.5033	7.51587	7.79151	8.41387	8.85073	9.17185	9.41546	9.53622	9.28351	8.92986
HB06D08	putative receptor-protein kinase	9e-70	protein Protein kinase domain, putative	signalling.receptor kinases.misc	hormone and signaling	4b	21	1.16568	0.534175	-0.901742	-1.13596	-1.3395	-1.31522	-0.940198	-0.470736	-0.00850868	0.675984	1.02163	0.773697	0.384376	0.559882	1.15939	1.53691		8.03304	7.92134	7.92134	7.82427	7.83585	8.0147	8.23859	8.45903	8.78547	8.95031	8.83207	8.6464	8.7301	9.01601
HB13O21	Ras family GTP-binding protein	3e-50	protein GTP-binding protein.	signalling.G-proteins	hormone and signaling	4b	22	1.16004	0.504118	-0.357949	-1.45571	-1.86891	-1.39237	-0.807347	-0.0747951	0.58671	0.496807	0.587193	0.857086	0.751643	0.884966	0.757721	1.03496		5.6231	5.14628	5.14628	4.9668	5.17379	5.4279	5.74609	6.03342	5.99437	6.03363	6.15086	6.10506	6.16297	6.1077
HB04N23	auxin-regulated protein/3.1_Homeodomain T01995	2e-25	protein probable dormancy-associated protein [imported] - Arabidopsis thaliana	hormone metabolism.auxin.induced-regulated-responsive-activated	hormone and signaling	4b	23	1.05171	0.598307	-0.402408	-1.19919	-1.60381	-1.4708	-0.948176	-0.490941	-0.0121099	0.529226	0.8588	1.00183	0.997846	0.909188	0.86383	0.966715		6.87118	5.07184	5.07184	4.15812	4.45849	5.6387	6.67125	7.75257	8.97504	9.7193	10.0423	10.0333	9.83309	9.73066
HB10G09	gi|24308629|gb|AAN52752.1| Unknown protein	2e-20	protein transposon protein, putative, unclassified	signalling.light	hormone and signaling	4b	24	0.933542	0.500583	-0.0495206	-1.09493	-1.74024	-1.66866	-1.09389	-0.246837	0.466466	0.728092	0.855014	0.749225	0.448769	0.686923	0.761892	1.19769		5.49009	4.98502	4.98502	4.67325	4.70783	4.98552	5.39476	5.73938	5.86578	5.9271	5.87599	5.73083	5.84589	5.88211
HB20A06	kaurene synthase A - maize gb	2e-98	copalyl diphosphate synthase-like protein [Hordeum vulgare subsp. vulgare]	hormone metabolism.gibberelin.synthesis-degradation	hormone and signaling	4b	25	1.39221	0.54885	-1.13807	-1.45368	-1.34514	-1.0738	-0.729303	-0.327026	0.0354961	0.348917	0.563505	0.748655	0.74099	1.04522	1.22647	1.35776		6.99574	6.71613	6.71613	6.81229	7.05268	7.35788	7.71427	8.03544	8.31311	8.50322	8.66725	8.66046	8.92999	9.09056
HB10A10	putative cysteine protease	2e-31	putative cysteine protease [Pisum sativum]	signalling.calcium	hormone and signaling	4b	27	1.13481	0.352623	-1.44241	-1.43571	-1.16243	-0.709725	-0.499311	-0.509589	-0.262619	0.0800662	0.56756	1.14892	1.43101	1.22074	0.806689	0.766814		6.2977	6.30149	6.30149	6.45624	6.71259	6.83174	6.82592	6.96577	7.15982	7.43587	7.76507	7.92481	7.80574	7.57128
HB11L13	gi|15290106|dbj|BAB63798.1| P0423B08.7	1e-76	putative sorting nexin 1 [Oryza sativa (japonica cultivar-group)]	signalling.misc	hormone and signaling	4b	29	1.43468	0.459215	-1.16716	-1.51308	-1.51229	-1.10832	-0.65466	-0.142138	0.319425	0.424439	0.464998	0.79626	1.02168	1.22637	0.960141	0.884338		7.05305	6.87412	6.87412	6.87453	7.08349	7.31815	7.58326	7.82201	7.87633	7.89731	8.06866	8.18526	8.29114	8.15343
HB03N04	receptor protein kinase-like	1e-85	protein receptor protein kinase-like - Arabidopsis thaliana	signalling.receptor kinases.misc	hormone and signaling	4b	30	1.1393	0.326456	-1.34717	-1.03356	-1.12873	-1.26078	-0.771545	0.0969257	0.276763	0.257581	0.312961	0.422506	0.248391	0.622532	1.25119	2.05293		6.57243	6.67821	6.67821	6.64611	6.60157	6.76659	7.05953	7.12019	7.11372	7.1324	7.16935	7.11062	7.23682	7.44887
